# Supplementary material for: Transcriptome and metabolome reveal distinct carbon allocation patterns during internode sugar accumulation in different sorghum genotypes
Source: Plant Biotechnol J. 2018 Sep 15;17(2):472–87. doi: 10.1111/pbi.12991 (PMC6335075; doi:10.1111/pbi.12991)
Supplement: Supplementary file 3 — Data S1 Raw data of sugars and sugar phosphates from the stems of three sorghum genotypes (RIO, BTx406 and R9188) measured by targeted metabolic profiling. Data S2 Median normalized metabolome data from the stem of three sorghum genotypes (RIO, BTx406 and R9188) measured by untargeted metabolome platforms. Data S3 Gene expression levels used for differential expression analysis and WGCNA, including log2‐transformed (RPKM+1) values, fold change of gene expression between time points and q value determined by both DEseq and edgeR. Data S4 An integrated sorghum genome annotation file based on sorghum genome v2.1. This annotation file includes an integrated, non‐redundant GO annotations from Phytozome and AgriGO, a hierarchical MapMan annotation, a transcription factor annotation, and annotations for cell wall related genes, hormone –related genes. Data S5 Comparison of annotation for starch metabolic genes between three different sources, including KEGG, Plant Metabolic Networks (PMN), and researcher curated gene list. Based on the comparison, a consensus annotation for starch metabolic genes were generated and used for RNAseq data analysis. Data S6 Arabidopsis gene sets and merged non‐redundant gene sets which were responsive to or regulated by T6P/SnRK1, sucrose and glucose. Data S7 The SNPs for defining introgression regions in R9188. [file PBI-17-472-s001.xlsx]

## Sheet: Title
Title:	Transcriptome and metabolome reveal distinct carbon allocation patterns during internode sugar accumulation in different sorghum genotypes.
Authors:	Yin Li	Wenqin Wang	Yaping Feng	Min Tu	Peter E. Wittich	Nicholas J. Bate	Joachim Messing
Running head:	transcriptome and metabolome in sorghum internode

## Sheet: DataS1
Supplemental Dataset 1. raw data of sugars and sugar phosphates from the stems of three sorghum genotypes (RIO, BTx406 and R9188) measured by targeted metabolic profiling.
Metabolite	Panel#	BTx406	BTx406	BTx406	BTx406	BTx406	BTx406	BTx406	BTx406	BTx406	BTx406	BTx406	BTx406	BTx406	BTx406	BTx406	BTx406	BTx406	BTx406	BTx406	BTx406	BTx406	BTx406	BTx406	BTx406	BTx406	BTx406	BTx406	BTx406	BTx406	BTx406	RIO	RIO	RIO	RIO	RIO	RIO	RIO	RIO	RIO	RIO	RIO	RIO	RIO	RIO	RIO	RIO	RIO	RIO
Metabolite	Panel#	T1	T1	T1	T1	T1	T1	T2	T2	T2	T2	T2	T2	T3	T3	T3	T3	T3	T3	T4	T4	T4	T4	T4	T4	T5	T5	T5	T5	T5	T5	T1	T1	T1	T1	T1	T1	T2	T2	T2	T2	T2	T2	T3	T3	T3	T3	T3	T3
Metabolite	Panel#	Rep1	Rep2	Rep3	Rep4	Rep5	Rep6	Rep1	Rep2	Rep3	Rep4	Rep5	Rep6	Rep1	Rep2	Rep3	Rep4	Rep5	Rep6	Rep1	Rep2	Rep3	Rep4	Rep5	Rep6	Rep1	Rep2	Rep3	Rep4	Rep5	Rep6	Rep1	Rep2	Rep3	Rep4	Rep5	Rep6	Rep1	Rep2	Rep3	Rep4	Rep5	Rep6	Rep1	Rep2	Rep3	Rep4	Rep5	Rep6
Adenosine	3	44	35	40	49.5	47.6	46.8	25.4	11.5	21.9	15.5	24.9	16.1	15.5	12.5	17.8	16.7	11.9	9.8	10.2	15.1	8.21	7.83	17.8	10.5	19.2	16.1	17.2	18.7	19.6	18.9	9.87	14	24.1	17.1	15.1	21.2	8.65	5.82	8.2		14.2	14.1	7.43	10.5	15		21.9	16.5
Glucose 1-Phosphate	3	36.6	43.1	25.3	34.6	47	30.9	19.2	11.8	15.5	11.9	19.1	14.5	12.3	14.2	13.4	14.2	8.59	8.65	5.65	6.31	4.06	3.35	7.05	5.59	5.44	5.36	8.2	8.34	7.69	9.39	15.3	15.5	15	13	12	14.9	14.5	14.1	13.7		16.2	12.8	14.1	17.2	27.1		31.3	19.8
Glucose 6-Phosphate	3	121	125	86.1	131	145	92.7	66.4	49.2	56	35.6	49.1	35.7	51.2	45.5	37.2	31.7	26.7	25	14.9	13.8	11.5	8.15	17.1	14	9.11	10.5	18.6	20.3	19.4	18.5	45.5	53.3	48.8	32.3	36	43	49.6	46.9	42.8		52.1	43.1	35.6	48.4	66.1		61.4	49.4
Sucrose 6-Phosphate	3	5.05	5.5	5.98	6.48	6.15	5.11	11	13.1	16.7	14.4	17.3	13.9	25.5	16.5	18.7	18.5	16.9	17.1	6.14	7.1	3.58	2.6	8.69	5.38	3.9	4.78	11.7	8.26	7.84	8.07	5.44	5.88	8.55	5.72	8	9.5	13.2	10.2	13.4		18.5	18.7	20.6	24.6	21.6		22.7	24.8
Trehalose 6-Phosphate	3	3.7	4.38	2.67	1.96	3.71	3.51	3.71	3.23	5.12	4.87	4.94	3.79	1.42	1.47	0.665	1.05	1.29	0.89	0.0776	0.0765	0.103	0.0848	0.162	0.107	0.0929	0.0838	0.402	0.195	0.815	0.363	1	2.2	6.9	4.76	3.71	7.72	2.25	1.19	3.6		4.65	3.83	4.3	4.69	9.8		5.11	3.99
UDPG	3	44.1	70.4	8.09	27.6	50.2	27.9	22.4	23.1	22.8	22	28.2	17.8	18.8	22.7	20.5	21.3	15.7	15.8	6.43	5.18	7.03	4.42	6.85	5.95	8.91	8.14	15	9.47	14.1	16.2	16.3	10.8	12.9	8.6	13.2	17.8	15.8	18	15.4		14.2	11.2	16.7	17.3	24.2		19.2	18.5
Galactinol	4	50.9	56	42.1	71.1	75.5	72.5	64.2	77	94.7	72.9	217	130	86	92.9	84.4	109	79.9	47.7	22.7	31.2	8.36	7.61	51.1	39.8	39.6	33.4	72.2	80.3	56.9	64.6	15.8	44.7	90.9	70.2	92.9	89	17.7	18.8	29.9		73.4	94.9	18.7	10.8	5.64		39.4	42.8
Inositol	4	167	241	345		119		188	142		185		87.1	144	198	95.5	224	107	114	53.6	116	40.8	25.4	72.6	56.8	61.8	39.2	143	161	69.7	75.8	158	168	248	172	224	321	134	164	92.8		70.3	38.8	37.8	42.3	21.7		17.2	10.4
Sorbitol	4	0.875	0.994	0.765	0.769	0.752	0.837	0.853	0.746	0.612	0.716	0.949	0.684	0.643	0.732	0.659	0.791	0.795	1.07	1.33	8.3	0.996	1.49	18.4	14	0.989	9.55	5.36	3.34	1.4	2.39	0.772	0.445	0.956	0.402	0.409	0.433	0.467	0.411	0.564		0.443	0.47	0.433	0.429	0.508		0.469	0.466
Stachyose	4	0.208	0.355	0.496	0.352	0.21	0.631	1.48	3.64	2.08	1.1	1.91	1.82	1.77	2.46	0.406	0.648	4.68	0.942	0.49	1.12	1.39	1.21	0.776	2.23	0.73	1.84	1.75	3.29	2.71	3.26	0.103	0.166	0.333	0.302	0.266	0.529	0.209	0.253	0.212		0.358	0.248	0.295	0.544	0.81		0.507	0.383
Trehalose	4	1.65	2.06	2.44	1.17	1.8	0.509	4.22	4.72	3.88	3.62	3.71	6.68	6.06	5.79	2.63	0.954	0.292	2.71	2.63	3.72	1.4	0.633	2.36	0.972	1.27	1.23	2.35	2.39	3.81	7.5	2.25	2.9	7.36	5.25	6.59	1.41	2.93	7.67	7.18		8.94	2.99	16	9.72	10.6		9.68	12.5
fructose	6	7.37	12.6	14	6.22	7.41	8.76	2.85	5.82	4.15	3.73	4.73	7.85	4.19	3.96	2.13	2.81	3.51	1.6	1.09	1.98	0.255	0.125	0.879	1.05	0.249	0.0782	1.72	1.44	0.446	0.394	13.8	15.3	23.1	23.6	18.4	17.9	9.15	11	14.1		17.4	15.1	9.08	7.46	8.05		7.66	8.89
glucose	6	8.24	13.7	14.3	6.66	7.8	9.25	4.27	7.84	5.81	5.95	6.13	8.49	5.63	6.26	3.33	3.64	5.33	2.38	1.5	2.72	0.382	0.213	1.25	1.35	0.334	0.131	2.5	2.2	0.627	0.453	14.9	17.3	23.9	23.5	20.9	20	11.8	14.1	15.3		19.2	17.5	10.5	8.75	8.23		8	10
sucrose	6	17.3	26	13.7	18.5	18.3	14.4	34.1	35.4	38.6	36.4	38.6	33.6	36.7	37.6	34.5	34.5	30.3	26	10.6	17.1	3.9	2.9	8.06	6.86	4.59	6.51	25.3	11.2	11.3	10.8	27	37.2	52.6	54.4	44.5	46.4	92.8	78.2	92.2		94.8	99.1	108	121	123		132	121
[truncated: 42 more columns]

## Sheet: DataS2
Supplemental Dataset 2. median normalized metabolome data from the stem of three sorghum genotypes (RIO, BTx406 and R9188) measured by untargeted metabolome platforms.
SUPER_pathway	SUB_pathway	Metabolite \ genotype	PLATFORM	RI	MASS	PUBCHEM	CAS	KEGG	HMDB	BTx406	BTx406	BTx406	BTx406	BTx406	BTx406	BTx406	BTx406	BTx406	BTx406	BTx406	BTx406	BTx406	BTx406	BTx406	BTx406	BTx406	BTx406	BTx406	BTx406	BTx406	BTx406	BTx406	BTx406	BTx406	BTx406	BTx406	BTx406	BTx406	BTx406	Rio	Rio	Rio	Rio	Rio	Rio	Rio	Rio	Rio	Rio
SUPER_pathway	SUB_pathway	Metabolite \ time point	PLATFORM	RI	MASS	PUBCHEM	CAS	KEGG	HMDB	T1	T1	T1	T1	T1	T1	T2	T2	T2	T2	T2	T2	T3	T3	T3	T3	T3	T3	T4	T4	T4	T4	T4	T4	T5	T5	T5	T5	T5	T5	T1	T1	T1	T1	T1	T1	T2	T2	T2	T2
SUPER_pathway	SUB_pathway	Metabolite \ replicates	PLATFORM	RI	MASS	PUBCHEM	CAS	KEGG	HMDB	Rep1	Rep2	Rep3	Rep4	Rep5	Rep6	Rep1	Rep2	Rep3	Rep4	Rep5	Rep6	Rep1	Rep2	Rep3	Rep4	Rep5	Rep6	Rep1	Rep2	Rep3	Rep4	Rep5	Rep6	Rep1	Rep2	Rep3	Rep4	Rep5	Rep6	Rep1	Rep2	Rep3	Rep4	Rep5	Rep6	Rep1	Rep2	Rep3	Rep5
Amino acid	Serine family (phosphoglycerate derived)	betaine	LC/MS Pos	734	118.086	247	107-43-7	C00719	HMDB00043	1.04127	1.13895	0.927293	1.27509	1.13997	0.721016	1.08037	0.758417	0.928022	0.850989	1.17782	0.96579	1.32457	1.32457	1.10658	1.23817	0.746402	0.827586	0.708962	0.748557	0.887428	0.887428	0.887428	0.469012	1.28315	1.12249	0.889985	1.28315	1.28315	1.23663	0.409514	0.53537	1.42329	1.56015	1.47679	1.10081	0.480307	0.441005	0.600518	1.11871
Amino acid	Serine family (phosphoglycerate derived)	cysteine	GC/MS	1560.1	218	5862	52-90-4;56-89-3	C00097	HMDB00574	1.26063	1.78257	1.07671	0.723198	1.39547	0.669219	1.78257	1.4637	1.76792	1.18977	1.61412	1.44837	1.78257	1.57397	1.78257	1.34088	0.851505	1.22591	1.03617	0.812162	0.90174	0.488305	0.39214	0.669463	0.816887	1.03095	0.884226	1.12127	1.07236	0.931836	0.660894	0.751545	1.11054	1.63324	1.0779	0.78227	0.655137	1.14814	0.79366	0.982445
Amino acid	Serine family (phosphoglycerate derived)	glycine	GC/MS	1166	101.9	750	56-40-6	C00037	HMDB00123	2.06123	3.02295	2.36293	2.01424	3.02295	1.89541	2.93829	1.91399	3.02295	1.2592	2.24029	1.82527	1.23571	1.6393	0.953186	1.05289	0.709378	0.760079	0.53023	0.654631	0.323616	0.187936	0.33771	0.124211	0.354	0.445637	0.555061	0.359438	0.257036	0.400368	1.55902	1.74628	1.4696	1.17128	1.44308	1.22776	1.50171	2.06071	1.01162	0.929381
Amino acid	Serine family (phosphoglycerate derived)	homocysteine	GC/MS	1648.2	128	778	454-29-5	C00155	HMDB00742	2.32101	2.71657	2.35296	1.98724	2.63958	1.3047																									0.268761	0.464601	0.999584	0.43423	0.585323	0.434152
Amino acid	Serine family (phosphoglycerate derived)	N-acetylserine	LC/MS Pos	1021	148.06	65249	97-14-3	na	HMDB02931	0.906417	0.931831	0.75931	0.879103	1.02481	0.732799	1.21488	0.93581	1.27453	0.83365	0.929265	0.96292	0.948576	1.7449	0.696344	1.12052	0.622366	0.885177	0.699088	0.736722	0.703965	0.830153	0.956707	0.933817	1.15217	1.35979	1.32222	1.41776	1.06425	1.07785	0.466152	1.7449	0.40265	0.49323	0.478462	1.7449	1.7449	0.382522	0.522213	0.623119
Amino acid	Serine family (phosphoglycerate derived)	O-acetylserine	GC/MS	1423	174	99478	66638-22-0	C00979	HMDB03011	1.21096	1.06919	0.777478	1.03417	1.00463	1.10339	0.563302	0.907667	1.62332	1.43554	0.968911	1.06193	0.595157	1.2053	1.29923	0.977751	0.431732	0.934092	0.119858	0.333814	0.562018	0.15855	0.452086	0.604196	0.0936563	0.082326	0.530078	0.412087	0.0679175	0.59411	0.802623	0.267777	1.30441	0.997032	0.511906	0.522746	1.73729	1.2407	0.797235	0.735803
Amino acid	Serine family (phosphoglycerate derived)	serine	LC/MS Polar	2988	104.035	5951	56-45-1	C00065	HMDB00187	1.26506	1.52004	1.32244	1.50789	1.64264	1.11395	1.77665	1.28385	1.80316	1.59575	1.52266	1.40699	1.26164	1.53433	1.43588	1.66219	1.1446	1.57848	0.646538	0.666179	0.304198	0.366321	0.728377	0.60589	0.437859	0.369215	0.940517	0.793796	0.492767	0.477524	0.904073	0.872041	0.915289	1.04672	0.970306	0.77541	1.04566	1.21467	0.655862	0.757092
Amino acid	Serine family (phosphoglycerate derived)	sulfate*	LC/MS Neg	616	96.9601	1118	14808-79-8	C00059	HMDB01448	0.823568	0.606324	0.628642	0.717423	0.747701	0.710232	1.3187	1.19494	1.67466	0.875275	1.61074	0.744256	1.95891	2.42205	2.54234	2.54234	0.90765	1.16294	1.05681	2.00407	1.18701	0.774914	2.01635	1.77432	1.74156	2.52424	2.35448	1.62532	1.25842	0.844175	0.382169	0.418772	1.40615	1.15909	0.858424	0.782586	0.390768	0.466376	0.364351	0.456258
Amino acid	Aromatic amino acid metabolism (PEP derived)	3-(4-hydroxyphenyl)lactate (HPLA)	LC/MS Neg	1379	181.051	9378	6482-98-0	C03672	HMDB00755													0.488875	0.767159	0.977699	1.17348	0.218392	0.360483	0.520659	0.910128	1.07431	0.750676	1.22274	0.860096	1.50188	1.50895	1.13256	1.50895	1.50895	1.12762
Amino acid	Aromatic amino acid metabolism (PEP derived)	3-methoxytyrosine	LC/MS Pos	1771	212.092	1670	300-48-1	na	HMDB01434	0.855746	0.841787	1.02479	0.859904	0.952243	0.56728	1.31178	0.66916	1.94841	1.66719	1.56468	1.48009	0.99774	1.26092	1.04056	1.25033	1.42034	1.32198	0.731279	0.882684	0.626284	0.76915	1	0.470076	0.518364	0.345957	0.943197	0.888095	0.524806	0.604571	0.410401	0.452913	0.638099	0.771946	0.78836	0.341013	0.915259	1.12483	0.544751	0.781469
Amino acid	Aromatic amino acid metabolism (PEP derived)	kynurenine	LC/MS Pos	1902.1	209.092	161166	2922-83-0	C00328	HMDB00684	0.280451	0.535113	0.745161	0.491623	0.700485	0.401747	0.842702	0.591052	0.800074	1.11324	0.620564	0.698788	0.963228	1.10886	0.976954	1.09366	1.30427	2.08377	2.04424	1.67555	2.40234	2.40234	1.81731	2.36823	2.23815	1.63151	2.25528	1.76817	1.73615	1.89024	0.513277	0.381583	0.76398	0.591216	0.454618	0.454358	0.628172	1.10124	0.945095	0.863975
Amino acid	Aromatic amino acid metabolism (PEP derived)	N-acetyltyrosine	LC/MS Neg	1680	222.077	68310	537-55-3	na	HMDB00866	1.72769	1.68501	0.890235	1.25546	1.15888	0.627593	1.32051	0.988955	1.06716	0.566618	0.973217	0.977403	0.769039	0.684238	0.909157	0.857254	0.575837	0.973431	1.11211	1.50757	2.33741	2.27359	2.077	1.41342	3.21634	3.21634	2.48989	2.74767	3.21634	2.40816
Amino acid	Aromatic amino acid metabolism (PEP derived)	phenylalanine	LC/MS Pos	2050	166.086	6140	63-91-2	C00079	HMDB00159	0.731491	0.701012	0.881857	0.685786	0.709102	0.572105	0.959541	0.860711	0.721275	0.980125	0.822078	0.774012	1.12391	1.30181	1.59476	1.25807	1.06604	1.74803	1.36877	1.55827	0.778181	0.835046	1.57009	1.61985	1.18266	1.02986	1.9002	1.84947	0.932222	1.02586	0.535852	0.680804	1.20685	0.825363	0.710664	0.695616	0.773806	0.757897	0.684739	0.76104
Amino acid	Aromatic amino acid metabolism (PEP derived)	quinate	LC/MS Polar	2432.9	191.056	6508	77-95-2	C00296	HMDB03072	1.21475	1.48614	0.793837	1.22909	1.27227	0.883076	1.02977	0.970063	0.691739	0.804825	0.772864	0.775288	0.442565	0.749445	0.394005	0.535108	0.402715	0.790174	0.249112	0.280079	0.155378	0.213296	0.509703	0.213105	0.275576	0.310783	0.280873	0.334642	0.236677	0.19742	0.600998	0.725299	1.59035	1.66134	0.799149	0.855075	1.37568	1	0.956555	1.50752
Amino acid	Aromatic amino acid metabolism (PEP derived)	shikimate	LC/MS Polar	2725	173.046	8742	138-59-0	C00493	HMDB03070	0.900625	1.06348	0.659758	0.802883	0.957103	0.865672	1.10876	1.03162	0.748453	0.756284	0.848525	0.74045	0.507193	0.775669	0.717236	0.653685	0.419777	0.943521	0.370055	0.544812	0.293598	0.30613	0.434601	0.365712	0.48192	0.466018	0.511878	0.398751	0.322332	0.22403	0.390822	0.477566	1.29388	0.961384	0.565559	0.6724	1	0.825742	0.694286	0.979748
Amino acid	Aromatic amino acid metabolism (PEP derived)	tryptophan	LC/MS Pos	2440	205.097	6305	73-22-3	C00078	HMDB00929	0.245835	0.452369	0.438577	0.384305	0.443292	0.235866	0.63068	0.638942	0.697305	0.791642	0.868558	0.792707	0.745722	0.887646	0.918207	0.88966	1.18091	1.33215	1.78011	1.68157	2.71689	2.71689	2.06535	1.8377	2.71689	2.71689	2.22176	2.51289	2.71689	2.71689	0.558229	0.724566	1.16355	1.18172	0.902077	0.689454	0.555196	1.05617	0.759606	1.0374
Amino acid	Aromatic amino acid metabolism (PEP derived)	tyrosine	LC/MS Pos	1516.3	182.081	6057	60-18-4	C00082	HMDB00158	1.35434	1.54547	1.35147	1.38215	1.43793	1.03503	0.974417	0.801847	0.715484	0.80633	0.920499	0.95581	0.666917	0.700932	0.648071	0.710453	0.597501	0.745476	0.382347	0.462759	0.215556	0.244774	0.482522	0.441162	0.388272	0.316417	0.664773	0.625878	0.347084	0.315514	1.08443	1.17447	2.00464	1.68214	1.18391	0.972135	1.40098	1.21454	1.12539	1.36322
Amino acid	Aromatic amino acid metabolism (PEP derived)	3-(4-hydroxyphenyl)propionate	LC/MS Neg	1670	165.056	10394	501-97-3	C01744	HMDB02199	0.469255	0.467025	0.195246	0.626736	0.501308	0.372864	0.853131	1	1.04029	0.648992	0.847873	0.740547	0.568784	0.799417	0.490144	0.674009	0.374599	0.568756	0.20809	0.114376	0.168593	0.207052	0.258026	0.288359	0.178919	0.264305	0.510743	0.268423	0.184008	0.217806	1.6255	3.27027	6.4323	6.4323	5.46446	4.54965	3.51033	5.31762	6.4323	6.4323
Amino acid	Aromatic amino acid metabolism (PEP derived)	O-sulfo-L-tyrosine	LC/MS Neg	990	260.023	514186	na	na	na	0.901489	0.79461	0.615161	0.907613	0.748485	0.489191	1.51636	1.07132	1.71407	1.52786	1.39049	1.10286	2.01137	2.07092	1.85082	2.16826	1.18973	1.74395	1.0712	1.31229	1.40198	1.40494	1.82788	1.32756	1.67843	2.1641	1.82231	2.13737	1.59392	1.6585	0.180921	0.389419	0.805663	0.861022	0.553581	0.721395	0.305442	0.308589	0.31521	0.311366
Amino acid	Aromatic amino acid metabolism (PEP derived)	tyramine	LC/MS Pos	1511.9	138.091	5610	60-19-5	C00483	HMDB00306	0.870524	0.799331	0.564815	0.561225	1.16715	0.388668	2.20662	2.48648	3.55006	3.55006	2.00753	2.23901	3.04489	3.55006	3.55006	3.55006	2.61646	3.55006	1.22471	2.24301	1.40322	1.26188	2.24766	1.54597	1.59124	1.19045	3.34059	2.44643	1.18223	0.809906
Amino acid	Aromatic amino acid metabolism (PEP derived)	o-Tyrosine	LC/MS Pos	1900	182.081	91482	2370-61-8	na	na	0.717102	0.412328	0.348458	0.690165	1.09191	0.649443	0.685763	0.561524	0.620886	0.882353	0.70153	0.556292	0.480886	0.515285	0.925879	0.479129	0.966723	0.520018	1.04598	0.764327	2.15855	2.15855	1.07957	1.32409	0.915078	2.15855	0.776287	1.94096	1.21596	0.752956							1.43047	1.30598	1.06086	1.61849
Amino acid	Aspartate family (OAA derived)	2-aminoadipate	LC/MS Pos	793.3	162.076	469	542-32-5;1118-90-7	C00956	HMDB00510	2.9162	3.96126	4.30228	3.55036	4.24748	3.18735	2.93971	2.97074	2.25008	2.14847	3.40245	4.01568	1.63216	2.85806	2.71548	1.99077	2.21586	4.83196	2.0828	2.44084	2.30383	3.101	2.63448	2.80786	1.3784	2.53255	4.34154	2.37975	0.835568	2.05895	4.83196	4.64204	4.83196	4.79013	4.83196	4.83196	3.46941	4.83196	1.87141	2.49756
Amino acid	Aspartate family (OAA derived)	alanine	LC/MS Pos	696	90.055	5950	56-41-7	C00041	HMDB00161	1.72853	2.50712	1.94353	2.22948	2.65825	2.11924	1.91254	1	2.60611	0.963712	1.68946	1.67312	1.15106	1.07163	2.27023	1.96395	0.570226	0.97417	0.185579	0.293433	0.121278	0.0738867	0.386653	0.199592	0.155576	0.187759	0.396105	0.268873	0.22165	0.228603	2.55662	2.31564	1.54778	1.1629	2.60979	2.523	3.28816	3.43586	1.04521	0.950604
Amino acid	Aspartate family (OAA derived)	allo-threonine	LC/MS Polar	2511.1	118.051	99289	28954-12-3	C05519	HMDB04041
Amino acid	Aspartate family (OAA derived)	asparagine	LC/MS Polar	2951.1	131.046	6267	70-47-3	C00152	HMDB00168	1.83348	1.81354	1.69533	1.67494	1.97468	1.61882	2.51167	2.02396	2.5841	2.1957	2.26982	2.27076	2.01562	2.76079	2.56897	2.40161	1.97015	2.76079	1.87641	1.77883	1.11327	1.17127	2.01296	1.82151	0.998957	1.00618	2.76079	2.10973	0.788544	1.42586	0.348732	0.296014	0.280097	0.263806	0.354986	0.255655	0.215772	0.303857	0.349346	0.421509
Amino acid	Aspartate family (OAA derived)	aspartate	LC/MS Pos	668	134.045	5960	56-84-8	C00049	HMDB00191	0.723088	0.818131	0.744637	0.685071	0.835831	0.580892	0.942718	0.856306	1.16	1.26663	0.906855	0.799496	1.04676	1.09322	0.993148	1.03602	0.670122	0.813571	0.691115	0.693863	0.495181	0.55393	0.63796	0.483154	0.465118	0.394096	0.548811	0.642087	0.298245	0.352815	0.586819	0.843473	1.56125	1.94484	1.11416	1.08683	1	1.25745	1.22382	1.67338
Amino acid	Aspartate family (OAA derived)	homoserine (homoserine lactone)	LC/MS Polar	2875.8	118.051	12647	672-15-1	C00263	HMDB00719	2.37121	2.37121	2.0634	2.37121	2.37121	1.92757																			0.836489	0.735293	2.05743	1.92413	0.704137	0.931271	0.769087	0.74671	1.00602	0.993978	1.60676	0.437858
Amino acid	Aspartate family (OAA derived)	lysine	LC/MS Pos	613.8	147.113	5962	56-87-1	C00047	HMDB00182	1.07855	1.11851	1.3987	1.2828	1.22106	0.915633	1.43961	0.793635	1.90515	1.25503	1.59119	1.21582	1.0429	1.19865	1.49971	1.27734	0.810035	0.767255	0.537698	0.582102	0.376641	0.356191	0.58572	0.380154	0.51223	0.415245	0.557532	0.65427	0.358012	0.363158	1.92561	2.2584	2.42733	2.15284	2.15182	2.20701	2.42733	2.42733	2.42733	2.36966
Amino acid	Aspartate family (OAA derived)	methionine	LC/MS Pos	1250	150.058	6137	63-68-3	C00073	HMDB00696	1.53154	1.55035	1.62121	2.28548	1.93215	1.11083	3.61691	1.9932	3.61691	2.98584	3.61691	3.14076	1.68026	2.3799	2.35423	2.32711	1.95276	1.54227	0.605318	0.735173	0.166857	0.191087	0.675955	0.581655	0.416889	0.326648	0.858361	0.590123	0.380939	0.329546	0.906678	0.8927	1.36713	0.758048	0.717932	0.984725	1.12528	1.26276	0.354001	0.580907
Amino acid	Aspartate family (OAA derived)	methionine sulfoxide	LC/MS Pos	741.1	166.053	158980	3226-65-1	C02989	HMDB02005	1.33115	1.28841	1.21156	1.68396	1.20743	0.908	1.69059	1.06259	1.44337	1.4985	1.25401	1.59794	0.943568	0.832252	0.906441	1.01646	0.701295	0.852166	0.537601	0.380593	0.140102	0.186346	0.41232	0.51252	0.23454	0.150459	0.46879	0.549324	0.198893	0.18082	1.4298	1.37115	2.17953	2.05805	1.10158	1.01013	1.83656	1.54992	0.92108	1.09
Amino acid	Aspartate family (OAA derived)	N6-acetyllysine	LC/MS Pos	1140	189.123	92832	692-04-6	C02727	HMDB00206	1.70811	1.36541	1.54649	1.75802	1.26071	1.43418	1.88435	0.857682	1.4532	1.16546	1.01942	1.04752	1.2304	1.0708	1.6453	1.8007	0.688252	1.08272	0.855713	0.544684	0.394761	0.442437	0.587717	0.638469	0.687795	0.560608	1.29817	1.17454	0.509856	0.49283	1.80623	1.24528	1.08025	0.600141	0.898407	1.12909	1.2308	1.11378	0.745465	0.69865
Amino acid	Aspartate family (OAA derived)	N-6-trimethyllysine	LC/MS Pos	690	189.16	440120	23284-33-5	C03793	HMDB01325	0.441142	0.21237	0.22042	0.447812	0.252977	0.184988	0.860469	0.322952	0.48749	1.06844	0.380765	0.44764	1	0.453827	0.523606	0.923004	0.330338	0.43909	0.695549	0.359567	0.272015	0.485479	0.302372	0.275754	0.513553	0.23451	0.317924	0.778721	0.150358	0.217343	5.99721	3.52269	5.93539	8.94207	4.34224	2.95399	7.19505	4.2682	4.88058	5.62004
Amino acid	Aspartate family (OAA derived)	N-acetylalanine	LC/MS Polar	1564.8	130.051	88064	97-69-8	C02847	HMDB00766	0.974137	1.2811	1.13398	1.13841	1.09735	0.619891	1.17474	0.993312	1.73008	1.07296	1.41395	0.825648	1.56993	1.76773	2.30653	1.74719	1.2211	1.91773	2.22492	2.56293	1.7815	1.91233	2.56293	2.19663	2.05014	2.56293	2.56293	2.56293	1.33651	1.59209	0.290646	0.430431	0.882242	0.521323	0.293472	0.355258	0.352954	0.34807	0.252363	0.438836
Amino acid	Aspartate family (OAA derived)	N-acetylasparagine	LC/MS Pos	961.6	175.071	99715	4033-40-3	na	HMDB06028	0.861185	0.963481	0.826888	0.782823	0.972248	0.877935	1.01844	0.575311	1.45651	0.939471	1.00247	0.932036	1.1928	1.66504	1.82049	1.2728	0.980767	2.02255	1.53779	1.74251	2.51363	2.51363	2.43938	2.21189	2.22622	1.74163	2.51363	2.51363	2.51363	2.51363
Amino acid	Aspartate family (OAA derived)	N-acetylaspartate (NAA)	LC/MS Polar	3143	174.041	65065	997-55-7;997-55-7	C01042	HMDB00812	1.41252	2.12682	2.04532	2.21006	1.98026	1.62322	1.26382	1.09912	1.74456	1.06779	1.00054	1.44386	0.917562	0.983199	1.5373	2.29781	1.23676	1.67888	0.636272	0.419037	0.617672	1.04365	0.868027	0.845407	1.57665	1.38713	2.29781	1.47008	1.36814	1.07813	0.339703	0.390019	0.774602	1.02379	0.725344	0.76988
Amino acid	Aspartate family (OAA derived)	N-acetyl-beta-alanine	LC/MS Pos	1471	132.066	76406	3025-95-4	C01073	na	3.61739	3.61739	3.61739	3.5962	3.61739	3.61739	1.64256	1.16265	2.62703	1.54126	2.10215	1.94889	1.07193	1.33096	1	1.1871	1.21661	1.0367	0.412439	0.74092	0.344121	0.365786	0.660573	0.223555	0.245228	0.373098	0.67588	1.03712	0.177834	0.398267	2.23559	2.47252	1.51726	2.1477	1.4877	1.07183	0.724801	1.16394	0.775867	1.24911
Amino acid	Aspartate family (OAA derived)	N-acetylmethionine	LC/MS Neg	1787	190.054	448580	65-82-7	C02712	HMDB11745	0.596384	0.421523	0.550629	0.473461	0.461159	0.299967	1.70679	0.958516	1.54285	0.982104	1.28919	0.725056	1.74997	1.95253	1.67645	1.47509	0.840603	1.22666	1.00404	1.21987	0.684699	0.625034	1.22397	0.827624	1.50727	1.43277	1.43727	1.20335	0.966889	0.879813	0.285479	0.41772	1.44058	0.871597	0.478232	0.628152	0.362392	0.435318	0.501996	0.577644
Amino acid	Aspartate family (OAA derived)	N-acetylthreonine	LC/MS Pos	1480	162.076	152204	17093-74-2	C01118	na	1.64349	1.40833	1.74541	1.43672	1.57271	1.23282	1.3947	0.953103	1.13049	1.13222	1.18012	1.08252	1	0.875948	0.838201	0.944439	1.05341	1.18676	0.746469	0.938458	1.18977	1.0055	1.00286	0.836248	1.39909	2.39782	1.22504	1.28191	1.19999	1.09607	0.698053	0.649053	0.666329	0.981474	0.536629	0.346548	0.500554	0.843131	0.861487	0.842208
Amino acid	Aspartate family (OAA derived)	pipecolate	LC/MS Pos	1120	130.086	849	4043-87-2	C00408	HMDB00070	1.51107	1.57788	0.997347	1.33598	1.16602	0.898212	1.8477	1.13393	1.31596	1.16875	1.36811	1.03261	2.09976	2.41966	2.21286	2.45272	1.21141	1.32821	1.12452	1.44742	0.881644	0.638081	1.65915	0.741833	1.28464	1.36419	1.81334	2.00049	1.62778	1.96434	0.176711	0.303759	0.886281	1.04055	0.867116	0.622816	0.325408	0.377683	0.47701	1.06687
Amino acid	Aspartate family (OAA derived)	saccharopine	LC/MS Pos	689.1	277.139	160556	997-68-2	C00449	HMDB00279													0.891925	1.03278	1.55093	1.08962	0.453863	0.749156							0.328578	0.288827	0.33735	0.683629	0.32435	0.5047	1.18597	1.79567	1.97537	1.97537	1	1.21476	0.757306	0.436474	1.97537	1.97537
Amino acid	Aspartate family (OAA derived)	S-adenosylhomocysteine (SAH)	LC/MS Neg	1832.4	383.114	439155	979-92-0	C00021	HMDB00939	0.588808	1.13176	1.33197	0.495424	0.924326	0.907962	2.40572	1.83653	2.40572	0.780604	2.40572	2.40572																			2.40572	2.40572	2.40572	2.40572	0.516424	0.40441	0.255036	0.319027	0.517694	0.665722
Amino acid	Aspartate family (OAA derived)	S-adenosylmethionine (SAM)	LC/MS Pos	670	399.145	34755	24346-00-7;86867-01-8;86867-0108	C00019	HMDB01185	1.36939	1.63776	1.25567	0.991424	1.37063	1.20272																									0.914039	1.43155	1.63776	1.63776	0.914524	0.725643	1.03305	0.933263	0.797832	1.10064
Amino acid	Aspartate family (OAA derived)	threonine	LC/MS Pos	701.5	120.066	6288	72-19-5	C00188	HMDB00167	0.787165	0.793953	0.853871	1.12558	0.902101	0.706556	1.37719	0.800961	1.61575	1.1069	1.31233	1.17763	0.998273	1.08605	1.30152	1.20393	0.742585	0.938617	0.538386	0.522429	0.22285	0.281485	0.52653	0.453789	0.292362	0.26541	0.679072	0.645742	0.255191	0.333234	0.686181	0.692842	1.23983	1.21444	0.710964	0.686425	1.08676	1.20427	0.922272	1.07661
Amino acid	Aspartate family (OAA derived)	6-oxopiperidine-2-carboxylic acid	LC/MS Pos	1826.6	144.066	3014237	34622-39-4	na	na	1.32355	1.60437	1.5045	1.79579	1.57054	1.19947	2.26896	1.93998	1.56237	1.85344	2.18439	2.1035	1.56734	2.18704	1.74904	2.08434	1.77166	3.38341	1.83232	1.56089	1.99028	2.58155	2.09393	1.99558	1.9138	2.50004	3.06969	2.33549	1.24577	1.78602	3.38341	3.01842	3.38341	3.38341	3.38341	3.38341	3.38341	3.38341	1.81439	2.87548
Amino acid	Aspartate family (OAA derived)	2-piperidinone	LC/MS Pos	2047	100.076	12665	675-20-7	na	na	0.728199	0.824772	0.624692	0.650039	0.799607	0.496242	1.05499	0.918947	0.850282	1.03505	0.780359	0.777833	0.86198	0.907801	0.677246	0.970328	0.528922	0.706998	0.656754	0.482974	0.501204	0.742385	0.419005	0.396569	0.737628	0.598977	0.753713	0.707251	0.63004	0.547304	0.855172	1.01418	1.27395	1.88867	1.06523	0.890759	1.1255	1.3808	1.25281	1.53054
Amino acid	Aspartate family (OAA derived)	N-acetylmethionine sulfoxide	LC/MS Pos	1400	208.064	193368	na	na	na	0.555942	0.272282	0.245177	0.528542	0.437271	0.219341	0.612875	0.476264	0.79627	0.761398	0.433545	0.471827	1.08312	1.03554	1.49458	0.645845	0.557483	1.28396	1.1163	1.68905	1.47434	1.23151	2.09376	1.65771	1.11215	1.40127	1.73152	1.85393	0.729728	1.22953
Amino acid	Aspartate family (OAA derived)	2-hydroxyadipate	LC/MS Polar	3000	161.046	193530	18294-85-4	C02360	HMDB00321	0.895365	0.768185	0.702223	1.07983	0.6136	0.416308	1.10125	0.676546	0.858392	0.696066	0.775127	0.787805	1.1746	1.23233	1.22529	1.59383	0.753578	1.16397	0.954792	0.610666	0.828135	1.00758	0.974682	0.688838	1.26929	1.09071	1.52682	1.63355	1.03327	1.60494	4.00963	3.41731	4.68534	4.68534	4.68534	3.85298	2.16155	2.43798	2.37187	2.815
Amino acid	Aspartate family (OAA derived)	N-methylpipecolate	LC/MS Pos	1129	144.102	11862129;11286529	41447-17-0	na	na	0.208253	0.161906	0.44636	1.05816	0.880772	0.738677	1.65797	1.37484	1.61819	1.55358	1.17101	1.71072	1.84978	1.24759	2.15036	1.69193	1.2806	1.33842	1.75124	1.16025	2.3409	1.77996	1.24672	1.39798	2.8129	2.8129	2.20158	1.64421	2.8129	2.46929	0.453101	0.444794	0.499743	0.59585	0.548206	0.751108	0.646663	0.190131	0.160336	0.191842
Amino acid	Aspartate family (OAA derived)	S-methylmethionine	LC/MS Pos	610.1	164.074	458	582174	C05319	na	2.22881	1.92998	3.61151	3.22147	3.19443	2.52912	1.59332	1.19518	2.65375	1.85426	2.16864	1.63564	1.20743	1.57415	1.5657	1.08763	1.11931	0.979659	0.563788	0.668935	0.295224	0.292907	0.591108	0.541883	0.381789	0.257929	0.612965	0.563661	0.230728	0.218617	2.90029	2.62494	3.62511	2.75705	2.74398	3.12824	2.78237	3.27362	2.08618	1.69125
Amino acid	Glutamate family (alpha-ketoglutarate derived)	imidazole lactate	LC/MS Pos	782.7	157.061	440129	14403-45-3	C05568	HMDB02320																			0.501487	0.366451	1.37092	1.37092	0.656311	0.570489	1.37092	1.37092	0.419559	0.54253	0.5541	0.785826
Amino acid	Glutamate family (alpha-ketoglutarate derived)	1,3-diaminopropane	GC/MS	1633.8	174	428	109-76-2	C00986	HMDB00002	1.73108	1.11788	1.16392	1.05909	1.45497	0.742993	1.63219	1.20263	1.48746	1.11048	1.34067	0.954805	1.17709	1.31591	1.34394	1.44329	0.822337	1.28024	0.610484	0.723833	0.674042	0.534999	1.08558	0.527037	0.797647	0.952002	1.36651	1.25222	0.789231	0.73984	0.544481	0.902421	1.01346	1.02411	0.826575	0.597533	0.581325	0.699674	0.660183	1.07639
Amino acid	Glutamate family (alpha-ketoglutarate derived)	2-aminobutyrate	GC/MS	1215.7	130	439691	1492-24-6	C02261	HMDB00650	1.64253	1.40949	1.24117	1.7203	1.4477	1.24199	1.94619	0.938762	1.94619	1.56054	1.35154	1.20325	0.73387	0.597697	0.591288	1.09906	0.647357	0.845815
Amino acid	Glutamate family (alpha-ketoglutarate derived)	4-acetamidobutanoate	LC/MS Pos	1721.3	146.081	18189	3025-96-5	C02946	HMDB03681																															2.59469	2.26624	2.59469	2.59469	2.26807	1.95023	1.98612	2.32741	2.56913	2.59469
Amino acid	Glutamate family (alpha-ketoglutarate derived)	arginine	LC/MS Pos	700	175.119	232	1119-34-2	C00062	HMDB00517	0.732901	0.624615	1.02825	1.22603	1.03434	0.563758	1.26046	0.503838	1.99233	1.1391	1.7566	1.01763	0.864528	1.0846	1.086	1.30243	0.659844	0.423872	0.253169	0.343457	0.127034	0.143591	0.30638	0.161895	0.220711	0.17205	0.286739	0.340629	0.155115	0.152018	4.06677	3.85926	4.61729	4.27043	3.88733	4.61729	4.61729	4.61729	4.61729	3.96387
Amino acid	Glutamate family (alpha-ketoglutarate derived)	carboxyethyl-GABA	LC/MS Pos	810	176.092	2572	908055	na	HMDB02201	1.236	1.14747	1.12122	1.13771	1.18553	1.19271	0.738318	0.650748	0.793532	0.73533	0.765499	0.623013	1.03733	1.15078	0.987701	1.36273	0.751492	0.853785	1.64128	1.21583	2.30031	2.43153	1.77281	1.34487	2.54749	2.54749	1.36894	2.37316	1.86894	1.79247	0.911256	0.580285	1.0032	1.31253	0.621135	0.500037	0.583777	0.843247	0.690941	0.625751
Amino acid	Glutamate family (alpha-ketoglutarate derived)	citrulline	LC/MS Pos	730.3	176.103	9750	372-75-8	C00327	HMDB00904	1.6712	1.50606	0.720431	1.62967	1.39699	1.36784	1.28179	0.902335	1.8342	0.964536	1.12471	0.65635	1.39956	1.88841	1.74536	1.45802	0.694788	0.61039	0.355489	0.53805	0.382902	0.470249	0.48631	0.469886	0.0550842	0.0484203	1	0.508127	0.315056	0.63473
Amino acid	Glutamate family (alpha-ketoglutarate derived)	dimethylarginine (ADMA + SDMA)	LC/MS Pos	810	203.15	123831	102783-24-4	C03626	HMDB01539	0.587728	0.647112	0.567436	0.605727	0.779576	0.560541	1.16313	1.11901	1.30329	1.47052	1.12815	1.3155	1.24072	1.58008	1.7126	1.34003	1.07804	1.6357	1.46184	1.19571	0.797232	0.828302	1.18685	1.24562	0.765665	0.764474	1.38041	1.59777	0.508258	0.73079	0.945903	1.25928	1.84132	1.57881	0.787152	0.804469	0.979442	1.44213	1.53036	1.02862
Amino acid	Glutamate family (alpha-ketoglutarate derived)	ergothioneine	LC/MS Pos	823	230.096	3032311	58511-63-0	C05570	HMDB03045							0.774454	0.449837	2.00314	0.443852	5.49508	0.420339	4.00068	6.22631	6.22631	5.07698	5.15241	1.2336	0.43594	4.9196	0.469557	0.576672	5.21297	0.755533	1.05809	2.70889	4.63911	2.5251	5.09693	2.54042
Amino acid	Glutamate family (alpha-ketoglutarate derived)	gamma-aminobutyrate (GABA)	LC/MS Pos	699	104.071	119	56-12-2	C00334	HMDB00112	0.989393	1.09723	0.671571	0.813472	1.11904	0.676382	1.55433	0.790113	1.6811	0.985407	1.15519	1.01824	1.67888	1.18566	1.47083	1.49351	0.69637	0.772387	0.29623	0.346482	0.090547	0.077513	0.339834	0.276816	0.195989	0.118022	0.569047	0.367567	0.146368	0.141411	0.696396	0.969544	1.81203	2.62996	1.29695	0.761723	1.26601	1.00488	1.7111	1.70752
Amino acid	Glutamate family (alpha-ketoglutarate derived)	glutamate	LC/MS Pos	710	148.06	611	56-86-0	C00025	HMDB00148	1.60796	1.59839	1.17152	1.48297	1.54162	1.14063	1.79734	1.18384	1.41266	1.46055	1.5011	1.19005	1.35422	1.36867	1.41083	1.66352	0.817184	1.41504	0.825773	0.692241	0.480165	0.587318	0.812252	0.678173	0.701703	0.615499	0.997104	1.05084	0.591706	0.657112	0.57129	0.754777	1.22951	1.38105	0.723497	0.707095	0.781172	1.04563	0.730857	0.9919
Amino acid	Glutamate family (alpha-ketoglutarate derived)	glutamine	LC/MS Pos	680	147.076	5961	56-85-9	C00064	HMDB00641	1.95175	1.95175	1.95175	1.95175	1.95175	1.95175	1.44286	0.756787	1.44286	1	1.07834	1.19279	0.769371	0.71576	0.869445	0.812194	0.487626	0.92284	0.3866	0.2851	0.108931	0.111242	0.276423	0.286136	0.119667	0.0709382	0.420543	0.23303	0.0723629	0.124117	1.28565	1.20089	1.32809	1.16289	0.992673	0.918359	1.56168	1.56168	1.56168	1.0519
Amino acid	Glutamate family (alpha-ketoglutarate derived)	histidine	LC/MS Neg	755.9	154.062	6274	5934-29-2	C00135	HMDB00177	0.693697	0.617121	0.854031	1.21615	0.867266	0.618913	1.66186	1.04527	2.00866	2.01628	1.7396	1.57786	1.59514	1.78614	1.8083	2.15289	1.79649	2.16773	2.16773	1.87253	1.15714	1.3247	1.75231	2.15705	2.16301	1.95333	2.16773	2.15496	1.1896	1.35366	0.738072	0.634948	0.937338	1.06884	0.675887	0.629333	1	1.01756	0.728628	0.928246
Amino acid	Glutamate family (alpha-ketoglutarate derived)	N-acetylarginine	LC/MS Pos	1116	217.13	67427	155-84-0	C02562	HMDB04620	0.553055	0.281286	0.666081	0.227164	0.282133	0.226594	1.16665	0.627534	1.0351	0.999769	0.996147	1.0608	0.725524	0.698899	1.07101	1.00186	0.662944	0.780979	1.1811	2.34559	2.63759	3.26488	1.12813	1.33704	3.26488	3.26488	1.2952	1.92297	2.9316	2.67032							1.36921	1.22435	1.20008	0.54562
Amino acid	Glutamate family (alpha-ketoglutarate derived)	N-acetylglutamate	LC/MS Pos	1492	190.071	70914	1430871	C00624	HMDB01138	0.206875	0.126446	0.0732561	0.223339	0.0883771	0.0912997	0.475719	0.395447	0.594734	0.663765	0.362229	0.232737	1.66139	1.68483	0.748706	1.15142	0.735673	1	1.02592	0.955062	1.36415	1.1856	2.36362	1.35001	3.24684	3.51421	3.51421	3.51421	3.51421	3.51421	0.0270666	0.0286438	0.168303	0.263064	0.227903	0.161651	0.190747	0.195114	0.108305	0.279571
Amino acid	Glutamate family (alpha-ketoglutarate derived)	N-acetylglutamine	LC/MS Pos	1193	189.087	182230	2490-97-3	C02716	HMDB06029	0.392762	0.439554	0.268994	0.408976	0.325575	0.287448	0.625563	0.695425	1.38521	1.1052	0.600854	0.480992	1.03792	1.64671	0.650179	0.578415	0.808698	0.458736	0.171433	0.291885	0.128279	0.157542	0.366384	0.183126	0.547319	0.460627	0.718872	0.333026	0.652732	0.380151	0.177442	0.203724	0.381041	0.347227	0.477691	0.813583	0.38328	0.625374	0.299863	0.59573
Amino acid	Glutamate family (alpha-ketoglutarate derived)	N-acetylproline	LC/MS Pos	2210	158.081	322640	1074-79-9	na	na	1.31786	1.68673	1.56938	1	1.06282	0.977068	0.964007	0.76345	0.995399	1.06851	1.44467	0.991644	1.58863	1.49229	0.682142	1.04196	1.11737	0.79569	0.401317	0.281178	0.309691	0.365733	0.329243	0.268366	0.627062	0.539518	0.5802	0.8549	0.645097	0.494648	2.02612	2.07385	3.88227	5.13931	2.7737	2.12088	1.93281	2.20656	1.65641	4.27167
Amino acid	Glutamate family (alpha-ketoglutarate derived)	ornithine	LC/MS Pos	614	133.097	6262	3184-13-2	C00077	HMDB03374	1	1.06229	0.779434	1.87205	0.860808	0.678458	1.86953	1.23529	2.14229	1.40742	1.24832	1.04757	2.05414	2.14229	2.14229	1.88018	0.644353	0.883901	0.311137	1.03029	0.42819	0.241391	0.853745	0.367857	0.560258	0.363799	0.817739	0.802866	0.574216	0.317455	0.72537	1.1081	1.61422	1.17203	1.74965	1.61243	1.91967	2.07757	0.997181	0.583074
Amino acid	Glutamate family (alpha-ketoglutarate derived)	proline	LC/MS Pos	805	116.071	145742	147-85-3	C00148	HMDB00162	1.36231	1.49798	2.3233	2.3556	1.19813	0.767326	2.38957	1.17648	2.71482	2.2969	2.74356	2.26723	2.33759	2.16737	1.51029	2.63447	2.03115	1.603	0.437405	0.452163	0.23191	0.272027	0.532129	0.351984	0.472068	0.358139	0.914021	0.921588	0.664293	0.452125	0.649123	0.965686	3.21622	3.63917	3.69714	3.69714	0.566996	0.693813	0.788318	3.54944
Amino acid	Glutamate family (alpha-ketoglutarate derived)	pyroglutamine*	LC/MS Pos	750	129.066	134508	2353-44-8	na	na	1.04693	1.09539	0.842668	0.895081	0.960215	0.881867	0.786599	0.542547	0.759145	0.660252	0.539508	0.534288	0.590792	0.713224	0.612971	0.755831	0.458495	0.408931	0.26598	0.198084	0.111692	0.139805	0.189121	0.221644	0.200172	0.128232	0.287449	0.276422	0.107272	0.147884	1.46698	1.39906	1.33696	1.40476	1.09336	0.90578	1.43635	1.91007	1.18735	1.21506
Amino acid	Glutamate family (alpha-ketoglutarate derived)	N-methylproline	LC/MS Pos	831	130.086	557	475-11-6	na	na	0.992326	0.947636	0.984425	1.03771	1.12882	0.817573	1.05389	1.07966	1.06218	1.0122	1.01492	0.947621	1.33281	1.63029	1.48473	1.4504	0.876891	1.6463	1.64703	1.30969	1.97574	1.49676	1.86836	1.19896	1.98675	1.98675	1.81757	1.98675	1.96309	1.98675	0.503188	0.610736	1.22675	1.33583	0.739135	0.404405	0.533511	0.536376	0.720514	0.39935
Amino acid	Glutamate family (alpha-ketoglutarate derived)	trans-urocanate	LC/MS Pos	1125.4	139.05	736715	104-98-3	C00785	HMDB00301	1.65431	1.91863	0.66068	1.99379	2.45229	0.554325	3.04367	1.46747	0.489943	0.699308	1.33911	1.00935	1.21736	0.765023	3.38286	3.38286	0.726571	3.38286	1.98448	1.59306	1.69713	2.08614	2.48687	2.25712	0.806599	0.505445	2.85525	2.97708	2.17971	1.35881	0.843368	0.347092	0.173611	0.489667	0.272442	0.273224	0.871375	0.491332	0.501799	0.516281
Amino acid	Glutamate family (alpha-ketoglutarate derived)	4-hydroxy-2-oxoglutaric acid	GC/MS	1658	333.1	599	1187-99-1	C01127	HMDB02070	2.03586	0.88574	1.43045	1.61617	0.797719	0.640685							0.857895	1.35798	0.53937	0.574301	0.411445	0.67914							4.62233	4.62233	1.52154	2.46268	4.62233	4.62233	0.476372	0.324916	1.82787	1.5604	0.321425	0.24395	0.301569	0.720695	0.475446	0.830604
Amino acid	Glutamate family (alpha-ketoglutarate derived)	cis-urocanate	LC/MS Pos	1421	139.05	1549103	7699-35-6	na	na	1.55547	3.05965	0.296746	2.07813	2.8562	0.389287	4.69261	2.70712	0.534196	0.578722	1.9596	1.34988	1.05561	0.637499	4.23311	4.69261	0.613201	3.27935	2.51797	1.83951	2.25874	2.62633	3.20371	2.6954	0.695553	0.526184	3.1205	3.00991	4.0564	2.07721	0.991192	0.523439	0.145308	0.264572	0.185642	0.236237	0.848039	0.635382	0.420349	0.385228
Amino acid	Glutamate family (alpha-ketoglutarate derived)	4-guanidinobutanoate	LC/MS Pos	1150	146.092	500	463-003;463-00-3	C01035	HMDB03464	0.547985	0.355919	0.245058	0.384831	0.475362	0.27831	0.90631	0.850012	0.810577	0.840387	0.651475	0.562096	1.19712	1.41284	1.07472	1.16528	0.636048	1.34099	1.29716	1	2.19524	2.47377	1.85501	1.19433	2.47377	2.47377	1.61796	2.15787	2.43698	2.22252	0.529042	0.71933	1.47937	1.27541	0.943713	0.734335	0.530986	0.718791	0.611713	0.762319
Amino acid	Glutamate family (alpha-ketoglutarate derived)	4-imidazoleacetate	LC/MS Pos	757	127.05	96215	645-65-8	C02835	HMDB02024	0.858343	0.952106	0.521397	0.638131	1	0.503012	1.78547	2.51686	1.0795	2.19917	1.48656	1.45845	1.49457	2.05129	1.3596	1.26503	1.23392	3.43814	3.46215	1.93814	3.46215	3.46215	2.60617	3.36868	3.46215	3.46215	2.69156	3.17006	2.7357	1.80893	0.337926	0.41971	0.498937	0.822914	0.400577	0.174339	0.499656	0.83644	0.572472	0.510693
Amino acid	Branched Chain Amino Acids (OAA derived)	isoleucine	LC/MS Pos	1599	132.102	6306	73-32-5	C00407	HMDB00172	0.740197	0.782215	0.885903	0.947155	0.846354	0.603701	1.5644	1.1857	1.41225	1.64668	1.4623	1.48276	1.11201	1.21305	1.19201	1.16405	1.21888	1.43253	1.02247	0.964421	0.391925	0.481043	0.965095	1.02247	0.554652	0.433243	1.33625	1.18453	0.37063	0.497812	1.00912	0.94305	1.44748	1.43198	1.1127	1.06765	1	1.30234	0.752468	1.19595
Amino acid	Branched Chain Amino Acids (OAA derived)	allo-isoleucine	GC/MS	1325	158.1	6950182;99288	na	na	na	1.22399	1.25173	0.828445	0.548111	1.02168	0.546735																									1.52261	1.7552	1.9939	1.99488	1.64877	1.29	1.05641	1.18315	1.29479	1.99488
Amino acid	Branched Chain Amino Acids (pyruvate derived)	2,3-dihydroxyisovalerate	LC/MS Polar	1050	133.051	677	1756-18-9	C04039	HMDB12141	12.8736	12.8736	12.8736	8.96265	12.8736	12.8736	1.85311	0.944932	1.4614	0.827891	0.996931	0.66686	0.852616	0.855796	0.886169	0.943194	0.433339	0.520221	0.853062	1.20587	2.84001	1.61613	1.01609	0.942857	3.5747	5.67225	0.979756	1.51559	2.89648	2.90926	0.719513	1.30973	4.0064	1.99069	1.69674	2.83111	1.95001	1.23229	0.560607	0.635028
Amino acid	Branched Chain Amino Acids (pyruvate derived)	3-methyl-2-oxobutyrate	LC/MS Polar	911	115.04	49	3715-29-5	C00141	HMDB00019
Amino acid	Branched Chain Amino Acids (pyruvate derived)	3-methyl-2-oxovalerate	LC/MS Neg	2064.2	129.056	47	1460-34-0;51829-07-3	C00671	HMDB03736	1.25632	0.973872	0.757695	0.939169	1.69868	1.10238	0.840001	0.366457	0.761754	0.393809	0.473808	0.933763	1.01042	0.764752	1	1.07312	0.72552	0.975641	1.03756	2.13021	1.11757	0.931518	1.14885	1.13456	1.22699	1.41287	1.90274	2.13021	0.919041	0.925335	0.902965	0.635225	1.41822	0.951596	0.552316	0.419188	0.559409	0.66534	0.528877	0.632799
Amino acid	Branched Chain Amino Acids (pyruvate derived)	4-methyl-2-oxopentanoate	LC/MS Neg	2170	129.056	70	816-66-0	C00233	HMDB00695	1.56144	0.930945	0.781316	0.870507	1.50847	0.940701	0.311349	0.270774	0.244992	0.672444	0.537247	0.701191	0.932136	0.615938	1.11162	1.22047	0.75401	0.688275	1.00306	0.852536	0.352847	1.50169	1.50111	0.564212	1.32575	1.23148	1.50308	1.43286	0.923459	1.40918
Amino acid	Branched Chain Amino Acids (pyruvate derived)	beta-hydroxyisovalerate	LC/MS Polar	1149.8	117.056	69362	625-08-1	na	HMDB00754	1.21938	0.979845	0.712635	0.864647	1.04668	0.589692																									0.973474	0.91285	1.2178	1.55586	0.951596	0.721022	0.693476	0.893436	0.802192	0.875281
Amino acid	Branched Chain Amino Acids (pyruvate derived)	leucine	LC/MS Pos	1680.2	132.102	6106	61-90-5	C00123	HMDB00687	0.845608	0.914358	1.04403	1.07305	0.997064	0.653848	1.70547	1.15985	1.69264	1.76087	1.76087	1.73374	1.25814	1.38016	1.41459	1.36218	1.41459	1.41459	0.93121	0.94774	0.232915	0.278617	0.901513	0.897704	0.45383	0.307716	1.37035	1.10571	0.323641	0.403742	0.958939	1.03446	1.35822	1.0801	1.31008	1.22645	1.08942	1.4006	0.826484	1.12098
Amino acid	Branched Chain Amino Acids (pyruvate derived)	N-methylleucine	LC/MS Pos	1775	146.118	2777993	66866-69-1	na	na	0.293982	0.561846	0.892441	0.184362	0.713605	0.607819	0.754292	1.15158	2.14649	0.903605	0.82022	2.05958	0.695387	1.07562	2.14649	0.647253	0.835975	2.14649	1.16495	0.881472	2.14649	1.55424	1.4917	2.14649	1.51827	1.36322	2.14649	0.798978	0.924384	2.14649
Amino acid	Branched Chain Amino Acids (pyruvate derived)	valine	LC/MS Pos	1042.1	118.086	6287	72-18-4	C00183	HMDB00883	0.952636	1.05049	1.07112	1.15485	1.10439	0.867407	1.66151	1.20389	1.78932	1.53881	1.65363	1.56522	1.05483	1.22926	1.2084	1.20611	1.15104	1.41207	0.63801	0.652276	0.218072	0.230658	0.604279	0.720799	0.29324	0.206603	0.945688	0.704156	0.257708	0.320185	0.747122	0.807413	0.977461	0.933196	0.919059	0.848762	1.00924	1.29661	0.764795	1.02605
Amino acid	Branched Chain Amino Acids (pyruvate derived)	2-isopropylmalate	LC/MS Polar	2605	175.061	77	3237-44-3	C02504	HMDB00402	1.37778	1.78074	2.28755	0.672614	1.56564	2.88673													0.117269	0.139399	2.75025	1.4095	0.108631	0.529802	1.93145	2.88673	1.1052	0.894796	2.88673	2.88673
Amino acid	Branched Chain Amino Acids (pyruvate derived)	acetoacetate	GC/MS	1285	231.1	96	578486	C00164	HMDB00060	1.53161	0.90744	1.34952	0.89077	1.3919	0.861449	1.21542	1.11654	0.738045	0.693896	0.897853	0.974611	0.887065	1.04474	0.627329	0.974352	1.68134	1.1099	0.52942	1.68134	1.21734	1.22357	0.684795	0.666679	0.871249	1.11002	0.891799	1.16522	0.937897	1.12661	0.746184	0.894681	1.26972	1.68134	0.834615	0.481688	0.700971	0.579857	0.48796	0.690512
Amino acid	Amines and polyamines	5-methylthioadenosine (MTA)	LC/MS Pos	2444.9	298.097	439176	2457-80-9	C00170	HMDB01173	3.26954	3.26954	3.23373	3.14434	3.26954	3.1055	2.25935	1.44474	2.40675	1.66367	2.1583	1.57758	1.04264	1.42684	0.843801	0.771733	0.72805	0.599281	0.233095	0.224268	0.25107	0.589111	0.215925	0.188448	0.960495	0.790692	0.271007	0.28797	0.496697	0.236864	1.27943	1.43895	1.97163	2.33468	0.839219	1.05391	0.841729	1.06458	0.705177	0.893699
Amino acid	Amines and polyamines	putrescine	GC/MS	1705.8	174	1045	110-60-1	C00134	HMDB01414	1.4402	0.7903	1.65616	1.75212	1.07111	1.25663	1.75974	1	2.37836	1.55707	1.144	0.787273	1.54199	1.71434	1.74126	1.57466	0.709136	0.428857	0.600324	0.813161	0.500245	0.256825	0.728603	0.376551	0.506369	0.397868	0.695948	0.866966	0.38406	0.328759	0.669731	0.71635	1.26226	1.24329	1.07274	1.10121	2.01023	1.89815	0.441282	1.21922
Amino acid	Amines and polyamines	spermidine	LC/MS Pos	533.5	146.165	1102	124-20-9	C00315	HMDB01257	8.3882	8.84684	7.60216	7.79313	8.84684	8.84684	3.95027	1.92664	1.72054	1.21948	1.483	1.18417	1.09781	0.759101	0.364272	1	1.35291	0.253982	0.0908061	0.0196804	0.0278562	0.0247724	0.0173475	0.156575	0.805883	0.0587793	0.321071	0.0602775	0.256856	0.0760656	1.09624	1.25861	2.59626	3.05151	0.43482	0.944971	0.0780757	0.16396	0.0313575	0.056079
Amino acid	Amines and polyamines	N-acetylputrescine	LC/MS Pos	840	131.118	122356	18233-70-0	C02714	HMDB02064	0.189921	0.226951	0.315315	0.201644	0.203928	0.176085	0.156766	0.120288	0.128469	0.141393	0.109498	0.12468	0.164518	0.197003	0.0867375	0.120875	0.144526	0.0988077	0.0889652	0.0803053	0.123327	0.191421	0.100636	0.129791	0.192311	0.130247	0.0565428	0.229103	0.135953	0.0959526	1.69777	1.62921	2.4733	2.4733	2.2347	1.84578	1.15051	1.40038	0.95408	1.30096
Amino acid	Amines and polyamines	nicotianamine	LC/MS Pos	665	304.15	9882882	34441-14-0	C05324	na	0.766204	0.771534	0.357519	0.528921	1.02447	0.780951																									0.480084	0.63341	2.01155	2.01155	0.807732	1	1.14045	1.00203	0.895502	0.87206
Amino acid	Glutathione metabolism	5-oxoproline	LC/MS Pos	1454.2	130.05	7405	98-79-3	C01879	HMDB00267	0.906959	1.06353	0.991903	1.39129	1.37591	0.964757	1.81417	1.0449	1.38814	1.27796	1.50715	1.20059	0.918467	1.2448	1.29958	1.41082	1.18887	1.54581	1.41035	1.06109	0.36166	0.725724	1.12853	1.1819	1.16137	1.18316	1.2289	1.2981	0.562267	0.738331	0.559529	0.464549	0.192656	0.125919	0.406005	0.254808	0.606853	1	0.499003	0.475932
Amino acid	Glutathione metabolism	cysteine-glutathione disulfide	LC/MS Pos	824	427.095	4247235	13081-14-6	na	HMDB00656	0.310999	0.324019	0.291763	0.514112	0.367606	0.261018	3.03047	1.25401	3.45102	1.57001	3.45102	1.92385	2.23638	3.45102	3.45102	3.33226	2.2905	1.46351	0.422961	1.1069	0.455577	0.559502	0.841396	0.749863	0.64998	0.567636	1.44908	0.614013	0.620878	0.0852252	1.39415	1.23127	1.50857	0.349751	2.77748	2.09006	1.16938	2.32314	0.406935	0.486896
Amino acid	Glutathione metabolism	glutathione, oxidized (GSSG)	LC/MS Pos	1512	307.083	65359	103239-24-3	C00127	HMDB03337	0.917588	0.809416	0.686887	0.963321	0.351384	0.270238	2.51241	0.83936	2.11039	0.737747	4.35504	1.46193	1.81662	2.28517	1.9753	2.22625	0.803538	0.43873							0.162043	0.392595	0.744541	0.369984	0.244012	0.0474976	0.425526	0.584041	1.06199	1.39397	1.25732	1.93176	0.445239	0.80402	0.415937	0.903955
Amino acid	Glutathione metabolism	glutathione, reduced (GSH)	LC/MS Pos	1270	308.091	124886	70-18-8	C00051	HMDB00125							2.33176	0.825831	2.09313	1.25793	1.40902	1.24497	1.09064	0.443222	0.317411	1.02135	0.452615	0.162856													0.626148	0.457551	0.102648	0.52556	0.80101	0.330855	2.20151	2.01404	1.40163	1.28885
Amino acid	Glutathione metabolism	ophthalmate	LC/MS Pos	1462	290.135	7018721	495-27-2	na	HMDB05765	1.44024	1.68941	1.49441	1.60649	1.68941	1.68941	1.47494	0.72324	1.02016	0.825608	0.565653	0.6156
Amino acid	Glutathione metabolism	S-methylglutathione	LC/MS Pos	1600	322.107	3605667	2922-56-7	C11347	na	0.869025	0.972616	0.68353	0.878306	0.885942	0.611502	2.07722	1.56145	2.93837	1.5991	1.86511	0.559494	1.39128	3.42388	2.02794	2.24831	1.91682	1.22034
Amino acid	Glutathione metabolism	norophthalmate*	LC/MS Pos	975	276.119	5489007	1116-21-8	na	HMDB05766	1.45495	1.71918	0.903698	1.12323	1.47099	1.29945	1.71232	0.931953	0.798589	0.722016	1.21749	1.49043	0.741815	0.853277	1.04401	1.51789	0.855864	1.12144	0.299263	0.21868	0.32234	0.395871	0.555374	0.34181	0.442113	0.744639	0.946827	1.12052	1.41769	0.921182	0.453404	0.663658	0.481411	0.532846	0.477207	0.266207	0.581763	1.01668	0.311455	0.52188
Amino acid	Glutathione metabolism	4-hydroxy-nonenal-glutathione	LC/MS Neg	3319.2	462.192	na	99927-70-5	na	na							1.46918	0.773886	0.964477	0.751821	1.46918	0.961971
Carbohydrate	Glycolysis	fructose 6-phosphate	GC/MS	1994.9	315.1	69507	103213-47-4	C05345	HMDB00124	1.47775	2.03286	1.94818	1.16133	1.08662	1.48037	1.18532	1.2964	1.62082	0.871375	0.807194	1.04781	1.02964	0.948396	1.34603	0.748196	0.381398	1.00961	0.294941	0.164358	0.375842	0.214104	0.511506	0.356459	0.124722	0.109634	0.732715	0.429639	0.491162	0.331681	1.03641	1.21232	0.698204	1.03698	0.767293	0.34521	0.952095	0.931378	0.747448	0.74547
Carbohydrate	Glycolysis	glucose	LC/MS Polar	2342	225.062	79025	50-99-7	C00031	HMDB00122	2.24084	2.20577	3.24575	1.60554	1.49695	1.96413	1.44512	1.52614	1.137	1.20261	1.09529	1.82405	1.05255	1.11916	0.598402	0.832088	0.81985	0.70089	0.436205	0.431077	0.16809	0.189743	0.259407	0.338107	0.207494	0.0890585	0.539884	0.586117	0.182823	0.166548	2.16885	2.32157	3.24825	3.24825	2.93062	2.52807	1.65639	2.10254	2.32945	2.8259
Carbohydrate	Glycolysis	glucose 6-phosphate	LC/MS Polar	4537	259.022	5958	103192-55-8	C00668	HMDB01401	0.617626	0.786211	0.29337	0.740817	0.710493	0.385149	1.25833	0.817243	1.12578	0.628338	0.917044	0.48013																			0.880678	1.33046	0.868773	1.49857	0.995361	0.318532	2.73085	3.18175	2.66992	2.39857
Carbohydrate	Glycolysis	glucuronate	LC/MS Polar	3233.3	193.035	444791	207300-70-7	C00191	HMDB00127	1.25326	0.980426	0.841278	0.766443	0.839849	0.674522
Carbohydrate	Glycolysis	lactate	LC/MS Polar	1468.8	89.0244	612	79-33-4	C00186	HMDB00190	1.3442	2.26658	0.533496	1.62824	2.0307	0.666994	3.46255	2.34044	0.677459	0.825683	2.02273	1.08565	1.45592	0.895741	3.32903	3.46255	0.437112	2.51126	1.82744	2.04156	1.76406	1.91469	2.01667	1.28558	0.885303	0.864973	1.89465	2.82192	3.46255	2.92439	1.07753	0.795271	0.263325	0.357384	0.23875	0.310152	0.720828	0.697718	0.30104	0.43267
Carbohydrate	Glycolysis	pyruvate	LC/MS Polar	2650	175.025	1060	127-17-3	C00022	HMDB00243	1.65032	1.9585	2.05983	1.5715	1.83466	1.55178	1.21816	1.02916	1.12479	0.601861	1.25182	1.15242	0.802478	1.02219	0.987427	0.882361	0.592247	0.957986	0.605501	0.393661	0.669404	1.12267	0.61147	0.566447	1.40939	1.63359	0.839692	0.947886	0.951287	0.812525	0.886357	1.0273	2.55739	2.13346	1.02762	1.4111	0.360311	0.504929	0.737725	0.945819
Carbohydrate	TCA cycle	alpha-ketoglutarate	LC/MS Polar	2700	145.014	51	305-72-6;328-50-7;22202-68-2	C00026	HMDB00208	0.948244	0.971083	0.841615	0.642702	0.968758	0.805982	1.23536	0.784044	0.554369	0.364459	0.784605	0.688267	1	0.952003	0.904442	0.511658	0.496143	0.96342	0.845423	0.625769	3.82218	3.94493	0.739619	0.753932	4.60385	4.60385	1.07175	1.86263	4.60385	4.60385	0.356836	0.597344	1.49279	0.860864	0.618103	0.792499	0.374546	0.684699	0.471474	0.555307
Carbohydrate	TCA cycle	cis-aconitate	LC/MS Pos	1540.4	139.003	643757	585-84-2	C00417	HMDB00072	1.9569	2.11378	1.47929	1.69546	1.81423	1.55793	1.59401	1.41387	0.79106	1.30465	1.20736	1.04261	0.904476	1.34074	0.510222	0.904949	0.839475	1.17724	0.907186	0.632474	0.426892	0.695916	0.848242	0.570573	0.646717	0.771015	0.854936	1.26393	0.629182	1.21934	1.00027	0.820739	1.38904	1.39101	0.729838	0.819847	0.3328	0.482506	0.255859	0.851793
Carbohydrate	TCA cycle	citrate	LC/MS Pos	1402	193.034	311	77-92-9	C00158	HMDB00094	0.471831	0.309785	0.256839	0.467639	0.350138	0.299662	1.01135	0.601119	0.818187	0.70945	0.990373	0.846127	0.904152	1.12305	1.29207	1.29568	0.669323	0.978338	0.960651	0.822351	0.939012	0.958266	1.12871	1	1.43572	1.59187	1.51458	1.45653	1.0641	1.25461	0.128592	0.274236	1.32282	0.881279	0.388963	0.653859	0.609263	0.92708	0.749952	0.918969
Carbohydrate	TCA cycle	fumarate	LC/MS Polar	3084	115.004	444972	100-17-8	C00122	HMDB00134	0.842374	0.772832	0.649579	0.824926	0.819295	0.735871	0.950164	0.572721	0.838245	0.700884	0.568541	0.569068	0.909864	0.96221	0.684222	0.702572	0.429699	0.869903	0.788475	0.642795	1.60979	1.54885	0.814698	0.676026	2.98375	3.27651	1.39549	1.79045	2.6147	2.6066	0.463611	0.487538	1.16289	0.961767	0.596452	0.625816	0.392294	0.398307	0.504943	0.4134
Carbohydrate	TCA cycle	isocitrate	LC/MS Pos	967.7	193.034	1198	20226-99-7	C00311	HMDB00193	0.138134	0.143917	0.12959	0.286127	0.14435	0.115934	0.85687	0.215196	0.723421	0.823672	0.686049	0.455262	0.937136	0.948172	1	1.8431	0.760904	1.62318	2.27341	1.34946	2.1034	2.92552	2.14019	1.9593	5.66869	5.39301	3.18531	4.16287	2.88739	2.99517							0.202191	0.193856	0.0991369	0.143762
Carbohydrate	TCA cycle	malate	LC/MS Neg	615.6	133.014	525	6915-15-7	C00149	HMDB00156	1.12846	1.14652	1.37712	1.13186	1.14323	1.26785	1.17719	1.35458	0.706265	0.547686	0.926955	1.35458	0.694411	0.936043	0.38871	0.472101	0.552114	0.394645	0.306257	0.243613	0.669721	0.70876	0.299788	0.415656	1.04213	1.05416	0.415943	0.637576	0.818264	1.05416	1.52714	1.52714	1.52714	1.52714	1.49943	1.40617	0.868814	1.15463	0.730797	0.797117
Carbohydrate	TCA cycle	succinate	LC/MS Polar	3149	117.019	1110	110-15-6	C00042	HMDB00254	1.33411	1.48987	1.2215	1.19791	1.78363	1.57176	1.29773	0.834143	0.779421	0.673041	0.819746	0.779202	0.841945	0.991135	0.924249	0.901741	0.526846	1	0.662113	0.498876	1.56863	1.25981	0.734719	0.76996	1.85745	1.9893	1.50192	1.2432	1.71485	1.9893	0.507894	0.565421	1.12189	0.75833	0.423615	0.519161	0.373198	0.469665	0.370227	0.453839
Carbohydrate	TCA cycle	trans-aconitate	LC/MS Pos	1645	157.013	444212	4023-65-8	C02341	HMDB00958	2.02632	2.1555	1.53549	1.72089	1.8486	1.57579	1.63129	1.44297	0.801954	1.33025	1.23786	1.06324	0.907943	1.36485	0.528899	0.901824	0.842744	1.20099	0.929251	0.643225	0.427226	0.707639	0.85839	0.579611	0.664291	0.778019	0.855408	1.27108	0.633387	1.22058	1	0.818262	1.42389	1.39754	0.751236	0.832828	0.329839	0.49329	0.261069	0.8691
Carbohydrate	Photorespiration	glycerate	LC/MS Polar	2070.4	105.019	752	600-19-1	C00258	HMDB00139	1.24817	1.35847	1.23563	1.35075	1.21129	0.948302	1.14265	0.770382	1.20127	0.823533	1.06369	0.845509	0.910306	1.02008	0.896533	1.05005	0.605939	0.771932	0.542947	0.610737	0.698135	0.67151	0.67801	0.494711	1.12713	1.30993	0.744226	1.06164	0.973273	1.03949	0.71377	0.894228	1	1.19844	1.00415	0.86076	0.944635	0.986569	0.996781	1.2025
Carbohydrate	Amino sugar and nucleotide sugar	arabinose	GC/MS	1631.6	217	66308	28697-53-2	C00216	HMDB00646	1.27929	1.50398	0.995339	1.40912	1.17876	0.678564	1.99356	1.55886	1.70508	1.41922	1.30484	1.32604	1.50213	1.33222	1.0177	0.975126	0.870096	1.10184	0.834597	0.893823	0.625674	0.521466	0.693873	0.473443	0.703159	0.672282	0.982261	1.16019	0.823578	0.762864	0.728764	0.812153	1.99356	1.99356	1.15589	1.11357	0.485126	0.936857	0.771873	1.2278
Carbohydrate	Amino sugar and nucleotide sugar	arabonate	GC/MS	1736	292.1	122045	7643-75-7	C00878	HMDB00539	1.22369	1.03788	1.27123	0.805939	1.13751	1.00192	1.15627	0.732051	1.02778	1.08207	1.03334	0.921071	1.02974	1.09625	0.994757	0.983065	0.6138	1.05983	0.735453	0.616215	0.6951	0.510275	0.68661	0.615586	0.685609	0.782661	1.08454	1.02505	1.5028	0.699086	0.69139	0.738147	1.42791	1.35864	1.11522	0.854986	0.635577	0.899371	0.779301	1.05331
Carbohydrate	Amino sugar and nucleotide sugar	erythronate*	LC/MS Polar	2186	135.03	2781043	88759-55-1	na	HMDB00613	0.909245	1.09078	1.28412	0.919273	1.02366	1.18249	1.21663	1.1039	0.881184	1.02606	1.06186	1.28839	0.697905	0.983461	0.578911	0.782296	0.694299	0.690922	0.470677	0.494884	0.371648	0.457686	0.467505	0.466567	0.824344	0.689603	0.558801	0.880023	0.406954	0.468121	0.801778	0.86021	2.0785	2.11714	1.51555	1.39559	1.00983	1.1812	0.857304	1.35846
Carbohydrate	Amino sugar and nucleotide sugar	glucosaminate	GC/MS	1900	291.1	73563	3646-68-2	C03752	na	0.907319	0.917401	0.573184	0.668473	0.83736	0.495121	0.867144	1.10215	1.29864	0.805751	0.640539	0.823943	1.04525	0.924742	1.32532	1.10872	0.656215	1.0108	0.733735	1.06255	1.3286	0.977556	1.04771	0.895009	0.610325	1.33035	1.6825	1.06183	1.0941	1.01136
Carbohydrate	Amino sugar and nucleotide sugar	glucosamine-6-phosphate	LC/MS Polar	4521.5	258.038	439217	3616-42-0	C00352	HMDB01254																																					0.704077	1.41757	1.09113	0.87795
Carbohydrate	Amino sugar and nucleotide sugar	N-acetylglucosamine 6-phosphate	LC/MS Polar	4114	300.049	439219	102029-88-9	C00357	HMDB02817							0.875873	0.595705	1.24971	0.912056	0.920554	0.666442																			0.543508	0.624009	0.832468	1.06356	1.40264	1.11318	0.619938	1.55077	0.633961	1.02227
Carbohydrate	Amino sugar and nucleotide sugar	ribitol	LC/MS Polar	1789.6	151.061	6912	488-81-3	C00474	HMDB00508	1.01427	1.35041	0.970261	0.357777	0.444351	0.356879	2.14668	1.78094	1.20873	1.71365	1.63149	1.76301	0.984072	0.606925	0.533524	0.564339	0.640736	1.08915	1.36478	0.966012	1.0151	1.00728	1.01364	0.92959	0.794572	0.446613	0.431018	0.926191	0.452889	0.489707	0.450083	0.918171	1.79953	2.09224	1.01323	0.749255	1.10003	1.04166	0.627996	1.24238
Carbohydrate	Amino sugar and nucleotide sugar	ribonate (ribonolactone)	LC/MS Polar	2425	165.04	5460677	1255190	C01685	HMDB00867	0.967298	0.815935	1.52746	0.81739	0.818391	0.941101	0.94588	1.11413	0.813407	1.0241	0.831888	0.81495	0.604377	0.820586	0.407242	0.430763	0.447328	0.517677	0.382076	0.376208	0.293405	0.394611	0.289261	0.428056	0.304608	0.261432	0.321726	0.185458	0.206457	0.152544	1.23967	1.17041	1.37921	1.97844	1.44235	1.09116	0.936289	1.19966	1.09546	1.64081
Carbohydrate	Amino sugar and nucleotide sugar	ribose	LC/MS Polar	1508.2	195.051	5779	50-69-1	C00121	HMDB00283	3.17134	3.17134	3.17134	3.01932	3.17134	3.17134	2.39363	2.29934	2.05263	1.36971	2.05625	2.0778	1.32668	1.73623	1.62915	1.17453	1.12561	1.16821	0.726116	1.42461	0.551435	0.420482	0.785169	0.469339	0.87426	0.703316	0.675075	0.869571	0.792856	1.01136	1.27028	2.14223	2.84915	2.18318	1.80163	1.33575	0.910249	1.49604	0.84627	1.44041
Carbohydrate	Amino sugar and nucleotide sugar	ribulose	GC/MS	1662	306.1	151261	488-84-6	C00309	HMDB00621	1.01768	1.01768	0.804467	1.00421	0.948174	0.862966
Carbohydrate	Amino sugar and nucleotide sugar	UDP-N-acetylglucosamine	LC/MS Polar	3708.7	606.074	445675	91183-98-1	C00043	HMDB00290
Carbohydrate	Amino sugar and nucleotide sugar	xylonate	GC/MS	1722	292	6602431	73686-31-7	C05411	HMDB60256	0.665644	0.696597	0.653161	0.543555	0.650533	0.410125	1.29862	1.1601	1.01633	1.03848	1.05339	0.912958	1.06091	1.2822	0.966009	1.06079	1.02703	1.49815	1.20137	1.05189	1.20086	1.03971	1.0836	0.962304	1.38172	1.49104	1.36182	1.61345	1.05529	1.08206	0.38398	0.567386	0.931248	0.926644	0.681771	0.503897	0.498242	0.658078	0.580509	0.773113
Carbohydrate	Amino sugar and nucleotide sugar	xylose	LC/MS Polar	1727	195.051	135191	609-06-3	C00181	HMDB00098	1.8167	1.85294	1.54407	1.42849	1.53071	0.870718	0.991159	1.48706	1.66227	1.48955	1.56532	1.62975	1.14424	0.680789	0.725254	0.987301	0.753124	0.760742													1.24464	1.7014	2.30673	2.30673	1.88187	1.43915	1.40358	1.78257	1.69406	2.1695
Carbohydrate	Inositol metabolism	inositol 1-phosphate (I1P)	GC/MS	2057.8	318.1	440194	573-35-3;106032-59-1	C04006	HMDB00213	1.13422	0.689722	1.47169	0.804615	0.890139	0.753366	0.899584	0.771838	0.996586	1.01409	0.950219	0.840512	1.18731	0.797083	1.44151	1.01739	0.717129	1.40861	0.577789	0.830459	0.973513	0.421415	0.393555	0.628341	0.398335	1.02473	0.712747	0.579819	1.8006	0.423243	0.816275	0.679285	1	1.37452	0.671984	0.555771	0.742948	1.58287	0.69528	1.53575
Carbohydrate	Inositol metabolism	myo-inositol	LC/MS Polar	3506.3	225.062	892	87-89-8	C00137	HMDB00211	1.11911	1.28295	1.75653	1.19349	1.02764	0.871009	1.08645	0.830279	1.30143	0.863331	1.00731	0.933147	1.25353	1.39939	1.28767	1.5197	0.728054	0.927487	0.507978	0.523678	0.453581	0.360968	0.519837	0.418945	0.721545	0.536978	0.941339	0.936632	0.506438	0.688098	1.01903	1.22617	1.99047	1.99047	1.99047	1.99047	1.11412	1.42759	0.78505	0.741805
Carbohydrate	Sucrose, glucose,fructose metabolism	1-kestose	LC/MS Pos	1081.3	522.203	440080	470-69-9	C03661	HMDB11729	1.09215	1.28342	0.72741	0.666729	0.836547	0.627541	0.810268	0.867256	0.468538	0.702169	0.708159	0.661678	0.739646	0.847154	0.360299	0.571425	0.515962	0.626787	0.681968	0.73196	0.492527	0.840875	0.625759	0.462707	0.792311	0.527611	1.02803	0.931681	0.695117	0.461948	0.359454	0.426484	1.56562	2.24908	1.21773	0.796309	0.831181	0.882669	0.652189	1.50589
Carbohydrate	Sucrose, glucose,fructose metabolism	3-deoxyoctulosonate	LC/MS Polar	2706.7	237.062	4636210	103404-70-2	na	na	0.686535	0.609432	0.543182	0.646993	0.644688	0.372979	1.3079	1.07521	1.20627	1.16109	1.18468	1.10925	1.13011	1.35289	1.09133	1.20182	0.748386	1.18201	0.621785	0.332146	0.745359	0.788872	0.793632	0.436298	1.08043	0.723219	0.85206	1.11953	0.826767	0.85648	0.746052	0.982033	1.2539	1.47003	0.985681	0.804876	1.0953	1.40843	1.22741	1.42387
Carbohydrate	Sucrose, glucose,fructose metabolism	fructose	LC/MS Polar	2022.2	225.062	5984	57-48-7	C00095	HMDB00660	3.03188	2.34296	3.34787	2.09107	1.59076	2.09064	1.66141	1.40516	0.918298	1.2831	1.01192	1.71608	1.05533	0.928885	0.441273	0.847895	0.753653	0.49339	0.437752	0.378774	0.0975352	0.142547	0.202604	0.245481	0.179652	0.0481695	0.417751	0.511509	0.141092	0.104808	2.55458	2.48789	3.5157	3.5157	2.76091	2.26867	1.99282	2.06749	2.26243	2.8654
Carbohydrate	Sucrose, glucose,fructose metabolism	galactinol	LC/MS Polar	4656	341.109	439451	16908-86-4	C01235	HMDB05826	2.19149	1.77287	1.56361	1.85698	2.14323	1.54393	2.23488	1.61731	2.20944	1.42193	2.01862	1.61156	1.73898	2.04405	1.8816	1.85261	0.923487	0.952763	0.359539	0.396505	0.14455	0.461438	0.446749	0.282014	0.279173	0.211565	1.07714	0.872256	0.230968	0.295805	0.5652	2.17928	4.24246	4.24246	2.98336	2.56574	0.47751	0.597379	1.00533	1.21092
Carbohydrate	Sucrose, glucose,fructose metabolism	galactonate	LC/MS Polar	3085	195.051	128869	299-28-5	C00880	HMDB00565	0.325602	0.248652	0.296058	0.413211	0.367505	0.271456	0.991248	0.552369	0.638343	0.926226	0.851827	0.769747	0.844882	0.908653	0.677319	0.857115	0.749831	1.7042	0.790512	0.747282	0.894929	1.07136	1.11097	0.873964	2.12434	1.33038	1.33441	1.87176	1.46154	1.32539	0.588359	0.868242	1.02712	1.97985	1.00745	0.78353	1.32187	1.44895	0.950418	1.22166
Carbohydrate	Sucrose, glucose,fructose metabolism	galactose	GC/MS	1793.8	203.9	3037556	59-23-4	C01582	HMDB00143	0.998162	0.899589	1.09095	0.51377	0.534192	0.594017	2.05414	2.21913	1.61895	1.6848	1.37447	1.82361	1.76248	2.1412	1.33072	1.57969	1.3409	1.20024	0.70942	0.735196	0.32086	0.255858	0.522316	0.480668	0.340498	0.271096	0.978109	1.00604	0.386095	0.449875	0.951824	0.739671	1.14195	2.21913	0.988705	0.623516	0.807171	1.0218	0.726498	0.975735
Carbohydrate	Sucrose, glucose,fructose metabolism	maltotriose	LC/MS Neg	812	503.162	439586	1109-28-0	C01835	HMDB01262	0.624311	0.999064	0.6223	0.54405	0.614935	0.468334	0.874908	0.906428	0.588178	0.783343	0.647929	0.933371	0.117816	1.14391	0.526985	0.117386	0.686256	0.771325	0.550014	0.552138	0.404908	0.522446	0.47005	0.368992	0.591179	0.51966	0.772788	0.986456	0.5813	0.508458	0.357646	0.602601	1.31162	2.30603	0.991687	0.773664	0.714645	0.814087	0.752365	1.42477
Carbohydrate	Sucrose, glucose,fructose metabolism	mannitol	GC/MS	1839	319.1	6251	69-65-8	C00392	HMDB00765	1.21539	0.749404	0.748495	0.636096	0.854259	0.603693	1.33785	1.16282	1.38676	0.878458	0.758374	0.825339	1.55308	0.897607	1.3178	1.3723	0.607663	1.61224	1.80724	0.767347	2.04638	1.19718	1.20117	1.02054	1.0705	1.60535	2.11535	1.66932	1.48088	1.63435	0.899827	0.536328	0.715495	2.11535	0.530564	0.778642	0.887527	0.572081	0.482433	0.577229
Carbohydrate	Sucrose, glucose,fructose metabolism	mannose 6-phosphate	GC/MS	2035.9	387.2	439198	70442-25-0;104872-94-8	C00275	HMDB01078	1.91444	1.41946	2.24278	1.77796	1.50502	1.19817	1.49983	1.02637	2.18857	0.966711	0.988269	1.04617	1.07329	0.784208	1.77699	0.879162	0.655679	1.28543	0.885394	0.524548	0.851688	0.45904	0.664967	0.580347	0.453417	0.802386	0.836933	1	0.328808	0.433516	1.18782	1.62341	1.12159	1.59837	1.48032	0.928777	1.16447	1.61048	0.870831	0.310904
Carbohydrate	Sucrose, glucose,fructose metabolism	raffinose	LC/MS Neg	978.3	503.162	10542	17629-30-0	C00492	HMDB03213	0.501066	0.896435	1.05511	0.661044	0.4083	1.08954	7.00201	7.00201	1.32742	1.72864	3.10636	4.96427	3.00515	3.86066	0.389028	1.64534	4.13617	1.12169	0.538175	0.394283	0.199424	0.809873	0.556946	0.610887	0.461914	0.636471	0.789046	3.36466	0.713673	0.944887	0.0703495	0.186533	0.266311	0.914076	0.240435	0.0606422	0.198596	0.180298	0.143885	0.365157
Carbohydrate	Sucrose, glucose,fructose metabolism	sorbitol	GC/MS	1843	319.1	5780	6706-59-8	C00794	HMDB00247	1.33979	0.860146	1.29342	0.694647	0.862736	0.829653	1.31143	0.793051	0.617406	0.588364	0.837992	0.737929	0.673698	0.62686	0.671429	0.582875	0.424373	1.45499	1.86409	15.7909	11.114	2.49249	7.20298	4.40277	0.795623	4.0843	5.27718	8.52415	5.19076	11.7849	3.36443	0.369392	0.778753	1.87667	0.365423	0.427784
Carbohydrate	Sucrose, glucose,fructose metabolism	sucrose	LC/MS Polar	3092	387.114	5988	57-50-1	C00089	HMDB00258	0.437503	0.473974	0.126623	0.366093	0.477804	0.237831	1.08911	0.788687	0.788986	0.899893	0.796462	0.774698	0.983842	0.930912	0.750847	0.984211	0.546202	0.728042	0.371055	0.359469	0.114151	0.130176	0.223163	0.11631	0.184515	0.172819	0.629316	0.388287	0.277447	0.260433	0.624496	0.814538	1.36512	2.16644	0.980825	0.71358	1.47609	1.53792	1.24947	1.6722
Carbohydrate	Sucrose, glucose,fructose metabolism	1,1-kestotetraose	LC/MS Pos	1406.7	684.256	166775	13133-07-8	na	HMDB39176																			3.93028	3.93028	0.954725	0.809774	3.93028	3.32112	1.23483	0.83476	3.91586	3.93028	2.34537	2.61929
Carbohydrate	Sucrose, glucose,fructose metabolism	methyl glucopyranoside (alpha + beta)	LC/MS Pos	1090	212.113	na	na	na	na																			2.12606	1.4445	0.998323	0.627784	1.70942	1.30704	1.98943	0.929511	1.8317	1.82871	1.34743	1.91224
Carbohydrate	Sucrose, glucose,fructose metabolism	gluconate	LC/MS Polar	2922	195.051	10690	527-07-1	C00257	HMDB00625	0.814483	1.14612	1.12351	0.764461	1.07609	0.794156	1.97332	1.17584	1.18054	1.17441	1.2805	1.06995	0.993929	0.794794	0.976383	1.05774	1.17589	1.97332	1.14354	1.16471	1.05594	1.16257	1.22576	1.15636	1.97332	1.6598	1.96102	1.90398	0.662233	1.1159	0.787217	1.61898	1.78454	1.97332	1.66225	1.26131	0.912816	1.51844	0.962914	1
Carbohydrate	C5 branched dibasic acid metabolism	citramalate	LC/MS Polar	3201	147.03	1081	1583974	C00815	HMDB00426	1.45729	1.91562	2.11092	1.0432	2.44289	2.42856	0.568742	0.57637	0.896691	1.29338	0.638142	0.791567	0.323724	0.686747	0.665338	0.333927	1.63031	0.652194	1	0.696382	1.40266	0.299495	1.11454	1.17232	0.665623	2.10816	0.564668	0.607628	1.93556	0.713899	0.272821	1.15776	1.2618	1.68109	0.798253	1.31677	2.76844	0.393019	0.518247	0.315629
Carbohydrate	C5 branched dibasic acid metabolism	itaconate (methylenesuccinate)	GC/MS	1570	229.1	811	97-65-4	C00490	HMDB02092	0.99122	8.84075	1.01142	1.22157	0.581991	0.467424	2.79029	2.55881	1.41731	0.934087	0.875257	1.67546													0.421108	0.21743	0.584344	0.294477	0.179376	0.396474	0.924477	0.638366	2.07339	2.26176	0.533699	0.405058	0.624297	0.477483	0.771081	1.20138
Lipids	Free fatty acid	8-hydroxyoctanoate	LC/MS Neg	2300.4	159.103	69820	764-89-6	na	HMDB00711	3.66574	3.66574	3.3036	3.66574	3.66574	3.2482	1.97558	1.65872	2.09764	1.3163	1.8068	1.92448	1.28019	1.56677	0.498202	0.882349	0.869173	1.54521	0.673647	0.647287	0.425431	0.659737	0.700796	0.537623	0.419178	0.204812	1	1.19122	0.279257	0.516577	0.338006	0.570134	1.48222	0.85988	0.546481	0.57383	0.227229	0.494436	0.372014	0.497938
Lipids	Free fatty acid	caproate (6:0)	LC/MS Neg	2713.7	115.076	8892	142-62-1	C01585	HMDB00535	1.14493	1.10023	0.771553	1.09788	1.10354	0.783024
Lipids	Free fatty acid	eicosenoate (20:1n9 or 1n11)	LC/MS Neg	5950	309.28	5282768	na	na	HMDB02231	5.90705	5.90705	5.90705	3.77627	4.6061	2.71441	1.28345	1.46916	1.22865	1.21682	1.07701	2.04615	0.653018	1.23455	1.06439	0.650633	0.533804	0.781908	0.977005	0.740203	3.01793	1.17658	0.823929	0.719081	0.700267	2.35564	0.934407	1.10378	0.361843	0.346866	0.313154	0.35952	0.86485	0.406611	0.495489	0.145758
Lipids	Free fatty acid	erucate (22:1n9)	LC/MS Neg	6355.6	337.311	5281116	112-86-7	C08316	HMDB02068	1	1	1	1	1	0.9255
Lipids	Oxylipins	13-HODE + 9-HODE	LC/MS Neg	5275	295.228	43013	na	na	na	4.0741	5.08509	3.42598	5.08509	3.71367	4.53603	2.38451	3.63802	2.36392	1.45542	1.71145	2.91546	1.39964	1.14135	1.15033	0.909894	1	1.46655	1.03159	0.799221	0.604408	0.741186	0.671193	0.449575	0.40762	0.386832	0.844384	1.24892	0.393612	0.471843	0.356816	0.398481	1.33231	0.936845	0.620492	0.669941	0.691451	0.383675	0.403458	0.54145
Lipids	Oxylipins	13-HOTrE	LC/MS Pos	5365	277.216	na	74784-20-6	na	na
Lipids	Glycerolipids	1,2-propanediol	GC/MS	1041	117	1030	57-55-6	C00583	HMDB01881	1.64344	1.46949	0.959886	0.7333	1.49068	0.977512	1.40639	1.02251	0.916408	0.93141	0.820202	1.04026	0.658296	0.922383	0.778124	0.836534	0.733193	1.52013	1.04072	0.779646	1.02949	0.625426	0.663608	0.733526	0.828993	5.28777	0.845191	0.678952	0.590955	0.520847	0.486835	0.77305	1.04519	1.61578	0.968417	0.862942	0.932114	0.918431	1.38398	1.69451
Lipids	Glycerolipids	1-linoleoylglycerol (18:2)	LC/MS Neg	6477	279.233	5283469	2277-28-3	na	na	1.62843	0.555937	1	2.19267	1.1139	0.360354	0.435365	0.699512	0.375819	0.60138	0.493905	0.837886	1.01516	0.453812	1.42214	0.671343	0.373698	0.507109	0.732932	0.262556	3.56463	0.994397	0.945452	0.47932	3.56463	3.56463	0.698168	0.892833	2.03607	1.75453	0.668947	1.17097	1.0246	1.67303	0.744993	0.579236	2.8768	1.13987	1.55367	0.977409
Lipids	Glycerolipids	1-oleoylglycerol (18:1)	LC/MS Neg	6300	281.249	5283468	111-03-5	na	HMDB11567	2.15329	2.29608	2.29608	1.2127	2.29608	1.20966	1.3989	0.712317	0.6661	0.542823	0.508636	1.4034	0.747094	1.03332	0.44697	1.01819	0.344221	0.62216	1.21166	0.580229	1.83263	1.07935	0.765141	0.472015	1.67573	0.674177	0.874819	0.605532	0.424304	0.363452
Lipids	Glycerolipids	1-palmitoylglycerol (16:0)	GC/MS	2119.5	371.3	14900	542-44-9	na	HMDB31074	1.92679	1.88105	1.92679	1.60455	1.59069	1.03177	1.74525	0.982934	1.21885	0.776759	1.00897	0.825704	1.14925	0.92768	1.10875	0.878762	0.415518	0.56154	0.721627	0.40093	1.92679	0.950358	1.31119	0.443579	0.416081	0.593619	0.990751	0.684675	0.485869	0.649015	0.827837	0.865182	1.92679	1.86806	0.998101	0.714054	1.15282	0.473678	0.568651	1.72033
Lipids	Glycerolipids	2-linoleoylglycerol (18:2)	LC/MS Neg	6250	279.233	5365676	3443-82-1	na	HMDB11538	1.21317	0.991592	1.18238	1.71079	1.13357	0.414205	0.562789	0.902593	0.400329	0.942141	0.559517	1.2924	0.977051	0.31501	1.78559	0.97681	0.213256	0.352005	0.901936	0.46014	4.40769	0.882261	0.78858	0.376593	3.83621	5.1428	1.69085	0.845574	2.14351	1.99362	0.64683	0.62671	0.636043	0.971993	0.471647	0.487122	2.95359	0.985555	1.2482	1.18466
Lipids	Glycerolipids	2-oleoylglycerol (18:1)	LC/MS Neg	6200	281.249	5319879	3443-84-3	na	na	1.53155	2.20803	2.20803	0.778082	0.966361	0.810134
Lipids	Glycerolipids	1-linolenoylglycerol (18:3)	LC/MS Neg	6214	277.217	53480978	na	na	HMDB11569																															0.271549	0.88134	0.415921	0.531381	0.308419	0.234079	1.3848	0.576312	0.895182	0.584117
Lipids	Glycerolipids	glycerol	LC/MS Neg	758	91.0401	753	56-81-5	C00116	HMDB00131	2.59041	2.59041	2.59041	2.59041	2.29117	2.38007	1.29088	1	1.26486	0.809549	0.978398	0.61457	0.89603	0.93089	0.740658	0.807265	1.34254	0.731178	0.556179	0.660654	0.687142	0.511256	0.695139	0.326655	0.900894	0.705929	0.96588	0.869598	0.559245	0.474234	0.416136	0.729288	2.26893	1.7637	0.81945	0.539679	0.561329	0.563654	0.934953	0.854851
Lipids	Glycerolipids	glycerophosphoglycerol	LC/MS Polar	2430	245.043	439964	na	C03274	na	1.3642	1.48165	1.48115	2.22424	1.79339	1.11396	1.32442	0.793697	1.56745	1.01497	1.39397	0.952409	1.02688	1.15001	0.888903	1.45789	0.642537	0.40319	0.136477	0.231879	0.0603122	0.0489311	0.191675	0.13457	0.0396777	0.0838228	0.181493	0.283211	0.101904	0.0697502	0.543224	0.971881	1.03161	1.19553	1.26556	0.795703	1.49022	1.37979	1.15364	2.34123
Lipids	Phospholipids	1-linoleoyl-GPC (18:2)	LC/MS Pos	5575.9	520.34	11988421	na	C04100	HMDB10386							0.379902	0.4216	0.494762	0.545169	0.228481	0.159879													0.767497	1.19401	0.495492	0.360704	0.3669	0.296689	0.74197	1.27686	1.2197	2.88756	0.842713	0.639589	1.00159	0.7997	1.25412	1.85724
Lipids	Phospholipids	1-linoleoyl-GPE (18:2)*	LC/MS Neg	5900	476.278	52925130	na	na	HMDB11507																															0.615762	0.604886	0.806956	1.39978	0.598386	0.454153	0.854514	0.879346	0.741547	1
Lipids	Phospholipids	1-linoleoyl-GPI* (18:2)*	LC/MS Neg	5494	595.289	na	na	na	na
Lipids	Phospholipids	1-palmitoyl-GPA (16:0)	LC/MS Neg	5600	409.236	6419701	17618-08-5	C04036	HMDB00327	3.20301	3.20301	3.20301	1.56555	1.06745	1.34267	1.60556	1.11648	1.01879	0.970434	0.964424	2.43136	1.26302	1.11514	1.42776	1.20578	0.513614	0.561462	0.506383	0.089233	0.3153	0.142414	0.345547	0.364304	0.316205	0.28344	0.357303	0.419369	0.300361	0.444185	0.934534	1.08102	3.20301	2.83508	0.997646	0.90692	0.593356	0.582666	0.870536	1.77696
Lipids	Phospholipids	1-palmitoyl-GPC (16:0)	LC/MS Pos	5670	496.34	86554	17364-16-8	na	HMDB10382	0.878839	1.03866	1.09238	0.458071	0.852797	1.11677	0.886056	1.43308	0.71765	0.948808	0.832495	0.923838	1.10106	1.22002	0.638475	0.704576	0.567943	0.525625	1.23333	0.908942	0.724806	1.17504	0.906259	0.753569	1.0583	1.38596	1.06349	0.461212	0.40514	0.280937	1.61766	2.11409	3.09449	3.09449	0.973251	0.686644	0.86975	0.988386	0.926793	2.49429
Lipids	Phospholipids	1-palmitoyl-GPE (16:0)	LC/MS Neg	6057.2	452.278	9547069	na	na	HMDB11503	1.25802	1.59421	2.39653	0.349695	1.04542	0.925822	1.01495	0.639324	0.496977	0.508545	0.628514	1.72625	1.2281	0.704874	1.24615	1	0.407882	0.72225	1.46616	0.550845	1.28689	0.542139	0.455774	0.522138	1.3784	2.04077	0.727042	0.325279	0.532048	0.985985	1.14638	1.29659	2.39653	2.39653	1.31303	0.72084	0.571666	0.670485	0.50756	1.58587
Lipids	Phospholipids	1-palmitoyl-GPI* (16:0)*	LC/MS Neg	5564	571.289	na	na	na	HMDB61695	1.60062	2.08622	3.41503	0.645552	0.868609	1.0764							0.590725	0.450877	0.803389	0.880631	0.305236	0.607678													0.75485	1.06261	2.94718	3.41503	1.18947	1.06231	0.726359	0.673479	0.637877	1.96047
Lipids	Phospholipids	glycerol 3-phosphate	LC/MS Polar	3938.7	171.006	754	29849-82-9	C00093	HMDB00126	1.32323	1.43668	1.09691	1.56245	1.36862	1.28039	1.90518	1.54396	1.81071	1.05006	1.3477	1.27148	1.7256	1.61942	1.48205	1.33882	0.720308	1.30445	0.637487	0.707499	0.587736	0.583172	0.942979	0.756223	0.450148	0.748707	0.877569	1.14851	0.550253	0.425461	0.370068	0.589466	1.24645	0.793054	0.792019	1.13119	0.61015	0.810246	0.701962	0.827721
Lipids	Phospholipids	glycerophosphoethanolamine	LC/MS Polar	3075	214.049	123874	33049-08-0	C01233	HMDB00114	1.9673	1.9673	1.53624	1.9673	1.9673	1.9673	0.770032	0.738181	0.438979	0.471342	0.831579	0.572375	1.11728	1.09462	0.644285	1.01782	0.496515	1.01086
Lipids	Phospholipids	glycerophosphorylcholine (GPC)	LC/MS Pos	709.9	258.11	71920	28319-77-9	C00670	HMDB00086	1.50316	2.68079	1.14516	3.58939	4.14849	2.57885	2.16808	2.93431	3.44299	2.04398	3.91045	2.20487	2.63429	3.18367	3.14147	4.14849	1.8958	1.8104													0.443772	0.846112	0.635637	0.478922	1.16799	0.755063	0.945815	1.53879	0.205424	1.72228
Lipids	Phospholipids	phosphoethanolamine (PE)	LC/MS Neg	638	140.012	1015	1071-23-4	C00346	HMDB00224	0.329686	0.469771	0.470037	0.336311	0.482596	0.767457	1.01005	0.454066	2.12584	0.797732	1	0.613262	1.43185	1.23874	1.33597	1.33284	0.644469	0.686537													2.12584	2.12584	1.08135	1.72699	2.12584	1.27087	1.2763	1.75545	2.12584	1.88562
Lipids	Phospholipids	1-palmitoyl-GPG (16:0)*	LC/MS Neg	5570	483.273	3300276	na	na	na	0.692844	1.05565	2.16733	0.389172	0.483343	0.683571	0.335412	0.11318	0.303673	0.58517	0.265537	1.35133																			1.90375	1.86703	1.82229	2.77706	1.1951	0.655245	0.896862	1.05206	1.46502	2.23467
Lipids	Phospholipids	1-linoleoyl-GPS (18:2)*	LC/MS Neg	5500	520.268	na	na	na	na
Lipids	Phospholipids	glycerophosphoinositol*	LC/MS Polar	3850	333.059	na	16824-65-0	na	na	0.94998	1.03045	0.997886	1.0884	1.05482	0.73332	1.27833	1.02264	1.55122	0.933233	1.08686	0.814031	1.09909	1.30232	1.187	1.31053	0.629139	0.602656	0.377476	0.579025	0.28609	0.212355	0.519527	0.355346	0.223917	0.357028	0.400874	0.477587	0.284751	0.195248	0.424242	0.688203	0.928419	0.77049	0.861861	0.56102	1.00503	1.28211	0.986653	1.42686
Lipids	Phospholipids	1-palmitoyl-2-linoleoyl-GPC (16:0/18:2)*	LC/MS Polar	870	802.56	5287971	40811-94-7	na	na	0.974501	0.91428	1.00087	1.12783	1.38089	1.34862	1.89418	1.26971	1.01785	1.15209	1.37949	1.19883	1.03168	1.83304	1.23728	1.40885	0.850258	1.16519	0.621246	0.47147	0.814637	1.49056	0.68532	0.499694	0.83452	0.771662	0.906462	1.18354	0.833293	0.800597	1.36321	0.967736	1.78931	2.15083	1.22311	0.726583	0.598429	0.670707	0.582743	0.847447
Lipids	Phospholipids	1-palmitoyl-2-linoleoyl-GPE (16:0/18:2)	LC/MS Polar	762	714.508	9546747	na	na	HMDB05322	0.781513	0.789272	0.919571	0.678108	1.46529	1.44519	1.17551	1.27716	1.02902	0.995327	1.40072	1.23622	1.20582	1.42848	1.67985	1.1877	0.811683	1.14388	0.55483	0.634872	1.98977	2.40689	0.975174	0.797339	1.78474	2.31722	1.42564	1.0815	1.39077	1.67662	1.52974	1.0361	2.17798	2.67722	1.39882	1.30885	0.863506	0.490046	0.713465	0.975194
Lipids	Phospholipids	1-palmitoyl-2-linoleoyl-GPI (16:0/18:2)	LC/MS Polar	910	833.518	na	na	na	na	1.17813	1.34814	1.14833	1.2612	1.55028	1.28077	1.00777	0.807445	1.23601	1.11025	1.02268	0.812966	1.07797	1.0901	1.35938	1.40339	0.721976	1	0.613051	0.596837	0.69099	0.578452	0.787805	0.488607	0.865038	0.715626	0.863714	1.03556	0.701402	0.839626	0.568521	0.823239	1.75457	1.80316	1.0558	0.855782	0.602126	0.489172	0.612127	0.938562
Lipids	Choline metabolism	choline	LC/MS Pos	675	104.107	305	67-48-1	C00114	HMDB00097	1.43798	1.63089	1.43263	1.18284	1.59018	1.3541	1.02518	0.808959	1	0.84426	0.809646	0.838809	0.998111	1.00201	0.914949	0.902061	0.55984	0.846008	0.718523	0.669707	0.72191	0.729472	0.694223	0.558787	0.746129	0.643908	0.684267	0.790732	0.53583	0.56821	1.18183	1.26102	1.77343	1.77343	1.26265	1.05827	1.05617	1.22992	1.10277	1.30695
Lipids	Choline metabolism	phosphocholine	LC/MS Pos	692.5	184.073	1014	72556-74-2	C00588	HMDB01565	2.23259	2.92329	2.62576	2.41519	2.93873	2.1607	1.16319	0.712873	1.18412	0.767336	1.09339	0.969319	0.885689	0.73389	0.893054	0.992695	0.350894	0.461136	0.203876	0.23286	0.171887	0.182501	0.185687	0.127011	0.087137	0.0708559	0.127135	0.225336	0.0490391	0.0580103	3.38235	3.38235	2.88031	3.36599	2.30963	2.22824	1.89902	2.04455	1.48104	1.69124
Lipids	Choline metabolism	ethanolamine	GC/MS	1304	174.1	700	141-43-5	C00189	HMDB00149	1.77663	1.22893	1.77663	1.48246	1.77663	1.51218	1.32709	0.895636	1.53061	1.12071	1.22385	0.946011	1.04351	1.11552	1.19272	1.13713	0.76982	1.00933	0.789091	0.78364	0.631184	0.614411	0.938127	0.537759	0.807139	0.774843	1.04934	1.13139	0.702981	0.695412	0.459151	0.59561	1.44546	1.63103	0.929287	0.907487	0.462758	0.491478	0.592968	0.990596
Lipids	Sphingolipid	phytosphingosine	LC/MS Pos	5130	318.3	122121	554-62-1	C12144	HMDB04610	3.73778	4.74567	4.74567	3.88116	4.52293	4.74567	1.26502	1.90011	1.34392	1.07374	1.04993	0.988841	1.07589	1.85955	0.902083	0.855194	0.586589	0.810665	0.600822	1.10315	0.688606	0.816702	0.92178	0.591645	1.09231	1.89485	0.944307	0.850009	0.394872	0.563239	1.40299	1.54566	3.19172	3.75385	0.907658	1.16807	0.694748	0.829589	0.649895	1
Lipids	Sterols	3-hydroxy-3-methylglutarate	LC/MS Polar	2700	161.046	1662	503-49-1	C03761	HMDB00355	0.56164	0.700433	0.567105	0.475377	0.67776	0.516879	1.14727	0.816102	1.24902	1.02761	0.886747	0.750852	1.17164	1.40114	1.15476	1.5481	1.05187	2.01514	1.07341	1.03023	1.89911	2.01084	1.7763	1.46905	2.94498	2.94498	2.40005	2.64043	2.94498	2.94498	0.438396	0.50045	0.802004	0.835223	0.624903	0.816803	0.541011	0.734422	0.53689	0.646059
Lipids	Sterols	beta-sitosterol	GC/MS	2380.8	357.4	222284	83-46-5	C01753	HMDB00852	1.94094	2.18519	2.11861	1.15125	1.08473	1.59163	1.33738	1.04197	0.957392	0.791821	0.81892	0.838111	0.967061	1.2324	0.874029	0.735857	0.792499	1.02733	0.890903	0.659067	1.11603	0.889529	0.71892	0.526952	0.816	0.908705	1	1.00249	0.828288	0.879064	1.21339	1.44533	2.18519	2.18519	1.78955	1.45592	1.31786	1.34743	1.57344	1.82235
Lipids	Sterols	campesterol	GC/MS	2353	343.4	173183	474-62-4	C01789	HMDB02869	1.59971	1.59574	1.37323	1.15509	0.854892	0.997493	1.10367	1.01594	0.962422	0.971856	1.02914	0.859038	1.01954	0.8432	0.949874	1	0.751013	1.01	0.948707	0.767012	0.987683	0.928041	0.931886	0.640288	0.829732	1.24331	0.923547	1.17036	0.999057	0.777631	0.813039	0.80065	1.37885	1.64094	1.04597	0.955515	0.745928	0.610313	0.664549	0.541826
Lipids	Sterols	fucosterol	GC/MS	2380.1	386.4	5281328	17605-67-3	C08817	HMDB02374	1.46467	1.46467	1.46467	0.667363	1.35864	1.46467
Lipids	Sterols	stigmasterol	GC/MS	2359	255.3	5280794	83-48-7	C05442	HMDB00937	1.21614	1.36021	1.32911	0.932183	1.20128	1	1.39981	1.03492	1.21384	1.14953	1.1181	1.1491	1.31131	0.989337	1.25119	1.03582	1.02738	1.48647	0.946552	0.659556	1.23334	0.991425	0.929757	0.616434	0.875925	1.23194	1.09932	1.15504	0.987768	1.15454	1.48647	0.559738	0.851885	1.00084	0.592688	0.640121	0.408235	0.626466	0.40044	1.48647
Lipids	Fatty acid, Dicarboxylate	azelate (nonanedioate; C9)	LC/MS Neg	1276	187.098	2266	123-99-9	C08261	HMDB00784	3.26921	3.26921	2.7516	3.26921	3.26921	2.87647	1.9117	1.99285	1.45005	1.10496	2.03096	1.51443	1.29619	1.497	1.21576	1.20224	0.81413	1.32913	0.77439	0.792886	0.71025	0.689032	0.922389	0.486133	0.473375	0.559655	0.919753	1.22101	0.444708	0.510003	0.538967	0.595739	1.77038	1.55267	0.846053	0.894841	0.637962	0.627617	0.640439	0.947081
Lipids	Fatty acid, Dicarboxylate	malonate	LC/MS Polar	3447	103.004	867	141-82-2;26522-22-85-0	C00383	HMDB00691	1.0367	1.08702	0.296003	0.649373	0.899575	0.250664	1.60973	0.766982	0.888234	1.34789	0.941421	0.388275	1.73795	1.45159	2.94765	2.39104	0.697377	3.51294	1.80481	2.32085	1.42204	2.31153	3.51294	1.32136	1.82817	1.6424	2.16695	1.80747	1.77868	0.915268	0.52579	0.625841	1.55612	1.21539	1.14546	0.409076	0.827112	0.715659	0.666622	1.34818
Lipids	Fatty acid, Dicarboxylate	glutarate (pentanedioate)	LC/MS Polar	2900	131.035	743	110-94-1	C00489	HMDB00661																															1.01231	1.04069	1.54794	1.54794	1.4667	0.89459
Lipids	Fatty acid, Dicarboxylate	2-hydroxyglutarate	LC/MS Polar	3352.8	147.03	43	40951-21-1	C02630	HMDB00606	1.34898	0.714165	0.763506	1.19409	0.978936	0.736638	1.26554	0.58507	0.713953	0.553225	0.793991	0.544385	0.77469	0.815148	0.813108	1.01458	0.596311	1.08667	0.694634	0.443572	0.832791	1.13045	0.542736	0.452873	2.04957	1.2938	0.996247	0.926268	1.15157	1.46268	0.901834	0.761607	1.58555	1.0639	0.957248	1.04397	1.04162	0.6897	0.763056	1.31469
Cofactors, Prosthetic Groups, Electron Carriers	CoA metabolism	pantothenate (Vitamin B5)	LC/MS Pos	2212.4	220.118	6613	137-08-6	C00864	HMDB00210	0.965087	0.900471	0.876061	0.892565	0.864955	0.670198	1.19667	0.826549	1.14454	0.93889	0.952494	0.796922	1.32911	1.38878	1.14843	1.48415	0.752696	0.773917	0.901949	0.936809	1.18417	1.24209	1.17737	0.907496	1.71349	1.80127	1.30851	1.74638	1.22447	1.48362	0.877748	0.892919	1.50383	1.77055	1.11614	0.995064	0.93752	1.13092	1.02768	1.35792
Cofactors, Prosthetic Groups, Electron Carriers	Nicotinate and nicotinamide metabolism	nicotinamide	LC/MS Pos	1271.1	123.055	936	98-92-0	C00153	HMDB01406	5.38896	5.38896	5.38896	5.38896	5.38896	4.93248	3.24296	5.31209	2.92205	4.58585	2.71302	5.38896	1.84087	2.04824	1.87375	1.4954	2.0608	3.97636	0.715887	0.477181	1.28418	1.43477	1.03269	0.975581	0.58077	0.310185	0.915648	1.11826	0.83686	1.23617	0.500168	0.964661	1.28068	1.195	1	0.630311	0.593236	0.445389	0.396971	1.10392
Cofactors, Prosthetic Groups, Electron Carriers	Nicotinate and nicotinamide metabolism	NAD+	LC/MS Neg	1434	662.102	5893	53-84-9	C00003	HMDB00902																																					0.594955	1.02766	1.02766	0.750931
Cofactors, Prosthetic Groups, Electron Carriers	Nicotinate and nicotinamide metabolism	nicotinamide ribonucleotide (NMN)	LC/MS Pos	893.2	335.064	14180	1094-61-7	C00455	HMDB00229		0.849113	0.987053	0.503089	1.0202	1.11803	1.01311	0.263729	1.46551	0.960681	1.01371	0.748768	0.928927	0.950723	1.18217	1.42387	0.617487	0.73637													0.383932	0.855594	0.414695	0.632705	0.30751	0.5142	0.159266	0.199227	0.168007	0.789803
Cofactors, Prosthetic Groups, Electron Carriers	Nicotinate and nicotinamide metabolism	nicotinamide riboside	LC/MS Pos	930	255.098	439924	1341-23-7	C03150	HMDB00855	3.25243	3.25243	3.25243	3.25243	3.25243	3.25243	2.10227	1.42059	1.78834	1.53879	1.81869	1.45913	1.5375	1.74758	1.21863	1.6279	0.853119	1.0789	0.0381522	0.0356031	0.17355	0.0764943	0.258629	0.269955	0.0643463	0.0603301	0.69362	0.330813	0.328687	0.378243	0.763879	1.13141	2.46379	2.68441	1.50699	1.3041	0.787956	0.326251	0.249655	0.748885
Cofactors, Prosthetic Groups, Electron Carriers	Nicotinate and nicotinamide metabolism	nicotinate	LC/MS Pos	1238	124.039	938	59-67-6	C00253	HMDB01488	1.49315	1.35059	3.28521	1.12214	1.08447	0.708037	2.67792	1.71466	1.83318	1.63655	1.35135	1.07276	1.38643	2.01551	2.50854	1.59574	1.52372	2.75139	2.3111	2.92836	3.28521	2.72627	2.50405	1.97413	3.28521	3.28521	2.19405	1.82915	3.21801	3.28521	0.202606	0.289221	0.547321	0.160316	0.144044	0.235476	0.0567259	0.18111	0.142633	0.193316
Cofactors, Prosthetic Groups, Electron Carriers	Nicotinate and nicotinamide metabolism	nicotinate ribonucleoside	LC/MS Pos	1085	256.082	161234	2625-49-2	C05841	HMDB06809	1.35447	1.19612	0.868953	0.912718	0.956523	0.742994	0.962579	0.605655	0.830916	0.517064	0.681639	0.428206	1.04947	1.32994	1.18792	1.12273	0.510658	0.84142	1.0651	1.35069	1.65886	1.45173	1.74427	0.984128	2.7226	2.7226	1.64375	1.87093	2.32099	2.00369	0.239735	0.271053	1.06019	0.549401	0.354398	0.454202	0.154351	0.178775	0.188755	0.267727
Cofactors, Prosthetic Groups, Electron Carriers	Nicotinate and nicotinamide metabolism	trigonelline (N'-methylnicotinate)	LC/MS Pos	771.8	138.055	5570	535-83-1	C01004	HMDB00875	3.04206	2.97101	3.80549	2.58908	3.11568	3.66597	0.992634	0.742978	0.873251	0.751232	0.693277	0.805604	0.36535	0.450039	0.352367	0.25425	0.423054	0.428236	0.380752	0.368736	0.514133	0.532815	0.273965	0.480767	0.511118	0.533388	0.360913	0.487145	0.340756	0.28259	5.77782	3.31819	3.69029	3.49716	2.76443	2.61678	3.7432	3.42504	3.79654	3.36407
Cofactors, Prosthetic Groups, Electron Carriers	Oxidative phosphorylation	phosphate	LC/MS Neg	608	96.9696	1061	7664-38-2	C00009	HMDB01429	0.866396	0.79098	0.832161	0.660241	0.698077	0.622276	1.35032	1.24492	1.25309	1.1931	0.977471	1.19343	1.63034	1.58409	1.63034	1.41083	1.03966	1.63034	1.31187	0.984901	1.47702	1.44402	1.0673	1.08161	1.07869	1.07212	1.19081	1.2697	1.15671	0.873	0.832769	0.924379	0.836425	0.556435	0.863184	0.551887	0.879642	1.26496	0.88096	1.05901
Cofactors, Prosthetic Groups, Electron Carriers	Carnitine metabolism	deoxycarnitine	LC/MS Pos	742.4	146.118	134	6249-56-5	C01181	HMDB01161	0.795169	0.567618	0.346872	0.715181	0.399135	0.258811	0.942747	0.943602	0.439658	0.880528	1.19124	0.772637	1.30565	1.05939	1.35197	1.59604	0.877334	1.3129	1.67699	1.19873	1.15625	1.18778	1.73191	1.50427	1.75243	1.80507	2.15318	2.15318	1.69997	2.11643
Cofactors, Prosthetic Groups, Electron Carriers	Riboflavin and FAD metabolism	riboflavin (Vitamin B2)	LC/MS Pos	3098.3	377.146	493570	83-88-5	C00255	HMDB00244	1.26514	1.01886	0.900663	0.884319	0.941167	0.469754	0.825179	0.581939	1.0818	0.758175	0.629852	0.751618	0.786308	0.829825	1.73178	1.02518	0.785995	1.27001	0.657282	1.09554	1.31614	0.916381	1.41041	1.11151	1.0663	1.0686	1.60222	1.62071	1.17652	1.87999	0.573611	0.906335	1.98794	1.85665	1.28626	1.38611	0.673067	0.608541	0.492362	0.754807
Cofactors, Prosthetic Groups, Electron Carriers	Ascorbate metabolism	dehydroascorbate	LC/MS Polar	1130	173.009	835	490-83-5	C05422	HMDB01264							1.21288	0.559041	0.85407	1.04279	0.300752	0.327309
Cofactors, Prosthetic Groups, Electron Carriers	Ascorbate metabolism	threonate	LC/MS Polar	2384	135.03	151152	70753-61-6	C01620	HMDB00943	1.51158	1.55791	1.37424	1.31248	1.6988	1.42662	1.41794	1.00022	1.29618	0.97758	1.25126	1.08244	0.807134	1.19635	0.955456	1.07859	0.679039	0.679595	0.591491	0.734467	0.764231	0.680814	0.748616	0.670271	1.64658	1.34738	0.992522	0.991831	0.84657	0.996821	0.752603	0.862989	1.23353	1.37575	1.11211	1.01011	1.06355	1.13146	0.724591	1.0667
Cofactors, Prosthetic Groups, Electron Carriers	Ascorbate metabolism	gulonic acid*	LC/MS Polar	2750	195.051	9794176	20246-53-1	na	na	0.411284	0.391376	0.439315	0.282407	0.309783	0.233212	0.924441	0.834842	1.05979	0.893161	0.74855	0.814149	0.843221	0.829586	0.826367	0.875116	0.74758	1.08238	0.370725	0.529619	0.588062	0.63084	0.768303	0.642798	1.23706	1.08425	0.928598	1.11972	0.821748	0.792597	0.674153	0.696769	1.25599	1.36092	1.01653	1.06358	0.971732	1.21676	1.05728	2.03331
Cofactors, Prosthetic Groups, Electron Carriers	Vitamin B metabolism (B6 or B12)	pyridoxal	LC/MS Pos	1203	168.066	1050	65-22-5	C00250	HMDB01545	1.95353	1.95353	1.5474	1.58441	1.79901	1.22015	1.41465	1	1.31684	1.04	1.17083	0.96563	0.949537	1.10485	0.782379	0.785669	0.604597	0.765192	0.701802	0.596313	0.572102	0.599111	0.823002	0.523692	0.946117	0.874976	0.852971	0.953773	0.681453	0.788579	0.468149	0.629287	1.76793	1.80441	0.773551	0.788957	0.443996	0.515751	0.577113	0.802818
Cofactors, Prosthetic Groups, Electron Carriers	Vitamin B metabolism (B6 or B12)	pyridoxate	LC/MS Neg	2185	182.046	6723	82-82-6	C00847	HMDB00017	0.698911	0.503924	0.348393	0.551211	0.579301	0.394463	1.51932	1.17868	2.14017	0.888184	1.50776	0.768732	1.25673	1.52687	2.34425	1.41981	1.36401	2.33366	4.32472	4.66029	11.2917	11.2917	7.20659	6.38216	11.2917	11.2917	6.11874	4.10112	9.21893	8.48035	0.122354	0.133152	0.384696	0.209673	0.253744	0.202608	0.200251	0.383675	0.33512	0.322473
Cofactors, Prosthetic Groups, Electron Carriers	Vitamin B metabolism (B6 or B12)	pyridoxine (Vitamin B6)	LC/MS Pos	1417	170.081	1054	58-56-0	C00314	HMDB02075	2.08828	1.295	1.05951	2.3379	1.54456	1.26289	1.48498	1.0949	0.955502	0.651841	0.902783	0.843896	0.805737	1.15996	0.992316	0.888763	0.937452	0.820007	1.38694	1.2295	1.92527	1.78287	1.53875	1.3988	2.28566	2.3379	1.25899	1.19717	0.878048	1.0667	0.180702	0.267194	1.33522	0.272915	0.195793	0.208705	0.145141	0.0828697	0.0877518	0.0933767
Nucleotide	Purine metabolism	2'-deoxyadenosine	LC/MS Pos	1643	252.109	13730	16373-93-6	C00559	HMDB00101	3.47875	3.18985	3.47875	2.09075	2.70601	1.82269	1.10754	0.977969	0.838234	0.638736	0.73764	0.952753	1	1.02639	0.809413	0.689505	0.873897	0.809357	1.45507	1.15331	1.72607	1.3247	1.98225	1.33619	2.74066	2.13198	0.868286	1.51249	2.8583	3.47875	0.488297	0.603464	3.01814	1.03117	0.594913	0.663233	0.196307	0.324642	0.385405	0.5224
Nucleotide	Purine metabolism	2'-deoxyguanosine	LC/MS Neg	1751	266.089	187790	961-07-9	C00330	HMDB00085	4.01888	4.01888	4.01888	2.73215	3.2795	2.39784	1.72555	1.45004	0.886601	0.713453	1.04169	1.53633	0.840246	0.802387	0.45381	0.544689	0.897165	0.576873	1.2386	0.8646	1.03509	0.876152	1.51212	1.09275	1.66127	1.30398	0.563598	1.19788	1.60677	3.04196	0.615974	0.606043	2.92445	0.91415	0.18097	0.812745	0.2488	0.260574	0.315598	0.544717
Nucleotide	Purine metabolism	7-methylguanosine	LC/MS Pos	1475	298.115	na	20241-86-4	na	na	2.32864	2.2335	1.37029	1.36739	1.63236	1.46871	0.779344	0.49847	1	0.580875	0.38434	1.31602	0.971831	0.771346	0.70366	1.01057	0.72508	0.697252	0.905103	0.780221	0.224758	0.276029	1.21778	0.781909	0.491158	0.431739	1.1391	1.59038	0.823148	0.850116	0.807944	0.864741	2.51474	2.1211	0.855447	0.731769	0.591536	0.625353	0.774913	1.63929
Nucleotide	Purine metabolism	adenine	LC/MS Pos	1002	136.062	190	73-24-5	C00147	HMDB00034	2.84198	2.35181	2.10064	1.64153	2.0792	1.54734	2.95581	2.52582	2.51714	1.86078	2.15419	2.61297	1.68086	1.97947	3.34702	2.14804	1.46695	1.9275	0.855893	3.34702	0.719307	0.617242	1.36518	0.923073	1.16631	1.73963	2.12638	1.62667	0.892367	1.93763	0.231649	0.353065	1.13327	0.572555	0.226155	0.328117	0.12629	0.135726	0.295659	0.31151
Nucleotide	Purine metabolism	adenosine	LC/MS Pos	1625.3	268.104	60961	58-61-7	C00212	HMDB00050	1.55793	1.67543	1.34563	1.32263	1.65193	1.41111	1.16974	0.872939	1.06564	0.882735	0.954262	0.798532	0.989068	1.0821	1	1.08776	0.6404	0.810718	0.509937	0.399121	0.531546	0.556185	0.687484	0.451016	0.855994	0.800303	0.821253	0.799733	0.870102	0.714129	0.574001	0.811708	1.44394	1.49896	0.857418	0.837717	0.642647	0.650974	0.58261	0.884392
Nucleotide	Purine metabolism	2'-AMP	LC/MS Neg	1497.7	346.056	94136	130-49-4	C00946	HMDB11617	0.851471	1.12616	1.0014	1.155	0.998598	0.946247
Nucleotide	Purine metabolism	3'-AMP	LC/MS Neg	1245	346.056	41211	84-21-9	C01367	HMDB03540	0.405658	0.675424	1	0.399815	0.198997	0.159823
Nucleotide	Purine metabolism	AMP	LC/MS Pos	1208	348.07	6083	149022-20-8	C00020	HMDB00045
Nucleotide	Purine metabolism	adenosine-2',3'-cyclic monophosphate	LC/MS Neg	1793	328.045	2024	37063-35-7	C02353	HMDB11616	6.14647	6.99353	12.4081	6.72083	7.55261	3.57191	3.62552	2.1945	5.20074	3.35678	1.66665	2.5123	1.49937	2.30735	1	0.692864	0.961652	1.87222	1.29857	0.643471	1.86839	1.38982	0.852787	0.815844	0.838986	2.88967	0.591507	1.16664	1.86509	10.0997	1.82327	4.45725	11.4857	2.43756	2.05151	5.60034	0.506333	0.150027	0.879727	0.778814
Nucleotide	Purine metabolism	allantoic acid	LC/MS Polar	2960	175.047	203	99-16-1	C00499	HMDB01209	1.84432	0.758421	2.34256	1.00137	1.15394	0.878852	0.608483	0.609181	1.29972	0.855562	0.536112	0.832487	0.83227	1	1.48522	0.698897	0.946703	2.44122	4.66455	4.74356	4.74356	4.74356	4.41259	4.74356	4.74356	4.74356	4.33554	4.74356	1.42614	2.4776	1.26943	1.48202	1.28737	1.85697	0.72191	0.708792	0.435969	0.319854	0.491023	0.671572
Nucleotide	Purine metabolism	allantoin	LC/MS Polar	1672	157.037	204	97-59-6	C02350	HMDB00462	0.462589	0.357315	0.37809	0.443373	0.413449	0.266377	1.03974	0.964233	1.07123	1.07019	1.05537	0.959256	1.0168	1.16198	1.23443	1.26153	0.87969	1.37121	1.19788	1.04794	0.769408	0.839138	1.21759	1.00435	0.682804	0.722458	1.28306	1.16731	0.462639	0.57041	0.488067	0.520005	0.873242	1.28628	0.641406	0.489236	0.608177	0.748493	0.799607	1.09102
Nucleotide	Purine metabolism	guanine	LC/MS Neg	1330	150.042	764	73-40-5	C00242	HMDB00132	14.9956	14.9956	7.38112	14.9956	14.9956	7.17035	14.9956	6.5344	3.19137	12.9541	6.50394	3.16679	10.4505	5.2947	1.954	10.9081	3.79802	2.32263	7.1561	2.97328	1.0139	6.0185	3.25449	1.21943	7.17877	1.97017	1.36984	9.89455	3.29573	2.16355
Nucleotide	Purine metabolism	guanosine	LC/MS Pos	1680	284.099	6802	118-00-3	C00387	HMDB00133	0.851357	0.447432	0.62785	0.816837	0.558722	0.323203	0.356806	0.0939759	0.262219	0.155441	0.29381	0.0714741	0.341038	0.416458	0.429984	0.466612	0.113737	0.0964325	0.21301	0.208284	0.131347	0.102868	0.369339	0.115059	0.48773	0.61566	0.403002	0.336193	0.306866	0.210828	0.988049	1.22261	2.84701	2.17314	1.08701	1.29831	0.76537	0.83623	0.704197	1.04249
Nucleotide	Purine metabolism	guanosine-2',3'-cyclic monophosphate	LC/MS Pos	1640	346.055	92823	15718-49-7	C06194	HMDB11629	5.26941	5.0686	9.66824	5.22573	5.04768	2.80136	3.25759	1.64431	4.33576	2.92556	1.25969	1.69807	1.45622	1.81646	0.736719	0.523372	0.756503	1.22315	1.11722	0.488204	1.30167	0.696977	0.621582	0.495136	0.878449	2.91786	0.930986	1.13306	1.65823	9.1524	1.60305	3.32552	8.50759	2.06001	1.22664	4.08031	0.285939	0.357684	0.361582	0.61123
Nucleotide	Purine metabolism	hypoxanthine	LC/MS Pos	1375.1	137.046	790	68-94-0	C00262	HMDB00157	12.3109	12.3109	7.71419	9.13009	12.3109	12.3109	3.66231	4.37529	2.86706	0.985613	3.1438	4.04058	1.38422	0.831813	0.731214	0.773447	0.563122	0.96209	0.484992	0.635293	0.27918	0.296682	1.01439	0.876979	0.285647	0.25109	0.242323	0.670797	1.24378	1.09969
Nucleotide	Purine metabolism	inosine	LC/MS Neg	1602.1	267.073	6021	58-63-9	C00294	HMDB00195	2.16618	2.60662	1.29371	1.68966	4.14439	2.51622	0.856856	0.373503	0.860321	0.362854	1	0.405291	0.710379	0.884713	0.524496	0.644392	0.255652	0.398792	0.401803	0.460329	0.374107	0.117019	1.05854	0.512154	0.734727	0.808088	0.982108	0.660915	0.725112	0.341438	2.44652	3.62069	3.8756	2.4424	1.09397	1.31221	0.854397	0.685968	0.634251	1.00568
Nucleotide	Purine metabolism	1-methyladenosine	LC/MS Pos	1399	282.12	27476	15763-06-1	C02494	HMDB03331	2.08384	1.9447	1.98639	1.37417	2.08384	1.58266	1.24857	1.22308	1.44589	1.34912	0.940724	1.04473	1.80617	1.46942	1.2349	1.2917	1.2687	1.6817	1.07492	1.59328	0.951326	1.17796	1.81816	1.17118	1.16379	0.804834	2.02045	1.84888	1.05692	1.29288	1.08232	1.38758	2.08384	2.08384	1.32131	0.956262	0.495372	0.634264	0.535539	0.899939
Nucleotide	Purine metabolism	1-methylguanosine	LC/MS Pos	1869	298.115	96373	2140-65-0	na	HMDB01563													0.51422	0.321654	0.628789	0.602948	0.112051	0.184954	0.206348	0.407532	0.269834	0.272962	1.03821	0.290405	0.683068	1.62113	1.16804	0.638258	0.619154	0.506461	0.708984	0.791138	1.71437	1.87081	0.878043	0.769996	0.360194	0.312178	0.394718	0.587612
Nucleotide	Purine metabolism	urate	LC/MS Neg	757.1	167.021	1175	69-93-2;120K5305	C00366	HMDB00289													1.46403	1.39777	1.51963	2.94817	0.68442	0.223865	0.295366	1.2987	0.342703	0.390716	1.88216	0.635382	0.880312	0.947277	1.6006	1.45138	1.6617	1.01539
Nucleotide	Purine metabolism	xanthine	LC/MS Pos	1449.7	153.041	1188	69-89-6	C00385	HMDB00292	0.947628	1.31139	0.753427	1.31139	1.31139	0.674034
Nucleotide	Purine metabolism	xanthosine	LC/MS Pos	1827	285.083	64959	146-80-5	C01762	HMDB00299	6.06855	6.06855	4.73105	3.78996	6.06855	6.06855	1.28613	1.10655	0.924624	0.711196	0.666404	0.998233
Nucleotide	Purine metabolism	guanosine 3'-monophosphate (3'-GMP)	LC/MS Pos	1550	364.065	3522	117-68-0	na	na	0.924071	1.02753	1.35663	0.838965	0.6478	0.297511
Nucleotide	Purine metabolism	2'-O-methyladenosine	LC/MS Pos	1853	282.12	102213	2140-79-6	na	na	2.24672	1.76202	1.79482	2.20552	1.38179	1.41021	1.35958	0.712346	0.971008	0.563025	0.637161	0.697439	1.33179	1.00726	1.53229	1.37195	0.464948	1.12482	2.24672	1.36407	0.473499	0.763666	1.30052	1.27049	2.24672	1.21149	1.27278	2.24672	0.995748	1.26531
Nucleotide	Pyrimidine metabolism	2'-deoxycytidine	LC/MS Pos	1252.2	228.098	13711	951-77-9	C00881	HMDB00014	3.02084	3.0074	3.02084	2.37173	2.05923	2.29784	1.01553	0.635472	0.362184	0.675917	0.364393	0.887861							1.01255	0.536583	0.559252	0.686827	0.87851	0.81585	1.03832	0.534876	0.320651	0.826515	1.06086	2.68522
Nucleotide	Pyrimidine metabolism	3-aminoisobutyrate	GC/MS	1252.2	102	64956	10569-72-9;214139-20-5	C05145	HMDB03911	1.36103	1.01216	1	0.925266	1.04041	0.889877	1.53934	1.11551	2.83613	1.76198	1.34617	1.92633	1.21072	1.36292	2.13236	1.51377	1.12602	2.62272							0.453987	0.363602	2.83613	0.947158	0.329222	0.482439	0.385785	0.630985	0.493183	0.630092	0.37267	0.407071	0.448178	0.569568	0.472775	0.863853
Nucleotide	Pyrimidine metabolism	5-methyl-2'-deoxycytidine	LC/MS Pos	1481	242.114	440055	838-07-3	C03592	HMDB02224	2.92562	1.88813	2.92562	2.0577	1.13368	0.989325	0.692918	0.483584	0.501009	0.411841	0.385903	0.792281	0.389771	0.286428	0.124222	0.293494	0.378456	0.320066	0.938097	0.516514	0.514815	0.301307	0.856448	0.526636	1.0521	0.668194	0.644862	0.964901	1.00517	2.50387
Nucleotide	Pyrimidine metabolism	cytidine	LC/MS Pos	1075.9	244.093	6175	65-46-3	C00475	HMDB00089	2.52456	2.52456	2.52456	2.21899	2.52456	2.52456	1.59434	1.14465	1.42295	1.08972	1.20556	1.03066	1.11342	1.22019	0.955526	0.970365	0.70021	0.943457	0.645857	0.763878	0.566255	0.609806	0.933356	0.682523	1	0.885637	0.920491	1.11364	0.766759	0.934729	0.652975	0.940353	1.67902	1.30166	0.63578	0.717315	0.506552	0.522568	0.620845	0.860348
Nucleotide	Pyrimidine metabolism	3'-CMP	LC/MS Pos	1203	324.059	66535	84-52-6	C05822	na	3.23996	0.580074	0.889144	3.49422	0.37102	0.104494
Nucleotide	Pyrimidine metabolism	cytidine 2',3'-cyclic monophosphate	LC/MS Neg	937	304.034	417654	15718-51-1	C02354	HMDB11691	6.18488	5.50576	3.47162	7.35398	4.75671	0.749955	1.46151	0.623263	0.49304	0.984009	0.769608	0.199426	0.914256	1.01325	0.123518	0.352137	0.355088	0.172966	0.61925	0.308894	0.0946687	0.229035	0.44135	0.0801585	0.460053	0.930506	0.0499303	0.605422	0.550784	0.986751	1.17057	2.3482	2.38512	1.84689	0.914379	1.16969
Nucleotide	Pyrimidine metabolism	orotate	LC/MS Polar	1638.1	155.01	967	50887-69-9	C00295	HMDB00226	1.65958	1.48507	1.12181	1.08262	2.08384	1.83921	1.82437	1.23143	1.62479	2.08384	1.94594	1.73153	1.45008	1.28538	0.952037	1.18934	1.5458	1.79577	0.994348	1.04319	0.855394	1	0.782978	1.59889	1.59784	0.993341	1.11149	1.28422	1.12107	0.852661	0.109627	0.161	0.597028	0.633415	0.399125	0.552103	0.599097	0.359702	0.432179	0.796185
Nucleotide	Pyrimidine metabolism	pseudouridine	LC/MS Pos	1173	245.077	15047	1445-07-4	C02067	HMDB00767	1.31518	1.46489	1.74507	1.00073	1.29141	1.19996	0.853301	0.719003	0.995861	0.705742	0.71717	0.644254	0.932859	1	1.06215	0.902509	1.17532	1.92026	2.61188	2.42334	3.04435	3.04435	3.04435	2.8692	3.04435	3.04435	3.04435	3.04435	2.65547	3.04435	0.34344	0.426878	1.1478	0.75169	0.395778	0.371224	0.129954	0.112429	0.313642	0.229666
Nucleotide	Pyrimidine metabolism	thymidine	LC/MS Pos	1979.5	243.098	5789	50-89-5	C00214	HMDB00273	4.12617	4.12617	4.12617	2.97944	3.89246	2.87806	1.53239	1.12305	1.80669	0.942055	1.29061	1.44892	1	1.17722	1.01742	0.705529	0.840887	0.799744	1.35579	0.871259	1.12425	0.724778	1.38601	1.39067	1.65828	1.2689	0.900016	1.49226	1.7358	3.6529	0.560849	0.798274	3.54024	1.01355	0.659278	1.08051	0.174302	0.129854	0.193993	0.402316
Nucleotide	Pyrimidine metabolism	uridine	LC/MS Pos	1501.5	245.077	6029	58-96-8	C00299	HMDB00296	2.99164	2.99164	2.95178	2.6986	2.99164	2.99164	1.7808	1.13364	1.83834	1.16495	1.36449	1.09975	1.33241	1.49362	1.25661	1.21941	0.733242	0.850302	0.458253	0.550228	0.46466	0.40413	0.656274	0.418764	0.812221	0.684024	0.830439	0.807289	0.694701	0.740696	1.05234	1.27094	2.09593	1.72295	1.00915	1.30906	0.564034	0.583636	0.710764	0.904067
Nucleotide	Pyrimidine metabolism	uridine-2',3'-cyclic monophosphate	LC/MS Neg	1090	305.018	439715	40632-52-8	C02355	HMDB11640	7.10016	6.32769	10.8918	7.8136	6.85429	3.61016	2.73661	1.42765	4.48519	2.46702	1.58345	2.13834	1.7994	2.44555	1.26251	1.04879	0.974715	2.0066	1.2551	0.908177	1.17619	0.756173	0.959899	0.984297	0.984943	2.19854	0.89211	1.40883	1.46301	6.32364	1.07039	2.60848	10.0473	1.90449	1.21947	4.90737	0.277369	0.346963	0.420387	0.439511
Nucleotide	Pyrimidine metabolism	beta-alanine	GC/MS	1451.8	174	239	56-41-7;107-95-9	C00099	HMDB00056	2.63312	1.11468	2.02115	1.5929	1.81996	1.09406	2.0797	1	3.71509	3.38979	2.84531	1.90001	1.61335	1.47732	2.72483	2.91245	2.14328	2.84856	0.702768	0.69269	0.222477	0.172117	1.23884	0.916607	0.256204	0.135656	2.05433	1.40087	0.461444	0.374535	0.43414	0.469936	0.508207	0.814178	0.649555	0.620944	0.710388	0.768299	0.444361	1.04887
Peptide	gamma-glutamyl	gamma-glutamylalanine	LC/MS Pos	1116	219.098	440103	5875-41-2	na	HMDB29142	0.961943	1.72505	1.11148	1.70701	1.48855	1.03087	2.21539	0.516761	2.14154	1.39537	1.51483	1.3121	1.26077	0.932966	1.98189	2.28454	0.827893	2.28454	0.483089	0.638704	0.43478	0.289751	1.10606	0.79745	1.10357	1.49143	1.79689	1.62749	1.88246	1.39332	0.236206	0.59324	0.808924	1.03716	0.268277	0.251073	0.60931	0.563816	0.237616	0.461161
Peptide	gamma-glutamyl	gamma-glutamylcysteine	LC/MS Pos	1263.5	251.07	842	636-58-8	C00669	HMDB01049							2.76224	1.85409	2.76224	2.03542	2.76224	2.76224	1.40133	0.990965	0.367495	1.28166	0.943762	0.504221													0.233192	0.191708	0.255751	0.326748	0.372361	0.143936	0.885708	1.34047	0.696575	1.35745
Peptide	gamma-glutamyl	gamma-glutamylglutamate	LC/MS Pos	1045	277.103	92865	1116-22-9	C05282	HMDB11737	0.988138	1.03445	1.05892	1.1437	0.835427	0.478124	2.03472	1.17018	2.08614	1.84278	1.98166	1.23919	1.49805	1.67594	1.65979	2.02165	1.20441	1.66083	1.03465	1.36257	0.585362	0.482684	1.75488	1.52963	0.903751	1.14616	1.82269	1.72797	0.57602	0.736402	0.704263	0.983333	1.06296	1.67194	1	0.817472	0.661816	0.827581	0.720559	1.09041
Peptide	gamma-glutamyl	gamma-glutamylglutamine	LC/MS Pos	817.9	276.119	150914	10148-81-9	C05283	HMDB11738	0.794749	1.18603	0.962488	1.07798	1.35566	0.871532	1.45515	0.962336	1.98798	1.25026	1.6452	1.15203	0.958006	1.31418	1.46671	1.17653	1.26192	2.23133	1.14519	1.352	0.671374	0.463897	1.72572	2.05807	0.693464	0.851789	1.8337	1.04608	0.350798	0.612884	0.19468	0.365426	0.148431	0.0845478	0.194464	0.12322	0.278384	0.428103	0.326557	0.16516
Peptide	gamma-glutamyl	gamma-glutamylisoleucine*	LC/MS Pos	2661	261.144	14253342	na	na	HMDB11170	0.180676	0.18824	0.1695	0.485559	0.247948	0.151639	1.55341	0.972496	2.13249	2.13249	1.73975	1.0427	1.22988	1.32428	1.78781	1.59992	1.89014	2.13249	1.48142	1.6952	0.779383	0.749222	1.70502	2.11383	1.13494	1.23301	2.12373	2.13249	0.516271	0.843286
Peptide	gamma-glutamyl	gamma-glutamylleucine	LC/MS Pos	2757.2	261.144	151023	2566-39-4	na	HMDB11171	0.221753	0.231037	0.208037	0.50502	0.282862	0.186115	1.38456	0.56895	1.64675	1.81093	1.81093	1.18388	1.19513	1.00977	1.37727	1.68176	1.57585	1.39814	1.07391	1.48627	1.15672	1.42059	1.58322	1.63596	0.51438	0.430308	1.62043	1.81093	0.0856224	0.0875436
Peptide	gamma-glutamyl	gamma-glutamylmethionine	LC/MS Pos	2016.5	279.101	7009567	17663-87-5	na	HMDB29155	0.308624	0.713705	0.729269	1.49088	0.881229	0.237279	2.43099	0.905795	3.35374	2.57351	3.35374	2.00263	1.15661	2.51215	2.57363	2.19519	1.87251	1.26794	0.378075	1.02386	0.407229	0.500126	0.969709	0.976145	0.427732	0.375986	0.784404	0.38557	0.310182	0.317142
Peptide	gamma-glutamyl	gamma-glutamylphenylalanine	LC/MS Pos	2865	295.129	111299	7432-24-8	na	HMDB00594	0.349049	0.363661	0.617132	0.365448	0.56525	0.292953	0.983383	0.53022	0.748104	1.2053	1.01662	0.568689	1.28665	1.39229	2.44341	1.87969	1.54739	2.1692	1.87511	2.4528	1.24891	1.1444	2.4528	2.4528	1.98721	2.03463	2.4528	2.4528	1.03576	1.43033
Peptide	gamma-glutamyl	gamma-glutamylthreonine*	LC/MS Pos	996.6	249.108	na	5652-48-2	na	HMDB29159	0.115835	0.136691	0.11363	0.341774	0.15583	0.118604	1.18345	0.915109	2.14408	1.27162	1.71711	0.961549	1.27352	2.14364	1.93366	1.63597	1.80202	1.63673	1.07393	1.81077	1.04324	0.987045	2.06228	1.90028	1.21861	2.27304	2.29989	2.02487	1.30634	1.36327							0.178087	0.277295	0.0768336	0.220268
Peptide	gamma-glutamyl	gamma-glutamyltryptophan	LC/MS Pos	3035	334.14	3989307	66471-20-3	na	HMDB29160																			0.81749	0.995309	1.00469	1.13251	1.13251	1.04985	1.13251	1.13251	0.922495	1.13251	1.13251	1.08059
Peptide	gamma-glutamyl	gamma-glutamyltyrosine	LC/MS Pos	2080.4	311.124	94340	7432-23-7	na	HMDB11741
Peptide	gamma-glutamyl	gamma-glutamylvaline	LC/MS Pos	2045	247.129	7015683	2746-34-1	na	HMDB11172	0.296797	0.607038	0.645949	0.715522	0.60503	0.347477	1.69605	1.14422	2.33541	2.21255	2.21312	1.59709	1.33478	1.53375	2.21216	1.65742	1.74529	2.33541	1.14698	1.52186	0.535822	0.327348	1.49426	1.93946	0.626854	0.662843	1.9707	1.53101	0.43448	0.648642
Peptide	Dipeptide	valylglycine	LC/MS Pos	1372	175.108	136487	686-43-1	na	na	0.51106	0.426866	0.562585	0.553521	0.494739	0.283309	1.09219	0.915947	0.900707	0.708383	0.787673	0.425909	1.27345	1.32534	1.09123	0.743832	0.758734	1.00199	1.31733	1.1286	1.46148	1.34059	1.50788	1.09894	2.37093	2.5449	1.55822	1.51008	1.6121	1.83549	0.341673	0.676998	1.63163	1.0884	0.634878	0.644936	0.477054	0.516129	0.498771	0.533676
Peptide	Dipeptide	phenylalanylalanine	LC/MS Pos	2120	237.123	6993123;5488196	3918-87-4	na	na	0.928596	0.893021	1.0075	1.22011	0.959635	0.617367	1.4188	1.27759	1.30456	0.998736	1.1682	0.886397	1.06417	1.30855	0.81462	0.863736	0.827497	0.933105	0.78301	0.733594	0.950339	1.05054	0.942889	0.734599	1.40051	1.48599	1.22707	1.04198	1.22292	1.36348	0.561535	0.898987	1.90909	1.56444	0.887891	1.11869	0.508059	0.816165	0.594485	0.994399
Peptide	Dipeptide	alanylleucine	LC/MS Pos	2165	203.139	259583	1638-60-4	na	HMDB28691	1.10654	1.0119	1.24113	1.1127	1.04368	0.764706	1.26555	1.04028	1.15085	0.785444	1.0846	0.68356	1.22624	1.59125	1.28115	0.890322	0.704403	0.965491	0.896777	1.03931	1.00563	0.803068	1.21008	0.830355	1.51891	1.59504	1.30454	1.20105	1.2468	1.39584	0.346505	0.55264	1.80955	0.778678	0.613304	0.79622	0.279135	0.413425	0.419841	0.55177
Peptide	Dipeptide	glycylisoleucine	LC/MS Pos	2080	189.123	88079	19461-38-2	na	HMDB28844	0.493759	0.592904	0.81415	0.765341	0.768665	0.313684	1.41635	1.13025	1.39589	0.655136	1.26989	0.55392	1.54303	2.26499	1.76299	1.00498	0.867065	1.24425	1.14521	1.60928	1.13293	0.646854	1.70021	1	1.68138	2.05112	1.95614	1.21656	1.45374	1.46064	0.261779	0.619348	2.35898	0.709298	0.680655	0.966212	0.191216	0.303973	0.374876	0.548078
Peptide	Dipeptide	glycylleucine	LC/MS Pos	2190.9	189.123	92843	869-19-2	C02155	HMDB00759	0.956767	0.843594	1.04057	0.908613	0.956969	0.59763	1.22091	0.998786	1.18382	0.64203	1.05981	0.586573	1.25417	1.97982	1.47452	0.961713	0.719548	1.03653	1.12384	1.485	1.16136	0.886494	1.63221	1.04796	1.96276	2.31155	1.6641	1.35927	1.57454	1.5734	0.316274	0.59187	1.95589	0.767935	0.618539	0.864503	0.238059	0.359904	0.430513	0.491614
Peptide	Dipeptide	glycylvaline	LC/MS Pos	1561.6	175.108	97417	1963-21-9	na	HMDB28854	0.963253	0.917497	1.3516	0.973225	1.01714	0.763842	1.49234	1.04018	1.25589	0.804257	1.09389	0.660013	1.4676	1.82413	1.63238	1.05011	0.776133	1.19438	1.07583	1.38832	1.00626	0.702114	1.4951	0.964805	1.5023	1.7019	1.67357	1.2987	1.32032	1.37573	0.280363	0.440069	1.90394	0.718632	0.458631	0.699442	0.15958	0.193405	0.318723	0.413995
Peptide	Dipeptide	leucylglycine	LC/MS Pos	1805	189.123	79070	686-50-0	na	na	0.446501	0.42835	0.639457	0.52284	0.459451	0.308113	1.19366	1	0.888056	0.843032	0.745897	0.733439	1.45016	1.31265	0.853277	0.723977	0.819581	1.22904	1.33215	0.91343	1.47324	1.55911	1.42374	1.21101	2.57679	2.43559	1.75226	1.74529	1.7192	2.1367	0.598499	0.981902	1.86215	1.84629	0.83299	0.7867	0.562838	0.83261	0.712922	1.05499
Peptide	Dipeptide	isoleucylglycine	LC/MS Pos	1740	189.123	342532	868-28-0	na	na	0.57058	0.578062	0.64399	0.530381	0.600163	0.367484	1.28514	0.974512	1.13394	0.743562	0.888153	0.613331	1.56423	1.82855	1.33327	0.990729	0.865486	1.43332	1.52933	1.58679	1.54845	1.46033	2.12041	1.41199	3.0663	3.1571	2.16056	1.7476	1.98124	2.21021	0.402161	0.740442	1.52443	0.934344	0.651278	0.674079	0.302262	0.614599	0.553605	0.733481
Peptide	Dipeptide	threonylphenylalanine	LC/MS Pos	2452	267.134	4099799;4099798	16875-27-7	na	na	1.07578	0.997795	1.30603	1.11361	1.0822	0.622692	1.55921	0.999001	1.27854	0.841796	1.16101	0.685272	1.5298	1.74774	1.45416	1.08383	0.750803	1.08949	0.943492	1.15325	0.783685	0.719791	1.25939	0.760964	1.57199	1.63512	1.42138	1.277	1.28796	1.36983	0.378903	0.63652	1.82982	1	0.642342	0.888634	0.341691	0.475499	0.460329	0.581012
Peptide	Dipeptide	lysylleucine	LC/MS Pos	1561	260.197	4682588	7369-79-1	na	na	1.03639	0.754474	0.996183	1.14208	0.911996	0.612966	1.28281	1.28719	0.944156	0.943409	1.16551	0.795932	0.963772	1.28662	0.71994	0.683177	0.705961	0.855472	0.924203	1.03362	1.31235	1.50304	1.0307	0.885792	1.93256	2.2218	1.0105	1.20268	1.80505	1.6621	0.720027	0.89525	2.2218	1.76046	1.09974	1.19679	0.530838	0.647506	0.571509	0.947371
Peptide	Dipeptide	valylleucine	LC/MS Pos	2562	231.17	352039	22906-55-4	na	na	1.07754	0.914724	1.07971	1.02964	0.935296	0.660132	1.37237	1	1.18151	0.839088	1.01597	0.672113	1.30667	1.48175	1.20636	0.95537	0.695316	0.973662	1.02851	1.06678	1.1088	1.05355	1.25683	0.861741	1.86297	1.79803	1.37296	1.31178	1.29959	1.57119	0.383421	0.577211	1.74488	0.968312	0.548199	0.769902	0.300673	0.392318	0.449309	0.526012
Peptide	Dipeptide	phenylalanylglycine	LC/MS Pos	2155	223.108	98207	721-90-4	na	na	0.58678	0.607059	0.84083	0.626779	0.616226	0.434616	1.2892	1.00155	1.14089	0.808415	0.848852	0.834728	1.33351	1.19826	0.787727	0.75693	0.784787	1.04545	0.984283	0.706971	1.28594	1.34944	1.11059	1.02743	2.12075	2.07699	1.81371	1.37607	1.58727	2.0366	0.575303	1.07251	2.00191	1.66223	0.83276	0.826709	0.573306	0.916505	0.795159	1.20049
Peptide	Dipeptide	valylglutamine	LC/MS Pos	1100	246.145	5253209	42854-54-6	na	na	0.882188	0.872204	1	1.023	1.02201	0.607286	1.16182	1.01471	1.15936	0.717272	1.05759	0.596087	1.27697	1.60769	1.27288	0.848472	0.717901	0.824994	0.969932	1.15263	1.10657	1.02531	1.3993	0.795899	2.08437	2.31713	1.38029	1.24146	1.60331	1.57062	0.344617	0.619803	1.77462	0.993281	0.660214	0.748468	0.293198	0.456501	0.480549	0.640408
Peptide	Dipeptide	glutamine-leucine	LC/MS Pos	2195	260.16	na	na	na	na	1.19628	1.11118	1.31736	1.16231	1.08418	0.823898	1.16718	1.02262	1.01119	0.740896	0.923564	0.632768	1.18495	1.45844	1.05944	0.811149	0.660283	0.950794	0.791347	0.928674	0.881023	0.816693	1.03588	0.735732	1.5501	1.49372	1.24937	1.2651	1.28286	1.32121	0.352012	0.540902	1.97845	1.08611	0.685304	0.909871	0.251118	0.278748	0.386575	0.539555
Peptide	Dipeptide	leucylglutamine*	LC/MS Pos	1578	260.161	4305457	na	na	na	1.08338	0.953005	1.22175	1.18381	1.08842	0.777788	1.30561	0.957494	0.841042	0.796905	0.860458	0.675214	1.46751	1.6676	1.03949	0.987475	0.848986	1.23554	1.01919	0.841354	0.909542	1.08289	1.16199	0.853266	1.97475	2.17125	1.62869	1.72245	1.48066	2.04692	0.528457	0.697683	2.03778	1.36487	0.649805	0.780978	0.277711	0.395861	0.377722	0.572167
Hormone metabolism	Auxin metabolism	indole-3-acetamide	LC/MS Pos	3086	175.087	397	879-37-8	C02693	na																			13.0524	2.52118	0.958886	1.04111	0.213004	0.185899
Hormone metabolism	Jasmonate metabolism	jasmonic acid	LC/MS Pos	4566	211.133	5281166	77026-92-7	C08491	HMDB32797	1.13892	1.08534	0.715047	2.11939	1.34027	0.923197	1.92788	1.68763	0.958165	0.939855	0.251755	0.273985	1.49148	1.73788	0.633071	0.790009	0.487541	1.01408	0.527604	1.19576	0.770061	0.945726	1.06422	0.92898	0.803492	0.706287	1.39693	1.07173	0.876703	0.88557	1.18156	0.712914	1.38057	1.28417	0.515526	0.858916	0.951171	1.75618	0.735823	0.920849
Secondary metabolism	Alkaloids	salidroside	LC/MS Pos	2500	318.155	159278	10338-51-9	na	na	0.492422	0.627353	0.39201	0.612849	0.564004	0.482498	1.1309	0.875077	0.933136	1.0739	0.924647	1.11239	0.942862	1.13671	0.639259	0.632993	0.716523	1.4079	0.678782	0.39651	0.331285	0.584563	0.693942	0.451281	0.3141	0.267641	0.617042	1.11157	0.628293	0.644809	0.357205	0.776015	2.06567	2.06567	2.06567	1.37277	0.524543	0.527595	0.730295	1.365
Secondary metabolism	Benzenoids	4-hydroxybenzoate	LC/MS Neg	820	137.024	135	99-96-7	C00156	HMDB00500	2.47781	3.49464	2.19433	3.30818	3.58721	3.21273	2.45742	2.2575	2.04623	2.13882	2.10655	1.82684	1.95197	2.95417	1.95481	1.77223	1.32816	2.88816	1.81173	1.01889	0.980538	1.89675	2.10973	0.802362	0.6189	0.855231	0.903206	3.77324	1.22304	2.58072	0.243128	0.212488	2.93732	0.935042	0.750262	2.11942	0.0278967	0.0348962	0.109956	0.535262
Secondary metabolism	Benzenoids	benzoate	LC/MS Neg	1750	121.029	243	65-85-0	C00180	HMDB01870	0.714476	0.792202	0.670283	0.826442	0.86386	0.599652	0.73873	0.894457	0.795333	1.00563	0.886466	0.636474	0.668599	0.907843	0.629782	0.961377	0.652597	0.800565	0.721251	0.763561	0.793604	1.06545	0.668809	0.583701	1.35844	1.10771	2.07601	0.88049	0.551105	0.563471
Secondary metabolism	Benzenoids	hydroquinone beta-D-glucopyranoside	LC/MS Neg	1520	271.082	346	497-76-7	C06186	HMDB29943	0.425471	0.57796	1.71865	0.458495	0.567101	0.284585	1.71865	1.43683	1.64917	1.71865	1.3998	1.26345	1.71865	1.71865	1.5828	1.71865	1.1286	1.71865	0.997011	0.812812	1.11271	1.35027	1.04825	0.880759	0.956188	0.892119	1.05342	1.19169	1.0422	0.870633	0.341762	0.534434	1.25316	1.32745	1.07456	0.887003	0.714509	0.791927	0.648978	0.972303
Secondary metabolism	Benzenoids	p-hydroxybenzaldehyde	LC/MS Neg	2040	121.029	126	123-08-0	C00633	HMDB11718	3.70766	4.89214	4.07837	4.48806	4.40528	5.20491	2.43682	3.28515	2.37135	2.24303	2.573	1.95976	1.9865	2.08115	1	0.92098	0.862805	1.95489	1.38567	0.329166	0.547259	1.39141	0.748473	0.414614	0.196986	0.18049	0.520559	7.39711	0.600675	0.745561	0.882568	1.09141	7.39711	7.39711	4.77302	4.41238	0.105362	0.146731	0.642923	1.96323
Secondary metabolism	Benzenoids	salicylate	LC/MS Neg	2195	137.024	338	69-72-7	C00805	HMDB01895	1.08912	0.629209	0.566571	0.692894	1.1835	0.506868	3.1868	1.49304	1.35088	1.62324	1.61801	1.47913	0.801279	1.28354	1.42822	1.41029	1.40788	1.61556	1.59329	1.62165	1.55832	1.29628	0.834818	0.618108	0.697704	0.774623	0.738238	0.290653	0.725083	0.23907
Secondary metabolism	Fatty acid and sugar derivatives	galactarate (mucic acid)	GC/MS	1899.3	333.1	3037071;3037582	526-99-8	C00879	HMDB00639							0.697586	0.403669	0.865834	0.821074	0.367461	0.676806							0.91023	0.442165	1.40599	1.13856	0.56053	0.688988	1.37313	1.1594	1.14595	0.87357	1.00847	0.690955	0.501967	0.413564	1.29988	2.10005	1.01297	0.774645	0.532731	0.441759	0.474467	0.996751
Secondary metabolism	Flavonoids	apigenin 7-O-glucoside	LC/MS Neg	3720	431.098	5280704	578-74-5	C04608	HMDB37340													0.154525	0.165579	1.50395	2.23674	0.537557	0.62664	1.05363	1.80445	2.29887	0.946372	2.15943	0.830475	0.461479	1.05401	0.391486	2.29887	0.451685	2.29887
Secondary metabolism	Flavonoids	isovitexin	LC/MS Pos	3540	433.113	162350	29702-25-8;38953-85-4	C01714	na																			0.527966	1.13986	0.877539	1.12246	0.770979	1.13986
Secondary metabolism	Flavonoids	isovitexin 7-O-beta-D-glucopyranoside	LC/MS Pos	3192	595.166	441381	20310-89-8	C08064	na																			0.730123	1.89707	0.653234	1.13177	1.00317	1.77742
Secondary metabolism	Flavonoids	vitexin	LC/MS Neg	2705	431.098	5280441	3681-93-4	C01460	na													0.323401	0.417211	0.923641	0.572038	0.170799	0.846268	1.07659	2.12097	1.67169	2.35018	1.10554	1.69073	1.04068	1.49663	0.639457	0.821257	0.242586	0.605751
Secondary metabolism	Flavonoids	rhoifolin	LC/MS Neg	3725	577.156	5282150	17306-46-6	C12627	na																			0.990815	0.724017	1.44855	1.36635	1.81259	1.07071	1.1744	1.91	1.09905	1.91	0.851648	1.91
Secondary metabolism	Flavonoids	apigeninidin	LC/MS Pos	3445	255.065	na	1151-98-0	na	na													0.180056	0.109412	0.808033	0.292068	0.212288	0.930784	0.916636	0.981363	1.88698	0.37408	0.924445	0.748271	1.95394	1.00894	0.268867	0.102426	0.837172	0.499051
Secondary metabolism	Phenylpropanoids	isoferulate	LC/MS Pos	3564	195.065	736186	537-73-5	C10470	HMDB00955							2.81609	0.995754	5.9625	4.27801	2.69276	0.688886	5.9625	5.9625	5.9625	5.9625	2.20125	2.52526	1.32348	3.94574	4.384	1.04892	4.72312	3.36589	3.38932	2.33501	4.54219	4.76254	5.4542	5.9625
Secondary metabolism	Phenylpropanoids	4-hydroxycinnamate	LC/MS Neg	1457	163.04	637542	501-98-4	C00811	HMDB02035	0.681856	0.968221	0.381032	0.663911	1.00104	0.347103	1.42151	1.2384	2.51384	1.71594	1.20426	1.69456	2.51384	2.08499	2.49329	2.51384	1.00434	1.7558	0.653665	2.51384	2.51384	1.02197	2.34523	1.06416	1.68919	1.78932	1.58168	2.51384	2.20406	2.26598	0.781565	1.18961	1.27749	1.58551	1.04938	0.983069	0.966586	1.07005	1.41653	1.13146
Secondary metabolism	Phenylpropanoids	ferulate	LC/MS Neg	1755	193.051	445858	537-98-4	C01494	HMDB00954	0.021439	0.106023	0.0201129	0.0946274	0.151088	0.0403666	2.84834	1.54607	11.1636	5.72709	5.0175	1.14322	11.1636	11.1636	11.1636	11.1636	4.34293	4.53752	1.70691	9.45748	11.1636	1.54186	11.1636	5.949	6.86167	7.31582	8.94611	9.47723	11.1636	11.1636	0.0368995	0.0423648	0.132964	0.0722067	0.0419095	0.115354	0.0462422	0.0421961	0.114374	0.119372
Secondary metabolism	Phenylpropanoids	sinapoyl aldehyde	LC/MS Pos	3566	209.081	5280802	4206-58-0	C05610	na	0.205839	0.312592	0.122102	0.254558	0.429905	0.177113	0.835523	1.38569	2.23307	1.40316	1.67184	1.30232	1.35429	1.68561	2.23307	1.83264	1.43333	2.10532	0.514335	0.628328	1.93572	1.0711	1.29804	1.03863	1.62146	1.94053	1.52224	1.76197	2.23307	1.7753	0.426269	0.752812	0.820107	0.904871	0.983866	0.836423	1	1.00966	1.06599	0.958463
Secondary metabolism	Phenylpropanoids	syringaldehyde	LC/MS Pos	3263.3	183.065	8655	134-96-3	na	na							1.4948	1.67631	2.6392	3.08259	1.11286	1.24116	2.92903	2.31206	2.41265	2.02804	2.41187	2.43814	0.789605	0.479648	1.50266	0.993789	1.26719	0.967579	2.2097	2.04197	1.14403	2.66832	3.13798	2.39394	0.226276	0.28809	0.693864	0.442789	0.638185	0.98593	0.657697	0.793078	0.635826	0.760764
Secondary metabolism	Phenylpropanoids	vanillin	LC/MS Neg	2311.9	151.04	1183	121-33-5	C00755	HMDB12308	0.912237	1	0.541115	0.805424	0.905076	0.480833	1.30184	0.857254	2.21275	1.56462	0.824003	1.04823	2.06126	1.06782	1.6115	1.49031	1.07719	1.01889	1.09984	1.03801	1.80757	0.988281	1.09197	0.786416	0.960698	1.06871	1.1012	1.63009	1.52538	0.929593	0.436407	0.641253	1.02617	1.41532	0.702807	0.456775	0.523253	0.799989	0.727316	0.654132
Secondary metabolism	Phenylpropanoids	pinoresinol	LC/MS Neg	4290	357.134	73399	487-36-5	na	na																															0.0979036	0.202196	0.335161	1.02637	0.115278	0.0843942	0.625906	0.318821	0.602929	0.740404
Secondary metabolism	Phenylpropanoids	syringic acid	LC/MS Neg	1450	197.046	10742	530-57-4	C10833	HMDB02085							2.80865	2.26925	3.51125	2.906	2.3632	0.843116	3.51125	3.51125	3.51125	3.51125	1.83545	3.47885	1.33527	1.25444	1.86608	1.28148	1.59488	1.95061	1.91132	1.25213	2.59827	2.40921	1.25337	2.91697							0.769261	1.04377	0.706223	0.28025
Secondary metabolism	Phenylpropanoids	vanillate	LC/MS Neg	1100	167.035	8468	121-34-6	C06672	HMDB00484	2.66774	2.27595	1.05224	2.72324	2.69557	1.4131	2.16118	1.30818	2.24637	2.18714	1.528	1.02731	2.03085	1.86146	1.28879	1.52263	0.538188	1.18264	0.788239	0.631221	0.709756	0.622376	0.734426	0.622856	0.833939	0.592957	0.956268	1.6318	0.606362	0.865852	0.954114	0.888079	2.96841	2.96841	1.55081	1.2579	0.981087	0.93209	1.65692	1.66423
Secondary metabolism	Phenylpropanoids	gentisic acid-5-glucoside	LC/MS Neg	1434	315.072	10914066	1820-89-9	na	na	0.305788	0.217458	0.222867	0.260576	0.202008	0.296053	1.11671	1.42096	0.916967	0.600259	1.01588	1	1.1896	2.19363	2.01205	1.46179	0.66892	1.18099	1.244	1.04063	1.31371	1.08712	0.944207	1.10564	0.975434	1.65608	1.63288	1.20667	0.818354	1.10598	0.0944583	0.269014	0.282071	0.227682	0.435584	0.199783	0.811083	0.809211	0.609921	0.552393
na	na	arabitol/xylitol	LC/MS Polar	1932.4	151.061	na	na	na	na	1.3039	1.44167	1.30844	1.09161	1.00782	0.946108	1.33461	1.44391	1.10129	1.31372	0.946306	1.54342	1.00369	0.879215	0.591373	1.1232	1.04816	1.41979	0.776635	0.810297	0.645739	0.683806	0.72749	0.51852	0.723626	0.766524	1.74615	1	0.927285	0.839273	0.603658	0.702987	1.1065	1.68418	0.770753	0.557678	0.749446	0.866265	0.64471	0.986934
[truncated: 47 more columns]

## Sheet: DataS2_explanation
* indicates compounds that have not been officially confirmed based on a standard, but Metabolon Inc. is confident in its identity
na: not applicable
Notes: the quantification data for 297 compounds with known identities were shown in Supplementary dataset2;
Three other biochemicals (N-acetyltryptophan, cytosine, apigenin) were not detected by untargeted metabolome platforms in at least 4 replicates out of 6 at any time points in any genotypes.
These three biochemicals were considered to have a quantity lower than instrument sensitivity or not be readily detected, and they were excluded from further analysis.

## Sheet: DataS3_WGCNA.Rio
Sorghum gene ID	RPKM	RPKM	RPKM	RPKM	RPKM	RPKM	RPKM	RPKM	RPKM	RPKM	RPKM	RPKM	T1 vs T2				T1 vs T3				T1 vs T4				T2 vs T3				T2 vs T4				T3 vs T4
Sorghum gene ID	T1_rep1	T1_rep2	T1_rep3	T2_rep1	T2_rep2	T2_rep3	T3_rep1	T3_rep2	T3_rep3	T4_rep1	T4_rep2	T4_rep3	Deseq_log2(Fold Change)	Deseq_padj	edgeR_log2(Fold Change)	edgeR_FDR	Deseq_log2(Fold Change)	Deseq_padj	edgeR_log2(Fold Change)	edgeR_FDR	Deseq_log2(Fold Change)	Deseq_padj	edgeR_log2(Fold Change)	edgeR_FDR	Deseq_log2(Fold Change)	Deseq_padj	edgeR_log2(Fold Change)	edgeR_FDR	Deseq_log2(Fold Change)	Deseq_padj	edgeR_log2(Fold Change)	edgeR_FDR	Deseq_log2(Fold Change)	Deseq_padj	edgeR_log2(Fold Change)	edgeR_FDR	WGCNA_module
Sobic.001G000400	2.5	1	3	0.5	0.7	1.1	0.6	0.7	1	0.4	0.9	0.7	-1.5269	0.1816	-1.5175	0.0508	-1.4975	0.108	-1.4791	0.0216	-1.8255	0.0395	-1.7991	0.0058	0.0321	1	0.0321	0.9998	-0.3008	0.9839	-0.295	0.893	-0.3314	1	-0.3256	0.999	1
Sobic.001G002300	1.5	3.1	2.1	0.1	0.5	1.9	0.6	0.6	0.9	1	0.4	0.7	-1.5509	0.4729	-1.5335	0.2773	-1.7895	0.1967	-1.7645	0.018	-1.7805	0.1742	-1.7479	0.0231	-0.2384	1	-0.2397	0.9998	-0.2351	1	-0.2326	0.9623	0.008	1	0.0025	0.9995	1
Sobic.001G002800	10.3	41.1	21.9	13.2	4.4	5.3	6.6	7	9	5.9	10.5	7.5	-1.7376	0.0001	-1.7276	0.0158	-1.7985	0	-1.7825	0.0005	-1.7603	0	-1.7329	0.0009	-0.0503	1	-0.0452	0.9998	-0.0155	1	-0.012	0.9955	0.0373	1	0.0389	0.999	1
Sobic.001G004000	1.4	3	3.7	6	6.8	5.9	5.1	9.4	6.5	6.4	8.6	5.9	1.1532	0.2041	1.1576	0.0597	1.2921	0.0512	1.3069	0.0113	1.257	0.0625	1.28	0.0105	0.1449	1	0.1484	0.9998	0.1056	1	0.1089	0.9431	-0.0372	1	-0.0371	0.999	2
Sobic.001G004300	3.9	3.4	4	2.9	3.7	2.8	1.4	1.6	1.2	2.5	1.6	0.9	-0.3111	1	-0.3035	0.8245	-1.4552	0.2247	-1.4336	0.0165	-1.2756	0.2797	-1.2516	0.07	-1.1391	0.3361	-1.1313	0.1952	-0.9676	0.3263	-0.9656	0.2673	0.1741	1	0.1691	0.999	1
Sobic.001G004600	0.5	0.9	1.9	0.3	0.2	0.8	0.5	0.9	0.9	0.7	1.8	2	-1.4514	0.5711	-1.438	0.2549	-0.6571	0.8386	-0.641	0.5699	0.3156	0.9269	0.3377	0.7749	0.7986	1	0.791	0.9998	1.7689	0.0206	1.7628	0.0363	0.9734	0.4318	0.9729	0.5892	0
Sobic.001G005000	2.2	0.9	0.4	0.5	0.1	0.3	0.3	0.1	0.1	0.2	0.6	0.2	-2.0141	0.6012	-1.9706	0.2282	-2.9178	0.2033	-2.822	0.0291	-1.9693	0.4279	-1.9059	0.1276	-0.896	1	-0.8468	0.9998	0.0442	1	0.0615	0.9943	0.9396	1	0.9146	0.999	1
Sobic.001G006100	1.2	1.5	0.9	0.8	0.5	0.3	0.8	0.4	0.2	0.5	0.2	0.3	-1.2709	0.8505	-1.2524	0.3857	-1.5045	0.6008	-1.4678	0.1835	-2.0071	0.3438	-1.9581	0.0462	-0.2254	1	-0.2098	0.9998	-0.7351	0.9412	-0.7167	0.7746	-0.5063	1	-0.5036	0.999	1
Sobic.001G006200	7.6	22.3	14.2	4.9	3.7	3.6	4.8	2.6	3.9	5	4.1	3.1	-1.928	0.0048	-1.9183	0.0015	-2.0449	0.0009	-2.0267	0.0002	-1.9732	0.0015	-1.9449	0.0003	-0.1102	1	-0.1051	0.9998	-0.043	1	-0.0398	0.9922	0.0695	1	0.0694	0.999	1
Sobic.001G006900	1.6	1.1	1.4	0.6	0.6	0.4	0.7	0.6	0.3	0.6	0.2	0.1	-1.3936	0.7687	-1.3769	0.2655	-1.4852	0.5704	-1.4528	0.1424	-2.2503	0.2278	-2.213	0.038	-0.0852	1	-0.0737	0.9998	-0.8619	0.8816	-0.8552	0.7436	-0.773	1	-0.7765	0.999	1
Sobic.001G007600	82.2	54.3	37	36.2	25.6	27.2	23.8	38.4	34.6	25.2	28.1	38.6	-1.016	0.0497	-1.0054	0.0535	-0.9241	0.0537	-0.9053	0.0477	-1.0346	0.0225	-1.009	0.018	0.0987	1	0.1025	0.9998	-0.0187	1	-0.0137	0.9943	-0.1137	1	-0.1134	0.999	1
Sobic.001G008900	19.9	21.9	10.4	7.2	6.3	5.2	2.9	8.7	7.9	3	4.3	4.6	-1.5405	0.0067	-1.5298	0.0022	-1.5097	0.0034	-1.4905	0.005	-2.251	0	-2.2219	0	0.0379	1	0.0418	0.9998	-0.7091	0.4291	-0.7026	0.2636	-0.7438	0.4307	-0.7428	0.75	1
Sobic.001G009500	4.9	6.5	12.3	7.2	3.6	5.2	3.4	3.4	4.7	3.6	1.6	2.3	-0.5965	0.5857	-0.5907	0.4683	-1.0996	0.0416	-1.0842	0.0192	-1.7372	0.0004	-1.713	0.0006	-0.4957	0.98	-0.4909	0.9453	-1.1395	0.0094	-1.1351	0.0513	-0.639	0.5003	-0.6405	0.7659	1
Sobic.001G010800	7.6	6.5	6.8	11.5	10	12	18	14	18.8	20.3	24.9	15.1	0.6223	0.8266	0.6296	0.3928	1.2092	0.0796	1.2252	0.0031	1.4239	0.0204	1.4462	0.0004	0.592	0.756	0.5953	0.5678	0.8004	0.1324	0.8032	0.0858	0.2101	1	0.2111	0.999	2
Sobic.001G012000	0.2	0.7	1.4	1.6	3.5	0.3	2	4.3	1.7	2.3	2.1	1.9	1.2017	0.7408	1.1975	0.4946	1.7378	0.1756	1.744	0.0487	1.3576	0.3991	1.3724	0.1206	0.5418	1	0.5442	0.9998	0.1587	1	0.1599	0.9664	-0.3814	1	-0.3824	0.999	2
Sobic.001G012200	118.9	336.6	89.9	390	412.8	426.9	720.2	699.5	602.5	890.1	751.9	521.9	1.0741	0.0597	1.0829	0.1349	1.7742	0	1.7904	0.0015	1.8465	0.0001	1.8742	0.0018	0.7061	0.462	0.7096	0.1789	0.7729	0.2377	0.7762	0.1413	0.0692	1	0.0699	0.999	2
Sobic.001G012700	1.2	5.8	4.6	2	2.1	3.7	3.1	8.2	5.4	9.5	17.4	9	-0.6551	0.9055	-0.6469	0.648	0.4362	0.8297	0.4523	0.687	1.5014	0.0126	1.5264	0.0153	1.0969	0.1528	1.0968	0.2965	2.1584	0	2.1576	0	1.0635	0.0108	1.0625	0.1689	0
Sobic.001G013900	0.8	1	1.3	1.8	2.8	3.1	3.5	3.6	2.5	2.2	3.4	2.4	1.2174	0.5218	1.2199	0.1355	1.5249	0.1473	1.5372	0.0084	1.2029	0.3453	1.2231	0.054	0.3113	1	0.313	0.9998	-0.015	1	-0.0117	0.9953	-0.3252	1	-0.3226	0.999	2
Sobic.001G015100	29.6	44.1	36.3	24.6	27.7	19.9	22	25.6	19.5	19.9	21.3	16.9	-0.6664	0.4947	-0.6585	0.2186	-0.7977	0.192	-0.7802	0.0393	-1.0356	0.0521	-1.0099	0.0064	-0.1253	1	-0.1213	0.9998	-0.3684	0.775	-0.3652	0.6188	-0.241	1	-0.2406	0.999	1
Sobic.001G015500	5.9	6.2	8.5	9.2	12.4	9	15	15.7	12.4	15.2	19.1	19.1	0.5242	0.8319	0.5298	0.4442	0.9974	0.0996	1.0131	0.0066	1.2674	0.0142	1.2905	0.0002	0.4781	0.9097	0.4814	0.7605	0.7438	0.101	0.7473	0.0495	0.2675	1	0.2687	0.999	2
Sobic.001G018000	0.6	1.5	1.8	2.9	2.3	3.5	4.6	3.3	3.3	4	4.1	4.2	1.1054	0.5864	1.1085	0.2246	1.4373	0.1602	1.4497	0.0221	1.5444	0.0981	1.5664	0.0087	0.3375	1	0.3405	0.9998	0.441	0.819	0.4447	0.6009	0.106	1	0.1072	0.999	2
Sobic.001G020600	5.6	15.8	17.2	27.8	26.7	26.5	37.5	27.8	23.1	50.8	35.6	23.5	1.014	0.06	1.0197	0.0767	1.1189	0.0119	1.134	0.0232	1.4126	0.0007	1.4374	0.0056	0.1108	1	0.1146	0.9998	0.3992	0.5908	0.4021	0.5976	0.2908	1	0.2917	0.999	2
Sobic.001G028000	3.2	5.1	3	7	8.9	4.8	11.8	8.8	5.9	17	14.6	17.8	0.8018	0.5995	0.8105	0.2951	1.1238	0.1146	1.1416	0.0271	1.9957	0.0001	2.0233	0	0.3278	1	0.3316	0.9998	1.1952	0.0014	1.1986	0.0016	0.8694	0.0339	0.8704	0.1009	2
Sobic.001G028100	32.1	40.2	61.4	94	92.4	119.8	122	108	90.8	107.9	134.6	95.7	1.1426	0.0202	1.148	0.0102	1.1972	0.0055	1.2131	0.0023	1.2382	0.0042	1.2614	0.0012	0.0596	1	0.0633	0.9998	0.0958	1	0.0997	0.9403	0.038	1	0.0393	0.999	2
Sobic.001G028800	102.7	28.3	35.7	13.8	16.4	6.7	3.8	5.3	8.1	1.5	2.5	1.5	-2.2102	0	-2.1989	0.0002	-3.3412	0	-3.3198	0	-5.0192	0	-4.9882	0	-1.1261	0.0655	-1.1213	0.2549	-2.812	0	-2.8015	0	-1.6848	0.0044	-1.6768	0.0162	1
Sobic.001G029100	13.6	12.5	9.8	9.3	5.8	5.6	8.4	3.1	5.3	6.5	5.5	3.9	-0.8387	0.7795	-0.8286	0.3869	-1.1668	0.3744	-1.1469	0.0992	-1.2773	0.274	-1.2507	0.0462	-0.3215	1	-0.3149	0.9998	-0.4389	0.9256	-0.4341	0.7862	-0.1154	1	-0.1144	0.999	1
Sobic.001G030500	9.2	1.5	5.7	5.8	1.4	4.9	1.3	0.6	1.7	2.1	1.4	3	-0.4542	0.9512	-0.4449	0.8145	-2.229	0.0138	-2.2058	0.0052	-1.4232	0.1417	-1.3981	0.0815	-1.7685	0.0111	-1.7584	0.1106	-0.9706	0.2949	-0.9614	0.3851	0.8026	0.9354	0.801	0.9077	1
Sobic.001G030600	0.2	0	0.9	0.9	0	2.6	1.3	0.2	2.8	3.3	1.6	4.1	1.7359	0.6669	1.7075	0.5347	2.0237	0.3592	2.0007	0.1962	3.0581	0.0174	3.0352	0.0031	0.29	1	0.2907	0.9998	1.321	0.1627	1.3224	0.4766	1.0365	0.3928	1.034	0.9235	2
Sobic.001G032000	22.5	39.9	183	36.7	41.3	30.8	32.5	27.5	26.7	42.6	43.5	17.7	-1.1823	0.0084	-1.1801	0.2216	-1.5313	0.0001	-1.5171	0.0389	-1.2993	0.001	-1.2788	0.1176	-0.3439	1	-0.3403	0.9987	-0.1161	0.997	-0.1145	0.9504	0.2292	1	0.2299	0.999	0
Sobic.001G032100	21.3	7.5	11.1	6.3	8.1	4	3.9	2.8	3.5	1.8	2.1	3.7	-1.1493	0.1749	-1.1398	0.1058	-2.0227	0.0012	-2.0021	0.0001	-2.4931	0.0001	-2.4641	0	-0.8691	0.546	-0.8635	0.5183	-1.3448	0.0365	-1.3358	0.0362	-0.4735	1	-0.4688	0.999	1
Sobic.001G032300	0.7	0.2	0.1	0.4	1.7	0.5	2.1	2.5	1.4	1.6	2	1.4	1.3013	0.7851	1.3002	0.4425	2.4607	0.0436	2.466	0.0025	2.1405	0.1166	2.1487	0.0111	1.1607	0.3296	1.1596	0.582	0.8323	0.5645	0.8305	0.5353	-0.3285	1	-0.3273	0.999	2
Sobic.001G032400	4.1	5.1	4.7	9.6	11.6	6	11.2	12.4	9.5	13.2	11.7	7.1	0.9219	0.4301	0.929	0.151	1.1717	0.0796	1.1886	0.0034	1.0997	0.1196	1.1233	0.0156	0.2558	1	0.2598	0.9998	0.1775	0.9804	0.1791	0.9195	-0.0765	1	-0.0768	0.999	2
Sobic.001G032900	12.1	12.1	7.2	3.9	2.3	3.1	3.3	4	4.2	3.6	1.4	6.8	-1.8122	0.0106	-1.8009	0.0009	-1.5424	0.0184	-1.5225	0.0008	-1.54	0.0196	-1.5098	0.0154	0.2769	1	0.2815	0.9998	0.2743	0.9662	0.2814	0.9088	0.0029	1	0.003	0.9995	1
Sobic.001G033300	11	4.7	16.6	4.1	1	1.6	4.4	4.4	3	4.2	3.2	2.8	-2.284	0.0016	-2.2756	0.0036	-1.4986	0.0332	-1.4808	0.0083	-1.7461	0.0105	-1.7239	0.0025	0.7954	0.8234	0.8017	0.9325	0.5396	0.808	0.5441	0.7658	-0.2518	1	-0.253	0.999	1
Sobic.001G034900	17.9	10.3	38	15	1.2	39.8	9.9	1	10.1	12.2	1.2	20	-0.299	0.9835	-0.2955	0.9151	-1.6908	0.0045	-1.6749	0.0502	-1.0626	0.1056	-1.0365	0.3208	-1.3892	0.0029	-1.3825	0.9263	-0.7646	0.1922	-0.7517	0.8294	0.6308	0.7822	0.6317	0.999	1
Sobic.001G035000	16.8	1.2	1	0.4	2.8	0	2.5	1.2	2.8	0.9	0	0.7	-2.6439	0.0244	-2.6195	0.1795	-1.5993	0.1746	-1.5732	0.2356	-3.5863	0.0006	-3.5395	0.0098	1.0428	0.9303	1.038	0.9998	-0.9538	0.7873	-0.9409	0.8449	-1.994	0.0445	-1.9832	0.1786	3
Sobic.001G035600	79	250.9	108.4	43.7	23.8	26.3	28.5	26	29.1	39.8	45.6	29.8	-2.2987	0	-2.2891	0.0001	-2.4957	0	-2.4796	0	-2.0685	0	-2.0414	0	-0.1885	1	-0.184	0.9998	0.234	0.8959	0.237	0.8452	0.4249	0.8597	0.4256	0.7922	1
Sobic.001G036900	246.7	150.5	118.9	361.5	353.7	280.3	366.8	385.7	357.2	346.1	305.4	309.8	0.8954	0.1207	0.9053	0.0946	1.0278	0.0226	1.0462	0.0145	0.7925	0.1206	0.8171	0.0684	0.138	1	0.1415	0.9998	-0.1048	1	-0.1015	0.9403	-0.2401	1	-0.2395	0.999	0
Sobic.001G037200	0	0	0	1.5	1.9	6.1	5	5.4	6.5	6.5	6.1	7.3	-1000	0.0863	6.0279	0.0036	-1000	0.0102	6.8608	0	-1000	0.0047	7.0868	0	0.8365	1	0.8178	0.9998	1.0366	0.6827	1.0196	0.4793	0.2035	1	0.2024	0.999	2
Sobic.001G037300	0.3	0.6	0.6	1.4	5.8	11.7	7.2	7.2	12.8	9.4	13.3	13.6	3.6646	0.0779	3.5815	0.0082	4.2179	0.0085	4.1419	0	4.5897	0.0012	4.5239	0	0.5539	1	0.5484	0.9998	0.9233	0.5271	0.9202	0.5005	0.3714	1	0.3731	0.999	2
Sobic.001G037400	14.2	5.9	6.1	0.5	0.1	0.5	0.1	0.3	0.3	0.1	0.4	0.6	-4.5702	0	-4.5455	0	-5.3861	0	-5.3386	0	-4.7399	0	-4.6879	0	-0.8081	1	-0.7915	0.9998	-0.168	1	-0.1531	0.9763	0.6442	1	0.6423	0.999	1
Sobic.001G037800	8.3	9.9	6	26.5	24.7	21.8	30.3	18.9	19.9	25.8	25.9	17.2	1.523	0.0149	1.5323	0.001	1.4214	0.0135	1.4392	0.0009	1.3863	0.0192	1.4117	0.0012	-0.0959	1	-0.0918	0.9998	-0.1372	0.997	-0.1344	0.9236	-0.0398	1	-0.0384	0.999	2
Sobic.001G038300	320.7	563.5	274.8	104.7	70.7	65.9	42.9	72.7	99.6	31.1	74.4	55.9	-2.3308	0	-2.321	0	-2.5248	0	-2.5083	0	-2.9921	0	-2.9664	0	-0.1863	1	-0.1827	0.9998	-0.6574	0.1288	-0.6544	0.277	-0.4691	0.6884	-0.4688	0.999	1
Sobic.001G038400	10	50.4	15.1	21.4	14.8	7.5	10.8	9.1	8.5	7.6	5.1	3.8	-0.8689	0.1942	-0.8584	0.4383	-1.5287	0.0008	-1.5123	0.0169	-2.341	0	-2.3115	0.0003	-0.6506	0.4822	-0.6459	0.8113	-1.4681	0.0001	-1.466	0.01	-0.8146	0.1292	-0.8151	0.2825	1
Sobic.001G038500	8.4	6.8	11.7	16.7	8.2	10.5	7.4	2.8	5.7	6.1	2	0.8	0.365	0.9491	0.3719	0.6919	-0.8112	0.2947	-0.7952	0.1568	-1.6652	0.0051	-1.6422	0.0271	-1.1694	0.0076	-1.1641	0.1325	-2.0335	0	-2.0309	0.0118	-0.86	0.1813	-0.8604	0.9868	0
Sobic.001G040100	154.3	222.5	152.8	70	62.6	72.5	58.2	62.3	84.9	55.3	68.9	74	-1.4377	0.0017	-1.4295	0.0006	-1.451	0.0005	-1.4344	0.0003	-1.5449	0.0002	-1.519	0	-0.0076	1	-0.0039	0.9998	-0.1058	1	-0.1013	0.934	-0.0956	1	-0.095	0.999	1
Sobic.001G040200	124.9	77	69	31.1	62.1	9.4	25	18.9	34.2	18.4	6.7	17.5	-1.4421	0.0009	-1.4327	0.0641	-1.8651	0	-1.8471	0	-2.766	0	-2.7396	0	-0.4195	1	-0.4169	0.9998	-1.3259	0	-1.3234	0.1534	-0.9035	0.011	-0.9035	0.3756	3
Sobic.001G040600	2.9	1.2	3	3.5	4.7	5.1	5.5	6.1	3.3	4.4	6.4	7.2	0.8472	0.5869	0.8511	0.2515	0.9955	0.2539	1.0104	0.0732	1.2265	0.0867	1.2463	0.0134	0.1521	1	0.1551	0.9998	0.3778	0.7909	0.3822	0.6462	0.2275	1	0.2292	0.999	2
Sobic.001G042100	2.5	3.6	3.1	5.7	4.8	3.5	6.7	5.7	4	8	9.1	7.4	0.5544	0.9835	0.5607	0.6913	0.7513	0.757	0.7674	0.3496	1.3145	0.2537	1.3378	0.025	0.2039	1	0.2095	0.9998	0.762	0.4624	0.7659	0.2979	0.56	1	0.56	0.9032	2
Sobic.001G042500	9	4	0.9	1.9	1.8	1.3	3.2	4	4.7	4.1	4.7	5.8	-1.5061	0.2991	-1.49	0.2037	-0.309	0.9542	-0.288	0.848	-0.053	1	-0.0272	0.9856	1.2026	0.2346	1.2052	0.1503	1.4504	0.0293	1.4537	0.0071	0.2506	1	0.2513	0.999	0
Sobic.001G044300	0.6	0.5	1.3	0.5	0.1	3.9	0.8	0.6	0.6	0.5	1.4	5.2	0.7906	0.9511	0.7883	0.7642	-0.3454	0.9852	-0.331	0.8432	1.4036	0.4169	1.4198	0.2138	-1.1346	0.714	-1.1256	0.9998	0.6134	0.8326	0.6227	0.8804	1.7527	0.026	1.7465	0.3524	0
Sobic.001G044700	0.4	0.2	0	2	0.7	0.2	1.5	0.4	1.3	1.6	1.3	1.5	2.3844	0.7383	2.267	0.3307	2.4154	0.5432	2.3112	0.1593	2.8811	0.3208	2.7754	0.037	0.0407	1	0.0563	0.9998	0.497	0.9854	0.5057	0.885	0.4593	1	0.4527	0.999	2
Sobic.001G044900	2.5	3.4	3.1	1.9	6.3	5.7	5.3	8	7.5	6.5	6.9	5.3	0.5379	0.9448	0.544	0.6833	1.1202	0.2745	1.1363	0.0376	0.935	0.4265	0.959	0.0926	0.5845	1	0.5849	0.9998	0.3946	0.8886	0.3959	0.79	-0.1882	1	-0.1884	0.999	2
Sobic.001G046400	15.5	0.4	0.2	0.1	0.3	0.2	0.6	0.7	0.6	0.7	1.6	1	-4.7215	0	-4.6582	0.0045	-3.1846	0.0005	-3.1461	0.0279	-2.3636	0.0096	-2.3348	0.1083	1.5379	0.8431	1.5039	0.4944	2.3474	0.0474	2.3087	0.0111	0.8098	1	0.8073	0.9235	0
Sobic.001G046600	2.1	3.4	4.8	1.4	2.4	3.6	1.2	1.2	1.6	1.1	0.8	1.4	-0.5613	0.9935	-0.5524	0.7431	-1.443	0.4601	-1.4199	0.0968	-1.7571	0.2794	-1.7212	0.0395	-0.879	1	-0.8743	0.8907	-1.1963	0.4139	-1.1857	0.2626	-0.3139	1	-0.311	0.999	1
Sobic.001G046900	201.3	265.4	216.7	205.9	105.1	132.6	134.8	81.5	123.6	120.3	61.2	57.8	-0.6747	0.3942	-0.6655	0.2926	-1.0866	0.0164	-1.0703	0.0078	-1.6112	0.0001	-1.5854	0.0003	-0.4045	1	-0.4002	0.9998	-0.9364	0.0048	-0.9329	0.1111	-0.5282	0.4029	-0.5276	0.9235	1
Sobic.001G048000	11.4	5	11.6	5.1	1.9	4.9	3	3.4	9.5	3.7	3.1	2.5	-1.2709	0.2987	-1.2621	0.1301	-0.8657	0.4584	-0.849	0.2985	-1.6758	0.0513	-1.6525	0.0048	0.4112	1	0.4143	0.9998	-0.4069	0.9324	-0.402	0.8268	-0.8139	0.6437	-0.8134	0.8935	1
Sobic.001G051600	9.6	13.9	1.6	6.8	10.7	4.6	12.7	13.9	8.3	9.1	14.1	25.9	-0.2695	0.9985	-0.2582	0.901	0.3608	0.7204	0.3795	0.747	0.8075	0.1124	0.8367	0.3481	0.6359	0.4079	0.6391	0.7375	1.0796	0.0021	1.0837	0.0783	0.4456	0.7692	0.4473	0.999	0
Sobic.001G051800	26	27.1	19.6	6.5	7	10.3	4	11.5	21.2	5.8	6.1	8.1	-1.6876	0.0116	-1.6767	0.0004	-1.0654	0.1109	-1.0476	0.1167	-1.9829	0.0007	-1.9541	0	0.6265	0.9358	0.6284	0.9998	-0.296	0.9532	-0.2908	0.8377	-0.9186	0.1832	-0.9181	0.7454	1
Sobic.001G052000	182.6	155.2	303.2	121.9	178.4	88.5	123.9	86.8	80.1	92.4	94	46.3	-0.7543	0.2485	-0.7483	0.2353	-1.1965	0.005	-1.1802	0.004	-1.5454	0.0001	-1.523	0.0006	-0.4378	0.9097	-0.4347	0.9957	-0.7922	0.0289	-0.7911	0.1793	-0.3537	1	-0.3523	0.999	1
Sobic.001G056100	7.2	1.2	1.5	1	1.2	1.7	2.7	6.4	3.9	5.8	12.1	15.7	-1.4065	0.4989	-1.3899	0.2731	0.3262	0.9525	0.346	0.8134	1.6536	0.019	1.6736	0.0306	1.7366	0.0141	1.7314	0.0182	3.0552	0	3.0511	0	1.3216	0.0022	1.3207	0.0762	0
Sobic.001G057400	2.1	3.2	3	4.3	4.8	4.8	5.6	5.5	4.5	7.6	6.9	6.2	0.6692	0.8519	0.6758	0.4477	0.8309	0.5066	0.8471	0.1427	1.2143	0.1443	1.2385	0.012	0.1669	1	0.1703	0.9998	0.5452	0.6172	0.5479	0.3765	0.3807	1	0.3803	0.999	2
Sobic.001G058300	0.7	1.1	1.3	0.2	0.1	0.1	0.1	0.3	0.3	0.2	0.3	0.2	-3.5597	0.1058	-3.4764	0.0039	-2.3458	0.2705	-2.2929	0.02	-2.3793	0.2293	-2.3193	0.0146	1.2248	1	1.1895	0.9998	1.1847	0.8843	1.1521	0.6415	-0.0364	1	-0.0361	0.999	1
Sobic.001G059300	1	1	1.1	0.5	0.7	0.5	0.2	0.2	0.2	0.4	0.3	0.2	-0.985	0.9576	-0.9656	0.5621	-2.3972	0.3504	-2.3246	0.0285	-1.8343	0.4804	-1.7825	0.0874	-1.4076	1	-1.3608	0.789	-0.8512	0.9139	-0.8329	0.689	0.5584	1	0.5301	0.999	1
Sobic.001G060100	3.3	3.3	5	1.2	2.4	3.9	1.9	2.9	2.7	1.6	2.6	1.9	-0.7067	0.7551	-0.7002	0.4415	-0.6988	0.5489	-0.682	0.2232	-1.0378	0.2406	-1.0131	0.0458	0.0104	1	0.0117	0.9998	-0.3331	0.9208	-0.3287	0.8455	-0.3417	1	-0.3396	0.999	1
Sobic.001G061400	3.4	1.9	2.4	1.1	0.7	0.8	1.2	1.3	1.2	1.5	1.8	1	-1.6316	0.1862	-1.6204	0.0228	-1.1299	0.356	-1.1099	0.0693	-0.9548	0.4426	-0.9311	0.1587	0.5083	1	0.5128	0.9998	0.6753	0.7171	0.6778	0.5296	0.1691	1	0.169	0.999	0
Sobic.001G061600	7.6	4.4	5.9	11.4	10.4	13.9	14.2	15.8	11.9	9	15.1	18.4	0.9433	0.297	0.9501	0.0644	1.159	0.0522	1.1756	0.0026	1.1307	0.0586	1.1537	0.0084	0.2208	1	0.2242	0.9998	0.1871	0.9625	0.1926	0.8804	-0.0313	1	-0.0293	0.999	2
Sobic.001G061900	16.2	4.1	2.7	2.3	2.6	2.8	5.4	2.5	4.6	2.7	4.1	10.4	-1.638	0.0232	-1.6247	0.0501	-0.9547	0.2021	-0.934	0.2831	-0.5385	0.6165	-0.5125	0.6444	0.6863	0.8312	0.6885	0.7721	1.0968	0.0466	1.1026	0.1433	0.4131	1	0.4159	0.999	0
Sobic.001G062000	1.9	2.1	1.6	1.2	1.2	0.4	0.4	0.4	1	0.3	0.3	0.3	-1.0661	0.8903	-1.0522	0.4747	-1.6832	0.473	-1.65	0.0887	-2.8634	0.108	-2.7886	0.0024	-0.6109	1	-0.5951	0.9998	-1.795	0.3441	-1.7469	0.1738	-1.1813	1	-1.148	0.9235	1
Sobic.001G063000	1.3	0.9	1.3	0.1	0.1	0.1	0.2	0.1	0.2	0.2	0.3	0.3	-3.4406	0.1072	-3.3553	0.0025	-2.8704	0.1329	-2.8045	0.0034	-2.1769	0.2648	-2.123	0.019	0.5747	1	0.5499	0.9998	1.2639	0.8237	1.2229	0.5428	0.691	1	0.676	0.999	1
Sobic.001G063600	7.9	4.4	4.8	2.3	2.2	0.9	2.9	1.8	2.7	3.6	4.4	5	-1.6667	0.0279	-1.657	0.009	-1.2852	0.0754	-1.2664	0.0094	-0.4978	0.6799	-0.4732	0.4056	0.3874	1	0.3925	0.9998	1.1694	0.0354	1.1736	0.05	0.7837	0.3382	0.7853	0.3232	0
Sobic.001G064200	47.9	99.1	100	63.2	84.6	147.5	128.5	176.3	143.3	143.3	207.9	218.3	0.1764	0.9961	0.1811	0.8946	0.7792	0.1285	0.795	0.0967	1.0824	0.0167	1.1076	0.013	0.6069	0.4135	0.6104	0.6321	0.9068	0.0141	0.9128	0.0518	0.3024	1	0.3031	0.999	2
Sobic.001G064500	269.1	333.7	264.1	180	111.1	118.7	155.9	128.4	220.4	174.9	137.4	160.3	-1.134	0.0275	-1.1248	0.0145	-0.8591	0.0937	-0.8426	0.0471	-0.9872	0.0436	-0.9613	0.0141	0.2819	1	0.2858	0.9998	0.1482	0.9746	0.152	0.9115	-0.1302	1	-0.1299	0.999	1
Sobic.001G064800	9.1	8	4.5	9.7	18.8	9.8	23.4	13.2	12.2	26	19.7	15.8	0.7575	0.6721	0.7664	0.3784	1.089	0.1482	1.107	0.0449	1.4015	0.027	1.4264	0.0029	0.3348	1	0.3378	0.9998	0.6407	0.3511	0.6423	0.3874	0.307	1	0.308	0.999	2
Sobic.001G064900	30	11.2	8.6	7	10.3	3.3	10.3	9.5	11.8	11.7	6	8.1	-1.3135	0.0183	-1.3022	0.081	-0.7295	0.2502	-0.7099	0.2504	-1.0399	0.0455	-1.0153	0.0889	0.5882	0.6557	0.5916	0.9162	0.2689	0.9276	0.2711	0.8847	-0.3165	1	-0.3173	0.999	3
Sobic.001G068300	5.4	10.7	14.2	9.3	13.8	17.6	9.3	4.4	7.9	5	4.7	5.2	0.3544	0.9055	0.3588	0.7058	-0.5604	0.5121	-0.5454	0.4038	-1.1277	0.0493	-1.1023	0.0169	-0.9119	0.0361	-0.9083	0.2	-1.4819	0	-1.4768	0	-0.5682	0.6324	-0.5661	0.7612	0
Sobic.001G068700	10.1	10.8	12.3	7.5	8.9	6.3	5.8	9	6.4	5.6	5.3	5.3	-0.5919	0.7969	-0.5846	0.412	-0.7203	0.4811	-0.7024	0.1605	-1.1322	0.1374	-1.1068	0.0111	-0.1226	1	-0.1184	0.9998	-0.5401	0.6652	-0.536	0.4597	-0.4148	1	-0.415	0.999	1
Sobic.001G069700	39.9	6.3	7.6	11.8	9.1	9.1	16.1	23.5	22.2	18.8	27.1	20.6	-0.878	0.2592	-0.8654	0.4473	0.1367	0.9775	0.1576	0.9124	0.2097	0.8961	0.2314	0.8389	1.0202	0.0159	1.0241	0.0182	1.0826	0.0038	1.0864	0.0014	0.0648	1	0.0654	0.999	0
Sobic.001G070500	261.2	314.3	265.3	229.2	130.6	171.4	142.3	84.2	109.7	110.1	57.2	63.7	-0.7166	0.3169	-0.7076	0.2204	-1.4007	0.0007	-1.3841	0.0003	-1.9622	0	-1.9364	0	-0.6773	0.1986	-0.673	0.4472	-1.2459	0	-1.2419	0.0034	-0.565	0.289	-0.5641	0.7793	1
Sobic.001G070600	9.5	8.5	11	5.4	4.9	7.7	4.7	4	6.4	4.3	4.6	5.4	-0.7428	0.3785	-0.7356	0.1096	-1.0014	0.0594	-0.9849	0.0061	-1.1336	0.026	-1.1087	0.0008	-0.2543	1	-0.251	0.9998	-0.3913	0.7287	-0.386	0.5849	-0.1341	1	-0.1329	0.999	1
Sobic.001G071300	3.1	2.8	4.6	2.9	2.8	1.3	2.2	1.4	2.5	1.8	1.3	1.4	-0.6081	0.903	-0.602	0.6131	-0.8129	0.6154	-0.7965	0.2604	-1.2816	0.2558	-1.257	0.0416	-0.1988	1	-0.1929	0.9998	-0.6727	0.7017	-0.6675	0.5778	-0.4712	1	-0.4709	0.999	3
Sobic.001G072300	1.8	1.6	3.3	2.8	2.9	4.1	5.6	3.8	3.1	5.9	8.1	7.1	0.5068	0.9935	0.5088	0.7336	0.8498	0.6987	0.8608	0.2901	1.5647	0.1168	1.5811	0.0067	0.3471	1	0.3486	0.9998	1.0577	0.1434	1.0591	0.0474	0.7121	0.6309	0.7135	0.6001	2
Sobic.001G074000	8.2	1.8	7	1.3	3.2	2.3	2.6	2.4	1.7	1.7	2.2	1.7	-1.3784	0.061	-1.3711	0.0741	-1.4026	0.0249	-1.3836	0.0224	-1.6916	0.0056	-1.6691	0.0044	-0.0223	1	-0.0199	0.9998	-0.3177	0.9412	-0.3146	0.8383	-0.2948	1	-0.2926	0.999	3
Sobic.001G074400	33.5	5.9	5.4	8.8	6.7	2.9	6	6.3	7.6	9.3	6.9	4.5	-1.3092	0.0093	-1.2952	0.2102	-1.231	0.0084	-1.2097	0.1152	-1.1926	0.0099	-1.17	0.1435	0.0847	1	0.0891	0.9998	0.1109	1	0.1125	0.965	0.029	1	0.0282	0.999	0
Sobic.001G075100	11.4	14	12.4	10.3	6.4	9.2	8	5.1	6	11	5.5	7.5	-0.6046	0.6891	-0.5961	0.3488	-1.0671	0.0933	-1.0496	0.0089	-0.7522	0.2939	-0.7265	0.1381	-0.4561	1	-0.4514	0.9998	-0.1479	0.997	-0.1437	0.9393	0.312	1	0.3116	0.999	1
Sobic.001G075600	5.8	1.7	1.4	1.2	2.2	2.3	2.9	4.2	3.5	4.6	4.1	4	-0.7111	0.8322	-0.6996	0.5906	0.1596	0.9872	0.1793	0.8901	0.4096	0.8123	0.4322	0.6319	0.8731	0.4348	0.8732	0.3775	1.1137	0.0596	1.1141	0.0233	0.2431	1	0.2422	0.999	0
Sobic.001G076100	11.3	15.8	10.6	7.6	12.8	7	4.7	6.4	6.2	4.1	5.6	5.3	-0.5291	0.8505	-0.5206	0.5422	-1.2104	0.088	-1.1915	0.0082	-1.457	0.0305	-1.4286	0.0012	-0.6766	0.7338	-0.6726	0.694	-0.9271	0.1456	-0.9222	0.1057	-0.2489	1	-0.2472	0.999	1
Sobic.001G076700	4.2	1.3	1.3	0.9	2	2.6	2	4.4	3.8	3.5	5.4	3.9	-0.4004	0.9835	-0.3905	0.8124	0.5152	0.7336	0.5343	0.5482	0.8054	0.3506	0.8268	0.2147	0.9175	0.2506	0.9178	0.4992	1.199	0.0135	1.2004	0.0242	0.2834	1	0.2833	0.999	0
Sobic.001G077200	25.9	7.8	4.1	2.5	2.7	2.3	1.9	3.4	3	2.1	2.9	3.7	-2.3879	0	-2.3741	0.0008	-2.2603	0	-2.2375	0.0007	-2.2268	0	-2.2003	0.0008	0.1324	1	0.1362	0.9998	0.1574	1	0.1631	0.934	0.0278	1	0.029	0.999	1
Sobic.001G077400	49	39.8	22.5	7.4	31.6	4.8	10.2	8.1	9.1	9.8	5.8	6.3	-1.4076	0.0019	-1.399	0.1101	-2.1057	0	-2.0871	0	-2.449	0	-2.4231	0	-0.6966	0.2631	-0.6944	0.9998	-1.0455	0.0041	-1.0445	0.3468	-0.348	1	-0.3483	0.999	3
Sobic.001G078000	105.2	96.6	87.3	77	57.9	62.9	61.6	35.5	41.1	42.6	31	22.1	-0.6009	0.4853	-0.592	0.2643	-1.1401	0.0093	-1.1228	0.0026	-1.6907	0	-1.6663	0	-0.5333	0.601	-0.5291	0.704	-1.0914	0.0009	-1.0883	0.0048	-0.5556	0.3884	-0.5546	0.7851	1
Sobic.001G079500	74.5	42.1	34.6	9.7	53.6	3.2	21.4	17	23.1	13.8	3.2	6.8	-1.235	0.0077	-1.2267	0.3459	-1.3727	0.0008	-1.3542	0.0013	-2.7458	0	-2.7198	0	-0.1371	1	-0.1355	0.9998	-1.5172	0	-1.5163	0.308	-1.3781	0	-1.3787	0.0803	3
Sobic.001G080100	35.8	2.6	3.6	1.4	2.2	0	1.7	0.6	1.5	1	0.1	0.6	-3.5685	0	-3.5464	0.0138	-3.5132	0	-3.4822	0.0006	-4.7117	0	-4.6693	0	0.0584	1	0.0639	0.9998	-1.1514	0.6105	-1.1382	0.7287	-1.2063	0.7401	-1.2017	0.8441	3
Sobic.001G080200	7.8	0.3	0.6	0.6	0.2	0.1	0.2	0	0.1	0	0.3	0.1	-3.1946	0.0085	-3.1629	0.0385	-4.9793	0	-4.8759	0.0006	-4.4556	0.0001	-4.3698	0.0011	-1.7775	0.9358	-1.7056	0.8512	-1.2634	0.7788	-1.2053	0.6275	0.5116	1	0.5096	0.999	0
Sobic.001G080300	0.6	2.6	0.6	4.9	3.7	4	9.1	18	9.9	27.9	13.4	11.9	1.6206	0.2875	1.6308	0.1191	3.1454	0	3.1647	0	3.6624	0	3.6931	0	1.5334	0.0009	1.5365	0.0029	2.0433	0	2.0451	0	0.5144	0.8066	0.5123	0.999	2
Sobic.001G081100	36.5	1	4	0	1.5	0.2	0.2	0.2	0.5	0.5	0.3	0.2	-4.6374	0	-4.6175	0.0031	-5.7181	0	-5.6777	0	-5.5354	0	-5.4997	0	-1.0842	0.9769	-1.0735	0.9998	-0.9115	0.707	-0.9062	0.794	0.1728	1	0.166	0.999	3
Sobic.001G081600	118.6	98.1	71.8	48	55.4	28.9	56.4	52.6	73.6	52.3	39.9	75.8	-1.1765	0.0129	-1.1669	0.0194	-0.738	0.1645	-0.7203	0.1027	-0.8948	0.0612	-0.8683	0.0504	0.4439	0.81	0.4473	0.9384	0.2822	0.7878	0.2863	0.8047	-0.1586	1	-0.158	0.999	3
Sobic.001G082900	12.4	22	18.5	20.3	40.6	34.8	40.9	66	51.5	41.7	52.3	46.9	0.7792	0.2025	0.7852	0.1618	1.4962	0.0002	1.5126	0.0001	1.2926	0.0016	1.318	0.0003	0.7209	0.1282	0.7236	0.339	0.5134	0.3262	0.517	0.3247	-0.2056	1	-0.2053	0.999	2
Sobic.001G083500	25.5	0.8	0.6	0.1	0.4	0.5	0.8	0.3	0.2	0.3	0.4	1.4	-4.8025	0	-4.7392	0.0025	-4.4643	0	-4.4073	0.0022	-3.8365	0	-3.7879	0.0069	0.3363	1	0.3192	0.9998	0.9569	0.8704	0.9365	0.7288	0.6216	1	0.6186	0.999	0
Sobic.001G083900	19.6	56.6	14.8	120.1	68.3	84.3	148.3	148.3	188.8	126.8	289.2	190.6	1.4954	0.0005	1.5057	0.0283	2.2996	0	2.3157	0	2.571	0	2.5978	0	0.8124	0.0677	0.8163	0.1616	1.0803	0.0015	1.0831	0.0251	0.2695	1	0.2705	0.999	2
Sobic.001G084100	374.6	215.5	120.8	79.1	45.2	29.1	43.4	111.2	99.6	49.3	86.8	96.4	-2.2508	0	-2.2381	0.0002	-1.5663	0.0001	-1.547	0.0049	-1.7387	0	-1.714	0.0006	0.6932	0.1255	0.6967	0.8553	0.5136	0.2497	0.5166	0.5807	-0.1763	1	-0.1765	0.999	1
Sobic.001G084700	5.5	2.8	5.1	4.5	4.3	2.8	2.9	2.9	2.7	2.4	1.7	1.3	-0.2411	1	-0.2345	0.8799	-0.7069	0.6558	-0.6893	0.3047	-1.3826	0.1616	-1.3596	0.0291	-0.46	1	-0.454	0.9998	-1.1437	0.1255	-1.1398	0.0879	-0.6809	0.916	-0.6822	0.7864	1
Sobic.001G086200	177.5	203.5	123.9	175.4	278.5	257.8	228.5	508.8	377.4	301.8	333.9	351.9	0.4169	0.7983	0.4247	0.5684	1.0518	0.023	1.0694	0.0219	0.8439	0.1042	0.8697	0.0406	0.6395	0.4183	0.6424	0.6296	0.4259	0.6304	0.4302	0.4971	-0.2108	1	-0.2111	0.999	2
Sobic.001G086500	299.3	175.4	208.4	218.8	100.4	145	140	76.5	94.3	137.5	101.8	139.2	-0.5956	0.4863	-0.5855	0.4351	-1.2016	0.0049	-1.1838	0.0054	-0.9488	0.0427	-0.9241	0.0257	-0.599	0.3736	-0.5946	0.8057	-0.3534	0.6916	-0.3488	0.7227	0.249	1	0.2507	0.999	1
Sobic.001G086800	1.4	0.2	1.9	4.3	1.6	0.5	1	0.4	0.2	5.1	3	0.3	0.8839	0.9336	0.8829	0.6745	-1.1922	0.7063	-1.1673	0.4104	1.2246	0.5113	1.2343	0.3545	-2.066	0.0347	-2.0427	0.3114	0.3395	0.9547	0.339	0.9395	2.4077	0.0005	2.3914	0.1689	0
Sobic.001G087400	110.7	163.9	94.2	51.9	54.7	50.9	39	78.1	105.7	51	58.7	71.1	-1.2996	0.0053	-1.291	0.0031	-0.8175	0.1135	-0.8007	0.1567	-1.1595	0.0091	-1.1328	0.0049	0.4878	0.6883	0.4911	0.9384	0.1415	0.977	0.1459	0.8854	-0.3431	1	-0.3435	0.999	1
Sobic.001G088000	2.5	1.4	1	4.7	1.5	4.9	5.8	2.8	3.6	4.4	3.7	5.1	1.1356	0.581	1.1437	0.2961	1.27	0.3034	1.2857	0.0725	1.3389	0.2298	1.3613	0.0371	0.1407	1	0.145	0.9998	0.2017	0.997	0.2075	0.9302	0.0646	1	0.0664	0.999	2
Sobic.001G088300	12.8	4.1	4.9	2.3	4.7	0.3	1.8	1.3	1.9	1.4	0.6	1.5	-1.6048	0.0568	-1.5932	0.1659	-2.2041	0.0019	-2.1817	0.0003	-2.7012	0.0001	-2.6723	0	-0.5961	1	-0.5909	0.9998	-1.0998	0.282	-1.0941	0.5275	-0.5012	1	-0.501	0.999	3
Sobic.001G089000	5.9	1.5	1.2	1.1	0.3	1	1.5	0.7	0.9	0.8	2.6	3.7	-1.8607	0.0869	-1.8444	0.0695	-1.5629	0.1127	-1.5398	0.0681	-0.4143	0.8474	-0.3893	0.7572	0.3042	1	0.3083	0.9998	1.4459	0.0307	1.4501	0.14	1.1439	0.1091	1.146	0.5406	0
Sobic.001G090600	14.1	6.8	6.7	3.7	6.7	5.6	4.1	5.9	4.1	3.8	3.6	3.8	-0.8452	0.2223	-0.8363	0.1446	-1.0349	0.0396	-1.0154	0.0189	-1.3989	0.0023	-1.3745	0.0006	-0.1862	1	-0.1834	0.9998	-0.5579	0.3999	-0.5542	0.3186	-0.3693	1	-0.3692	0.9749	1
Sobic.001G092600	19.4	61	16.6	10.9	7.6	10.9	5.2	13.3	27.6	5.6	9.4	10	-1.8199	0.0004	-1.8093	0.0046	-1.185	0.0233	-1.1686	0.1567	-2.1176	0	-2.087	0.0002	0.6418	0.6569	0.645	0.9998	-0.2935	0.9423	-0.2872	0.825	-0.932	0.0684	-0.9314	0.7046	1
Sobic.001G093200	16.9	18.3	4	1.2	1.2	1	0.4	0.1	2	0.4	0.2	0.1	-3.6167	0	-3.6005	0	-4.0413	0	-4.0175	0	-5.8792	0	-5.835	0	-0.4203	1	-0.4152	0.9998	-2.2667	0.0201	-2.2512	0.0065	-1.8429	0.116	-1.8282	0.6963	1
Sobic.001G095500	12.7	15.5	30.4	21.7	29.2	25.4	33.1	42.7	27.5	31.1	54.6	41.3	0.3375	0.9244	0.3417	0.6872	0.7575	0.1677	0.773	0.0983	1.0146	0.0273	1.0368	0.0186	0.4249	0.9243	0.428	0.8512	0.6784	0.0872	0.6816	0.0898	0.2548	1	0.2559	0.999	2
Sobic.001G095700	28.1	14.3	15.1	0.4	17.8	0.6	2.6	0.7	3.4	2.3	0.3	0.2	-1.6747	0.0006	-1.6674	0.336	-3.1644	0	-3.1449	0	-4.4472	0	-4.4224	0	-1.4927	0.0028	-1.4897	0.9881	-2.7842	0	-2.7816	0.1785	-1.2905	0.0773	-1.2914	0.9319	3
Sobic.001G096400	9	1.4	0.9	0.7	0.9	0.1	0.7	0.4	0.7	0.3	0.4	0.4	-2.7255	0.0186	-2.702	0.0371	-2.7639	0.0093	-2.7291	0.0067	-3.4077	0.0012	-3.3604	0.0008	-0.0339	1	-0.0241	0.9998	-0.6865	0.9403	-0.6677	0.8113	-0.6514	1	-0.6376	0.999	1
Sobic.001G096800	0.6	0.7	1	1.4	2.5	2.1	1.7	3.2	2.2	1.2	7	5.8	1.3011	0.7632	1.2962	0.2607	1.5172	0.4497	1.5221	0.0747	2.4509	0.0272	2.461	0.0031	0.2203	1	0.2219	0.9998	1.1522	0.1622	1.1534	0.2847	0.9323	0.3863	0.9325	0.8505	2
Sobic.001G100000	10.8	15.8	10.4	33.7	31.5	30.2	45.5	41.7	36.5	42.6	47.7	42	1.2995	0.006	1.3081	0.0009	1.6514	0	1.6686	0	1.7142	0	1.7402	0	0.3579	1	0.3616	0.9094	0.4157	0.5155	0.4193	0.3468	0.0599	1	0.061	0.999	2
Sobic.001G100500	16.8	6.1	4.9	1.7	9.1	0.5	4.8	2.4	4	3.1	0.1	0.2	-1.3512	0.1679	-1.3403	0.3757	-1.3882	0.0844	-1.3674	0.0435	-3.0491	0	-3.0215	0.0066	-0.037	1	-0.0348	0.9998	-1.7102	0.0149	-1.7076	0.4932	-1.6703	0.0095	-1.6711	0.6874	3
Sobic.001G100600	4.1	2.1	1.1	0.2	3.8	0	1.8	0.5	1.1	0.9	0	0	-0.9606	0.9631	-0.9397	0.7651	-1.1863	0.7769	-1.1518	0.4021	-3.0747	0.1493	-2.9933	0.0357	-0.2279	1	-0.2216	0.9998	-2.1279	0.315	-2.0715	0.5792	-1.8982	0.6159	-1.8666	0.6911	3
Sobic.001G100900	0.8	1.1	1.1	1.4	1.9	2.6	2.4	2.7	2.3	2.2	2.4	1.7	0.9137	0.7804	0.9185	0.3501	1.2187	0.3438	1.2329	0.0421	0.9782	0.5157	1.0003	0.1377	0.3091	1	0.3101	0.9998	0.0633	1	0.0653	0.9805	-0.2437	1	-0.2432	0.999	2
Sobic.001G101000	5.3	6.2	6.1	8.6	10.2	12.2	12.3	13.6	11.1	11.7	13.3	11.4	0.75	0.4445	0.757	0.132	0.9939	0.0805	1.0108	0.0038	0.9391	0.1079	0.9636	0.0076	0.2486	1	0.2516	0.9998	0.1885	0.9662	0.1922	0.8408	-0.0579	1	-0.0572	0.999	2
Sobic.001G102300	41	37.8	43	32.9	31.6	30	27.4	17	17.3	28.1	24.7	31.3	-0.4171	0.7911	-0.4094	0.5188	-1.0508	0.0175	-1.0338	0.0062	-0.6374	0.2531	-0.6125	0.1135	-0.6285	0.2857	-0.6246	0.3775	-0.2202	0.9148	-0.2159	0.7893	0.4107	0.8547	0.4124	0.897	4
Sobic.001G103800	6.5	1.3	2.5	0.6	0.2	0.5	0.8	0.2	0.6	0.5	0.7	0.5	-2.9779	0.0074	-2.9537	0.0014	-2.7657	0.0069	-2.7349	0.0011	-2.6831	0.0079	-2.6488	0.0007	0.2176	1	0.22	0.9998	0.2914	1	0.2958	0.9239	0.0755	1	0.08	0.999	0
Sobic.001G104300	1.7	1.4	1.7	3.9	2.6	3.9	4.1	4.7	4.6	3.9	3.4	4	1.0715	0.7384	1.0745	0.2667	1.4161	0.2818	1.4278	0.0208	1.142	0.4641	1.1613	0.0874	0.3507	1	0.3541	0.9998	0.0702	1	0.0747	0.9763	-0.277	1	-0.2767	0.999	2
Sobic.001G104500	6.2	0.4	1.2	0.2	0.2	0.5	0.2	0.1	0.1	0.3	0.1	0.3	-3.2085	0.0062	-3.1726	0.0086	-4.2673	0.0001	-4.1999	0.0002	-3.4963	0.001	-3.4502	0.0017	-1.0564	1	-1.0343	0.9998	-0.2969	1	-0.2953	0.9433	0.7642	1	0.7396	0.999	0
Sobic.001G104600	0.1	0.1	0.3	0.8	0.3	1.6	0.9	0.3	0.8	1.3	1.8	0.9	2.5367	0.5421	2.4454	0.1449	2.1621	0.567	2.0812	0.1349	3.1211	0.1541	3.0371	0.0067	-0.3705	1	-0.368	0.9998	0.5835	0.9449	0.577	0.8182	0.9558	1	0.949	0.9053	2
Sobic.001G104900	3.5	5.7	7.3	1	0.2	1.3	0.7	0.2	1.2	0.1	0.7	0.5	-2.8035	0.0007	-2.7886	0.0002	-3.0667	0.0001	-3.0446	0	-3.7388	0	-3.6903	0	-0.2576	1	-0.2533	0.9998	-0.931	0.7078	-0.9124	0.6629	-0.6721	1	-0.6562	0.999	1
Sobic.001G105000	0.5	0.1	0.8	0.1	0.7	0.4	0.5	2.7	0.9	0.5	3.5	3.5	-0.2003	1	-0.1971	0.9562	1.5384	0.419	1.5409	0.1634	2.3525	0.0354	2.3568	0.0117	1.7406	0.0889	1.7286	0.3775	2.5521	0.0001	2.5404	0.009	0.8123	0.5887	0.8109	0.999	2
Sobic.001G107600	16.3	23.6	17.7	25.4	28.8	29.8	30.8	35.8	28.9	35.2	47.7	46	0.4723	0.7256	0.4802	0.3962	0.6415	0.28	0.6588	0.0856	1.0349	0.0207	1.0606	0.0026	0.1746	1	0.1779	0.9998	0.5635	0.2359	0.5675	0.124	0.391	0.911	0.392	0.7898	2
Sobic.001G108100	4.7	2.4	0.8	0.3	0.9	0.6	0.6	0.2	0.9	0.3	0.6	0.1	-2.2063	0.3942	-2.166	0.0995	-2.299	0.2348	-2.253	0.0471	-3.0748	0.0754	-2.9983	0.0078	-0.0919	1	-0.0924	0.9998	-0.8753	0.9355	-0.8487	0.7559	-0.7846	1	-0.7537	0.999	3
Sobic.001G108400	4.5	1	2	0.2	1.2	0.6	0.6	0.7	0.6	0.4	0.5	0.7	-1.9378	0.0811	-1.9236	0.0532	-1.9808	0.0377	-1.9562	0.0066	-2.2584	0.0146	-2.2276	0.0022	-0.0428	1	-0.0417	0.9998	-0.3263	0.9904	-0.3211	0.914	-0.2824	1	-0.2777	0.999	1
Sobic.001G108500	5.1	3.4	9.1	2.6	2.3	2.9	2.2	2.7	2.8	1.9	2.4	2.5	-1.208	0.4259	-1.2013	0.1333	-1.2469	0.2532	-1.2295	0.0577	-1.4399	0.1503	-1.4148	0.0242	-0.0338	1	-0.0303	0.9998	-0.2315	1	-0.2255	0.907	-0.1951	1	-0.1926	0.999	1
Sobic.001G109400	7.6	7.9	12.6	6.9	4.2	5.4	4.7	2.9	4	5.7	3.6	3	-0.8056	0.4508	-0.7991	0.1991	-1.3317	0.0337	-1.3152	0.0025	-1.2751	0.0422	-1.2519	0.0082	-0.5196	1	-0.5145	0.9551	-0.4697	0.7314	-0.4664	0.6562	0.0531	1	0.0524	0.999	1
Sobic.001G110000	56.5	51	30.9	27	51.5	28.4	31.4	26.4	22.6	12	20.8	36.5	-0.4422	0.8461	-0.4331	0.6039	-0.8684	0.1449	-0.8497	0.0443	-1.1319	0.0369	-1.1041	0.0288	-0.4226	1	-0.4193	0.9998	-0.6889	0.2247	-0.6834	0.4121	-0.2648	1	-0.2619	0.999	1
Sobic.001G110300	12.4	10	7.6	7.1	4.1	5.1	5.8	4.3	5.3	6	5.6	4.3	-0.9291	0.3492	-0.9191	0.1349	-1.043	0.1428	-1.0243	0.0206	-1.0293	0.1445	-1.0043	0.0271	-0.107	1	-0.102	0.9998	-0.1009	1	-0.097	0.9631	0.0088	1	0.0091	0.999	1
Sobic.001G111000	25.6	14.8	11.6	9.6	7.8	7.9	10.7	11.7	13.2	8.9	16.9	14.9	-1.0868	0.0993	-1.0764	0.0406	-0.623	0.4129	-0.6041	0.2296	-0.4745	0.598	-0.45	0.4335	0.4696	1	0.4736	0.8296	0.6118	0.3267	0.6162	0.2895	0.1441	1	0.1459	0.999	0
Sobic.001G111700	1.5	5.2	5.9	9.7	7.5	9.5	15.8	7.9	6.2	16.5	25.3	14.9	1.0138	0.3343	1.0187	0.2039	1.1565	0.102	1.1707	0.0898	2.0429	0	2.0661	0.0001	0.1489	1	0.153	0.9998	1.0322	0.0072	1.0353	0.0055	0.884	0.024	0.8866	0.3016	2
Sobic.001G112100	4.9	16.6	18.1	1.8	3.8	7.9	1.9	6.5	4.6	1.2	1.2	2.3	-1.6467	0.005	-1.6413	0.0297	-1.678	0.0011	-1.6612	0.0082	-3.1947	0	-3.163	0	-0.028	1	-0.0259	0.9998	-1.5472	0.0043	-1.5369	0.0393	-1.5148	0.0026	-1.512	0.0762	1
Sobic.001G112200	29.9	40.5	60.3	7.9	6.6	2.1	5.6	2.1	5	3.4	14.3	8.5	-2.9925	0.0001	-2.984	0	-3.423	0	-3.3993	0	-2.4417	0.0004	-2.4112	0	-0.4237	1	-0.4135	0.9998	0.5565	0.8489	0.5615	0.8073	0.9793	0.6726	0.9812	0.8471	1
Sobic.001G112600	143.3	60.5	38.2	44.1	26.3	27.7	31.4	34.4	46.4	32.6	43.5	51.7	-1.3477	0.0024	-1.3355	0.039	-1.1824	0.0056	-1.1629	0.0377	-1.0365	0.021	-1.012	0.0723	0.172	1	0.1761	0.9998	0.3101	0.7298	0.3145	0.7265	0.1411	1	0.1419	0.999	0
Sobic.001G113700	54.4	78.6	65.2	25.3	26.9	16.7	18.8	17.7	18	19.1	10.9	8.5	-1.5786	0.0004	-1.5705	0.0001	-1.9429	0	-1.9257	0	-2.4607	0	-2.4354	0	-0.3582	1	-0.3541	0.9998	-0.8828	0.0446	-0.8807	0.1401	-0.5216	0.6592	-0.5226	0.905	1
Sobic.001G113800	33	5.9	9.7	3.1	3.1	2.6	1.9	1.9	4	1.9	2.2	4.5	-2.4983	0	-2.4862	0.0001	-2.6834	0	-2.6623	0	-2.6138	0	-2.5879	0	-0.1812	1	-0.1774	0.9998	-0.1184	1	-0.1115	0.9623	0.0662	1	0.0676	0.999	1
Sobic.001G113900	1.2	1.6	1.4	1.4	3.5	2.7	4.9	6.3	6.9	4.5	5.9	7.7	0.7869	0.8549	0.7925	0.4719	2.031	0.0054	2.0455	0	1.9904	0.007	2.0142	0	1.2469	0.0307	1.2469	0.0535	1.2035	0.025	1.2056	0.0269	-0.0414	1	-0.04	0.999	2
Sobic.001G116600	26.2	17.1	25.6	14.3	12.4	10.5	11.3	11	12.5	11	10.9	16.6	-0.9271	0.1056	-0.9193	0.0297	-1.0484	0.025	-1.0312	0.0017	-0.9416	0.0516	-0.917	0.0114	-0.1155	1	-0.1114	0.9998	-0.0138	1	-0.0088	0.9953	0.1048	1	0.1058	0.999	1
Sobic.001G118800	2.2	1.1	1	2.5	2.8	4.2	3.4	4.1	5.5	2.2	4.5	3.8	1.0857	0.7408	1.0907	0.3057	1.5151	0.241	1.5279	0.0277	1.1656	0.462	1.1851	0.1314	0.433	1	0.4333	0.9998	0.0772	1	0.0819	0.9763	-0.354	1	-0.3498	0.999	2
Sobic.001G118900	35.1	2.2	3.6	2.9	5.5	1.1	3.5	4.4	5.4	2.7	2.2	3.1	-2.1247	0.0009	-2.1097	0.1009	-1.6798	0.0049	-1.6563	0.1106	-2.4337	0	-2.4079	0.0126	0.4478	1	0.451	0.9998	-0.3163	0.9684	-0.3124	0.9033	-0.762	0.6512	-0.7608	0.5616	0
Sobic.001G119000	24.7	46.4	49.3	12.3	30	45.7	16.6	19.8	38.6	10.1	17.3	21.8	-0.5399	0.7269	-0.535	0.5652	-0.7549	0.2188	-0.7394	0.1778	-1.4158	0.0042	-1.3889	0.0015	-0.2133	1	-0.2105	0.9998	-0.8756	0.0499	-0.8686	0.2624	-0.6601	0.368	-0.6585	0.7922	1
Sobic.001G119100	1.2	1.9	3	0.2	0.4	0.5	0.1	0.5	1.2	0.2	1.9	1.1	-2.5314	0.2478	-2.4862	0.0244	-1.7396	0.4021	-1.7107	0.1422	-1.0756	0.6822	-1.0414	0.3984	0.7935	1	0.7711	0.9998	1.4573	0.4617	1.4339	0.4294	0.6639	1	0.6619	0.999	1
Sobic.001G119400	66.8	43.8	35.1	25.6	22.8	16.5	13.1	15.2	19.7	13.1	13.1	16	-1.2143	0.0221	-1.2043	0.009	-1.6761	0.0002	-1.6573	0	-1.9019	0	-1.8759	0	-0.4558	1	-0.4514	0.9627	-0.688	0.2891	-0.6832	0.2092	-0.2292	1	-0.2286	0.999	1
Sobic.001G121700	11.1	4.6	17.3	4.2	2.7	1.7	4.6	1.2	0.6	5.1	2.5	3.8	-1.9445	0.0019	-1.9378	0.0033	-2.3998	0	-2.3806	0.0021	-1.5964	0.0063	-1.5739	0.0053	-0.4487	1	-0.4422	0.9998	0.3484	0.9265	0.3523	0.8446	0.7992	0.5753	0.8007	0.999	1
Sobic.001G122900	1	1.8	1.6	4.1	3.1	5	7.2	7.1	7.1	8.1	9.5	7	1.399	0.2236	1.4051	0.0348	2.1899	0.0006	2.2052	0	2.3567	0.0001	2.3805	0	0.7968	0.3295	0.7995	0.2247	0.9585	0.0563	0.9616	0.0267	0.1641	1	0.1649	0.999	2
Sobic.001G125100	19	36.9	19.7	10.3	8.7	11.9	8.5	12.4	27.3	11.3	11.2	10.2	-1.3727	0.0153	-1.3633	0.0045	-0.7392	0.2593	-0.7228	0.273	-1.3367	0.0082	-1.3092	0.0017	0.639	0.5705	0.6421	0.8907	0.0368	1	0.0407	0.985	-0.5989	0.4808	-0.5993	0.9283	1
Sobic.001G125800	14.8	42.3	17.7	58.3	45.8	32.8	63.3	37.6	34.4	102.9	44.3	28.9	0.7996	0.1749	0.8091	0.3023	0.7512	0.1212	0.7672	0.2333	1.1241	0.0088	1.1519	0.0942	-0.041	1	-0.0371	0.9998	0.3248	0.7521	0.327	0.8473	0.3689	1	0.3699	0.999	2
Sobic.001G125900	64	76.7	135.3	38.7	67.5	89.6	56.3	35.2	53.4	34.2	29.4	30.9	-0.5564	0.579	-0.5525	0.4841	-0.9863	0.0281	-0.9707	0.0344	-1.6363	0	-1.6123	0	-0.4275	0.8396	-0.4239	0.9998	-1.0815	0.0003	-1.0762	0.0037	-0.6518	0.1445	-0.6507	0.2628	1
Sobic.001G126100	27.2	43.5	39.7	71	57	56.6	74.9	68.7	62.4	91.9	85.9	66.9	0.6851	0.3723	0.6927	0.1777	0.818	0.1044	0.8343	0.0265	1.0381	0.0209	1.0631	0.0043	0.1395	1	0.1434	0.9998	0.3541	0.6634	0.3573	0.5653	0.2171	1	0.2178	0.999	2
Sobic.001G130000	23.3	11.1	15.6	9.6	4.4	5.1	3.4	1.9	3.6	3.4	2.3	2.9	-1.4143	0.071	-1.4047	0.0277	-2.5628	0.0001	-2.5418	0	-2.6209	0	-2.5946	0	-1.1413	0.2726	-1.1332	0.3724	-1.2072	0.1181	-1.2001	0.104	-0.0622	1	-0.0624	0.999	1
Sobic.001G130700	5.4	2.5	5	2.5	2.6	2.6	2.8	1.3	1.3	1.8	1.8	1.8	-0.7956	0.6208	-0.7883	0.2776	-1.3334	0.0931	-1.315	0.0248	-1.3197	0.0932	-1.2962	0.0119	-0.5336	1	-0.5289	0.9998	-0.5261	0.7505	-0.5214	0.5121	0.009	1	0.0112	0.999	4
Sobic.001G131400	49.1	77.4	57.6	33.2	31.2	45	23.6	26.9	40	22.3	24.7	25.5	-0.8252	0.2116	-0.8174	0.082	-1.1091	0.0159	-1.0925	0.0057	-1.4685	0.0006	-1.442	0	-0.2788	1	-0.2754	0.9998	-0.6427	0.1887	-0.6378	0.0977	-0.361	1	-0.3604	0.9949	1
Sobic.001G131700	38.9	57.9	57.3	43.6	34.8	68.4	30.5	30.3	50.5	27	24.4	29.8	-0.1418	1	-0.1353	0.913	-0.5445	0.4139	-0.5285	0.2902	-1.0377	0.0218	-1.0119	0.0044	-0.3979	0.9585	-0.394	0.9998	-0.8956	0.0074	-0.8897	0.018	-0.4942	0.565	-0.4939	0.7354	1
Sobic.001G132600	7	6	7.5	4.4	5.3	7.2	4.3	3.6	3.4	3.7	4.4	2.2	-0.3371	0.9587	-0.3299	0.68	-0.926	0.1646	-0.9086	0.0183	-1.0977	0.0754	-1.0745	0.0124	-0.585	0.7432	-0.5817	0.6236	-0.7632	0.1824	-0.7599	0.1949	-0.1769	1	-0.1759	0.999	1
Sobic.001G133900	93.5	85.9	65.6	35.4	29.3	26.4	22.2	40.3	29.3	22.3	31.4	26.4	-1.484	0.0007	-1.4746	0.0003	-1.501	0.0002	-1.483	0.0001	-1.7327	0	-1.7079	0	-0.0101	1	-0.0066	0.9998	-0.2481	0.8936	-0.2447	0.7687	-0.2354	1	-0.2352	0.999	1
Sobic.001G137600	6.2	5.6	9.9	12.9	9.1	12.7	15.7	12.5	16.3	14.3	21.6	22.7	0.6338	0.7231	0.6389	0.3473	0.9792	0.1347	0.9935	0.0161	1.3293	0.0116	1.3513	0.0005	0.3511	1	0.3549	0.9998	0.6972	0.1488	0.7021	0.1162	0.3485	1	0.3503	0.9868	2
Sobic.001G137800	0.6	0.4	2.7	0.2	0.5	0.2	0.7	0.9	1.3	0.8	2	1.4	-1.9377	0.4563	-1.9194	0.1653	-0.4166	0.9542	-0.4043	0.8095	0.0975	1	0.1144	0.946	1.5243	0.4962	1.5109	0.3305	2.0373	0.0403	2.0237	0.0175	0.5132	1	0.5157	0.999	0
Sobic.001G138000	17.2	10.9	15.5	34.3	22.7	32.6	26.3	26.4	32.3	26.5	34.8	56.2	0.991	0.0699	0.9988	0.0216	0.8965	0.0705	0.9134	0.0094	1.3182	0.0015	1.3425	0.0005	-0.0887	1	-0.0847	0.9998	0.3283	0.6958	0.3341	0.716	0.4203	0.7822	0.4214	0.9493	2
Sobic.001G138200	27.3	1.5	2.1	0.1	5.1	0.3	3.1	0.6	2.2	1.8	0	0.1	-2.5574	0.0006	-2.5415	0.1949	-2.4492	0.0003	-2.4233	0.0383	-4.0019	0	-3.969	0.0085	0.1039	1	0.1048	0.9998	-1.4631	0.1755	-1.4574	0.7375	-1.5653	0.0979	-1.5626	0.9373	3
Sobic.001G138600	3.2	2.4	2.7	0.4	6.2	0	0.5	0.4	0.5	0.2	0	0.1	-0.3723	1	-0.3646	0.9302	-2.7378	0.1354	-2.6802	0.0032	-4.6099	0.0097	-4.449	0	-2.3666	0.0764	-2.3266	0.6662	-4.2441	0.0004	-4.1007	0.0565	-1.8751	1	-1.7848	0.737	3
Sobic.001G139200	1.3	3.9	0.5	46.6	53	10.9	29.4	21	9.3	46.6	8.8	11.9	4.2155	0	4.2259	0	3.2846	0	3.3032	0	3.4624	0	3.4908	0.0001	-0.923	0.0765	-0.919	0.8329	-0.7533	0.1162	-0.7522	0.6885	0.1734	1	0.1732	0.999	2
Sobic.001G139800	5.8	5.6	5.8	2.2	2.8	3.1	2	2.6	3.6	1.5	2.4	1.9	-1.1659	0.4445	-1.1555	0.0872	-1.1422	0.3028	-1.1234	0.0497	-1.6675	0.0747	-1.6382	0.0027	0.0277	1	0.0295	0.9998	-0.5022	0.8758	-0.4961	0.6834	-0.5282	1	-0.5237	0.999	1
Sobic.001G140000	1.7	1.2	1.1	0.5	0.4	0.3	0.4	0.3	0.3	0.2	0.4	0.5	-1.7325	0.3692	-1.717	0.054	-2.1095	0.1319	-2.0783	0.0049	-1.9923	0.1481	-1.952	0.0093	-0.3707	1	-0.3588	0.9998	-0.2581	1	-0.2434	0.9368	0.1142	1	0.1204	0.999	0
Sobic.001G142200	86.9	31.8	37	23	12.4	19.9	19	11.2	14.6	27	22.5	18.2	-1.5398	0.0004	-1.529	0.0045	-1.8605	0	-1.8413	0.0001	-1.2903	0.0017	-1.267	0.0068	-0.3149	1	-0.3104	0.9998	0.2458	0.9015	0.2497	0.8233	0.5635	0.4164	0.5645	0.6001	1
Sobic.001G143200	59.5	88.6	68.4	34.6	33.4	48.7	31.8	42.6	54.6	37.5	38.9	31.5	-0.9656	0.0812	-0.9581	0.0329	-0.8294	0.1014	-0.8128	0.057	-1.1214	0.0109	-1.0959	0.0022	0.1413	1	0.1447	0.9998	-0.1561	0.9683	-0.1519	0.889	-0.2946	1	-0.2947	0.999	1
Sobic.001G145900	13.7	8.5	9.9	6.6	5.3	4.9	5.1	4.4	4.5	5.4	5.8	5.2	-0.9821	0.457	-0.9732	0.1456	-1.271	0.1316	-1.2518	0.0112	-1.0806	0.2227	-1.0559	0.0374	-0.283	1	-0.2774	0.9998	-0.0994	1	-0.0945	0.9656	0.1859	1	0.1865	0.999	1
Sobic.001G148200	17.5	17.2	18.9	31.9	39.5	42.6	40.6	50.2	34.6	33.4	57	51.5	1.0261	0.0654	1.0329	0.0045	1.1505	0.0116	1.1675	0.0002	1.2856	0.003	1.3095	0.0001	0.1291	1	0.1323	0.9998	0.2596	0.8546	0.2638	0.7449	0.1322	1	0.1335	0.999	2
Sobic.001G148300	1.8	1.2	2.9	1.3	0.9	1.2	0.4	0.3	0.3	0.7	0.4	0.8	-0.8043	0.873	-0.7982	0.5094	-2.7318	0.0278	-2.6982	0.0004	-1.7613	0.1738	-1.7326	0.0213	-1.9216	0.0799	-1.9005	0.028	-0.9565	0.5629	-0.9471	0.3544	0.969	1	0.9567	0.8377	1
Sobic.001G148600	12.3	2	3.3	0.9	0.7	1	0.4	0.4	0.5	0.3	0.5	0.2	-2.7768	0.0104	-2.7533	0.0038	-3.8701	0.0001	-3.8215	0	-4.187	0	-4.1277	0	-1.0892	1	-1.071	0.8218	-1.4163	0.5086	-1.3865	0.2499	-0.326	1	-0.3122	0.999	1
Sobic.001G148900	277.4	440.5	306.2	123.9	82.1	95.5	95	83.3	119.2	84.9	111.9	112.8	-1.8263	0.0001	-1.8176	0	-1.8689	0	-1.8526	0	-1.8546	0	-1.8288	0	-0.0357	1	-0.0318	0.9998	-0.0256	1	-0.0216	0.9939	0.0127	1	0.0136	0.999	1
Sobic.001G149500	378.8	296	291.3	323.2	348.6	465.5	352.6	776.2	591.7	461.8	550	1073.2	0.1702	1	0.1779	0.8607	0.7557	0.1501	0.7736	0.0977	0.9908	0.0347	1.0166	0.0256	0.5905	0.4322	0.5938	0.6575	0.8208	0.0312	0.8273	0.1182	0.2343	1	0.2342	0.999	2
Sobic.001G151800	0.6	0.8	2.5	0.8	1.9	1.2	2.6	5.5	1.9	2.9	12	11.4	-0.051	1	-0.0505	0.9896	1.2987	0.3582	1.3074	0.1407	2.6469	0.0001	2.6602	0.0002	1.3539	0.1101	1.3522	0.2532	2.701	0	2.6987	0	1.3478	0.0015	1.3475	0.244	2
Sobic.001G153600	0.4	0.8	0.4	1.9	1.2	1.1	2.9	2.4	1.8	3.5	4.5	3.6	1.2714	0.6531	1.2788	0.2432	1.9916	0.0653	2.0079	0.0029	2.6778	0.0009	2.7036	0	0.7284	0.8847	0.7336	0.8057	1.4097	0.0096	1.4139	0.0033	0.6834	0.5936	0.6841	0.5341	2
Sobic.001G155300	22.7	15.4	17.9	4.4	4.2	4.7	4.9	1.9	4.3	4.1	2.1	13.3	-2.1254	0.0001	-2.1158	0	-2.3946	0	-2.3761	0	-1.6342	0.0016	-1.6054	0.0127	-0.2652	1	-0.2613	0.9998	0.4929	0.7287	0.5006	0.7965	0.7621	0.4245	0.7637	0.999	1
Sobic.001G157400	127.2	215.3	193.1	149.5	134.1	139.7	124.9	82.1	97.9	126.6	63.4	87.1	-0.4003	0.8565	-0.393	0.5966	-0.8921	0.0749	-0.8761	0.0427	-1.0521	0.0242	-1.0257	0.0295	-0.4861	0.7643	-0.4823	0.7019	-0.6517	0.1313	-0.6473	0.2432	-0.1621	1	-0.1612	0.999	1
Sobic.001G157700	12.1	0.6	0.5	0.1	0.3	0.1	0.2	0.1	0.1	0.2	0.1	0	-4.6923	0	-4.6345	0.0013	-5.1728	0	-5.0856	0.0001	-5.1682	0	-5.0941	0.0002	-0.4788	1	-0.4526	0.9998	-0.489	1	-0.4811	0.9125	-0.0086	1	-0.0279	0.999	3
Sobic.001G157900	27.7	7.8	12	3.2	8.9	1.7	7.8	4.6	7	7.1	3.1	3.9	-1.8159	0.0081	-1.8054	0.0336	-1.3405	0.0393	-1.3208	0.0247	-1.8206	0.003	-1.797	0.0034	0.4771	1	0.4795	0.9998	-0.0113	1	-0.0105	0.9969	-0.4867	1	-0.4879	0.999	3
Sobic.001G158300	3.1	0.4	0.4	1.3	1	1	1.6	1.6	1.1	3.2	2.9	2.9	-0.3523	1	-0.3394	0.9157	0.0552	1	0.0744	0.9765	1.0884	0.6274	1.1024	0.3508	0.413	1	0.4174	0.9998	1.4344	0.1784	1.4325	0.049	1.0243	0.62	1.0177	0.3834	0
Sobic.001G158900	3.1	2.9	4.4	1.7	2.9	2.5	1.3	1.3	1.7	1.8	1.3	1.4	-0.606	0.8985	-0.5993	0.5426	-1.3326	0.2039	-1.3144	0.0212	-1.2994	0.2028	-1.2747	0.0294	-0.7234	0.9695	-0.7196	0.8054	-0.6955	0.606	-0.6924	0.4426	0.0306	1	0.0288	0.999	1
Sobic.001G160800	23.9	31.1	84.6	18.7	33.4	33.3	20.5	34.2	22.9	24.3	29.3	18.6	-0.7514	0.2514	-0.7486	0.3459	-0.899	0.0568	-0.8835	0.1268	-1.0345	0.0194	-1.0125	0.0607	-0.1438	1	-0.1409	0.9998	-0.2836	0.8237	-0.2805	0.7745	-0.138	1	-0.138	0.999	0
Sobic.001G161600	12.9	2.2	5.1	0	0.5	4.3	0.1	0.1	0.3	0.2	0.1	2.1	-2.1863	0.0384	-2.1703	0.1958	-5.427	0	-5.3397	0	-3.1722	0.0004	-3.1281	0.0031	-3.2433	0.0024	-3.1785	0.2965	-0.992	0.5841	-0.9694	0.835	2.2579	0.1469	2.2067	0.6218	1
Sobic.001G162200	13.4	5	9.5	8.2	6.8	3.3	2	1.7	1.1	2.1	1.9	1.9	-0.6353	0.6348	-0.6265	0.5084	-2.5979	0	-2.5759	0	-2.3256	0.0001	-2.3009	0	-1.9558	0.0001	-1.9476	0.0013	-1.6912	0.0005	-1.6857	0.0011	0.2669	1	0.2663	0.999	1
Sobic.001G162400	1.9	5.2	2.6	1.1	0.3	0.4	0.7	0.7	1.1	0.4	1.4	0.8	-2.4978	0.0387	-2.4808	0.0081	-2.0493	0.0731	-2.0242	0.0062	-2.0254	0.0719	-1.987	0.01	0.4591	1	0.4661	0.9998	0.4796	0.9474	0.488	0.8606	0.0222	1	0.0296	0.999	1
Sobic.001G164100	31	1	16.8	23.6	4.9	5.8	4.3	1.4	2.6	2.4	1.1	0.7	-0.4939	0.6882	-0.481	0.8474	-2.5929	0	-2.5713	0.0072	-3.5664	0	-3.542	0.0003	-2.0896	0	-2.082	0.0435	-3.0762	0	-3.0716	0.0001	-0.9826	0.3802	-0.9823	0.7922	4
Sobic.001G164500	1.9	3.2	2.1	0.8	0.2	0.4	0.6	0.5	0.9	0.3	0.3	0.9	-2.3536	0.1129	-2.3347	0.0133	-1.9376	0.1572	-1.9111	0.0106	-2.3461	0.0648	-2.3	0.0037	0.4256	1	0.4306	0.9998	0.0142	1	0.0279	0.9946	-0.4061	1	-0.3972	0.999	1
Sobic.001G165400	0.3	0.6	0.1	0.9	1	0.8	1.9	1.2	1.4	2.6	3.2	1.6	1.2444	0.8968	1.2482	0.496	2.0416	0.3286	2.0502	0.0526	2.6841	0.0682	2.6992	0.0041	0.8029	1	0.8026	0.9151	1.4397	0.1703	1.4351	0.0706	0.6377	1	0.6362	0.9868	2
Sobic.001G166400	28.8	142	27.8	52.9	115.8	70.3	99.9	191.2	82.8	175.5	227.3	128.4	0.1539	0.9932	0.1618	0.9429	0.7795	0.0858	0.7959	0.4003	1.2561	0.0017	1.2843	0.0843	0.6312	0.2638	0.6336	0.8057	1.1039	0.0004	1.1057	0.0109	0.4739	0.6542	0.474	0.9777	2
Sobic.001G168500	2.8	5.8	4	9.7	5.7	6.6	9.6	10.1	13	13.3	12.4	15.1	0.7513	0.7588	0.7597	0.4185	1.2917	0.0875	1.3083	0.0101	1.5776	0.0153	1.6048	0.0006	0.5481	0.9358	0.5526	0.8717	0.8297	0.1366	0.8346	0.1051	0.2851	1	0.2854	0.999	2
Sobic.001G169200	3.4	3.9	14.1	12	5.2	6.5	5.7	1	3.4	3.3	1.7	2.3	0.1481	1	0.1513	0.9456	-1.1171	0.2242	-1.1025	0.2556	-1.6113	0.0464	-1.5881	0.0301	-1.2583	0.0381	-1.2517	0.4362	-1.7568	0.0004	-1.7513	0.0019	-0.4954	1	-0.4932	0.999	0
Sobic.001G170300	19.1	7.2	10	2.5	2.4	4.3	1.6	1.9	4.6	1.9	2.5	2.4	-2.0515	0.0368	-2.0363	0.004	-2.2185	0.0093	-2.1958	0.0013	-2.5241	0.0028	-2.493	0	-0.164	1	-0.1628	0.9998	-0.4765	0.9378	-0.4704	0.7813	-0.3096	1	-0.3056	0.999	1
Sobic.001G170400	4.8	3.4	1.7	0.6	0.4	0.7	0	2.3	1.8	0.3	0.8	0.7	-2.6591	0.228	-2.6085	0.0201	-1.354	0.6146	-1.3221	0.355	-2.6075	0.14	-2.5383	0.0094	1.3117	1	1.2877	0.9998	0.0512	1	0.0617	0.9941	-1.2573	0.9659	-1.2283	0.999	1
Sobic.001G170700	59.6	32.6	55.5	23.8	21.8	19.9	17.4	14.1	11.4	24.8	14.2	12	-1.2125	0.0084	-1.2045	0.005	-1.8454	0	-1.8276	0	-1.6103	0	-1.5869	0.0002	-0.6275	0.3131	-0.6236	0.3376	-0.401	0.5475	-0.3979	0.6275	0.2296	1	0.23	0.999	1
Sobic.001G174100	0.1	0.3	0.2	0.6	1.9	1.8	1.1	0.9	1.1	1.8	0.9	1	2.6758	0.1197	2.6615	0.0117	2.1585	0.2663	2.1568	0.0215	2.4587	0.124	2.4655	0.0074	-0.515	1	-0.5127	0.9998	-0.2185	0.9979	-0.2184	0.9371	0.299	1	0.2942	0.999	2
Sobic.001G177000	529.5	910.3	858.5	892.1	623.4	575.1	657.7	367.9	532.5	414.8	211.2	175	-0.1866	1	-0.1786	0.8806	-0.6377	0.3306	-0.622	0.2345	-1.6145	0.0002	-1.5888	0.0012	-0.4443	1	-0.4403	0.9874	-1.4277	0	-1.4247	0.0035	-0.9801	0.0043	-0.9793	0.2219	1
Sobic.001G177400	0.5	0.5	0.3	0.2	1	0.5	1.3	1.5	1.6	0.8	0.9	1.8	0.241	1	0.2494	0.9346	1.6518	0.302	1.6632	0.0257	1.2665	0.5141	1.2882	0.1415	1.4116	0.221	1.4042	0.2965	1.0236	0.4771	1.021	0.4463	-0.3864	1	-0.3824	0.999	2
Sobic.001G177900	2.9	0.2	0.4	0.2	0.2	0.2	0.3	0.2	0.1	0.2	0.2	0.2	-2.3141	0.1267	-2.2887	0.0739	-2.7152	0.0345	-2.674	0.0186	-2.5104	0.0449	-2.4728	0.0222	-0.3974	1	-0.3868	0.9998	-0.2037	1	-0.1968	0.9523	0.1954	1	0.193	0.999	0
Sobic.001G180100	17	7.8	8.3	3.2	6.8	7.6	4.9	7.5	5.8	4.6	5.2	6.1	-0.9829	0.4981	-0.9726	0.2441	-0.9301	0.3622	-0.91	0.1352	-1.1601	0.1875	-1.1345	0.0467	0.0553	1	0.0565	0.9998	-0.1817	0.9997	-0.1779	0.934	-0.2345	1	-0.2336	0.999	1
Sobic.001G182600	2.5	0.3	1.5	0.8	0.2	0.9	0.2	0.1	0.2	0.1	0.3	0.2	-1.1932	0.8207	-1.1773	0.4933	-3.2878	0.0565	-3.2145	0.0046	-3.0289	0.0707	-2.9517	0.0079	-2.0899	0.3683	-2.039	0.3296	-1.8369	0.3171	-1.7808	0.2059	0.2536	1	0.2653	0.999	0
Sobic.001G183600	40.7	31.8	27.1	12.4	24.9	20.8	14.2	26.3	24.8	11.3	17.2	16.9	-0.8491	0.177	-0.8411	0.0887	-0.6864	0.2333	-0.6682	0.1356	-1.2521	0.0044	-1.227	0.0004	0.166	1	0.1686	0.9998	-0.4048	0.6211	-0.4007	0.5905	-0.5689	0.3928	-0.5684	0.6307	5
Sobic.001G185500	39.1	65.8	63.1	38.7	25.4	33.1	29.4	15.3	19.7	39.1	21.4	17.7	-0.8459	0.1488	-0.8384	0.1078	-1.4604	0.0003	-1.4444	0.0004	-1.1987	0.0043	-1.1732	0.0112	-0.6082	0.3534	-0.6039	0.6067	-0.353	0.656	-0.3494	0.741	0.2583	1	0.2592	0.999	1
Sobic.001G186600	4.4	5.3	8.2	8.6	10.4	12.9	13	11.5	10	12.4	14.2	11.8	0.7779	0.3174	0.7826	0.1122	0.883	0.1091	0.8983	0.0174	1.0007	0.0477	1.0236	0.0052	0.1094	1	0.1126	0.9998	0.2225	0.9332	0.2264	0.7875	0.115	1	0.1162	0.999	2
Sobic.001G187700	11.6	12.7	9.7	6.6	5.9	6.9	3.7	4.3	5.1	3.6	4.5	4.6	-0.8778	0.4909	-0.8683	0.1446	-1.4557	0.0397	-1.4364	0.0012	-1.5379	0.0287	-1.5097	0.0005	-0.5722	1	-0.5678	0.8575	-0.6596	0.5478	-0.6535	0.3043	-0.0848	1	-0.0831	0.999	1
Sobic.001G188600	0.9	0.5	0.9	1	2.2	1.8	2.4	2.7	2	1.3	2.3	3.5	1.0262	0.7547	1.0274	0.3258	1.5372	0.1776	1.5475	0.0106	1.4781	0.1928	1.4961	0.0273	0.5137	1	0.5147	0.9998	0.4511	0.8431	0.4555	0.7581	-0.0609	1	-0.0578	0.999	2
Sobic.001G189900	10.4	6.6	5.4	5.6	2.8	2.3	3.7	2.7	2	2	2.1	2	-1.1	0.4452	-1.0892	0.2202	-1.4736	0.1202	-1.452	0.0142	-1.9526	0.0252	-1.9237	0.0007	-0.3651	1	-0.357	0.9998	-0.8518	0.5352	-0.8433	0.4142	-0.4841	1	-0.4812	0.999	1
Sobic.001G190100	1.7	0.8	0.6	0.2	0.6	0.2	0.2	0.2	0.4	0.1	0.1	0.1	-1.6878	0.5153	-1.667	0.1846	-2.1963	0.185	-2.16	0.0183	-3.5344	0.0189	-3.4488	0.0002	-0.5072	1	-0.4975	0.9998	-1.849	0.3383	-1.7973	0.2334	-1.3411	1	-1.2954	0.7864	3
Sobic.001G190300	46	19.9	25.7	14.6	18	13.1	12.2	12.1	9.4	9.2	10.1	3.4	-1.0502	0.2514	-1.0409	0.0925	-1.5131	0.0191	-1.4931	0.002	-2.0982	0.0007	-2.0748	0.0002	-0.4583	1	-0.4536	0.9998	-1.0526	0.1264	-1.0499	0.1462	-0.5932	0.9993	-0.5925	0.9868	1
Sobic.001G191200	1528.7	442.8	1186.1	1751.5	464	669.4	697.6	267.5	350.1	808.8	370.7	550	-0.1359	1	-0.1247	0.9523	-1.3118	0.0027	-1.2938	0.0264	-0.9359	0.0665	-0.9124	0.1415	-1.1671	0.003	-1.1623	0.4013	-0.8005	0.0926	-0.7968	0.4557	0.3707	1	0.3727	0.999	1
Sobic.001G192400	9.8	2.7	2.4	1.3	3.8	0.6	2.3	2.2	2.6	1.7	1.2	1.2	-1.4391	0.1449	-1.4269	0.2257	-1.1227	0.2185	-1.1015	0.1461	-1.972	0.0105	-1.9463	0.0058	0.3183	1	0.3209	0.9998	-0.5394	0.8326	-0.5373	0.8107	-0.8565	0.5458	-0.857	0.4336	3
Sobic.001G194000	6	7.6	6.4	16.9	8	10.4	6.2	3.3	5.8	6.8	1	2.8	0.7628	0.6257	0.7713	0.3083	-0.4702	0.8359	-0.4528	0.553	-0.9978	0.3444	-0.9714	0.2611	-1.2254	0.0228	-1.2195	0.1011	-1.7617	0.0001	-1.7574	0.0301	-0.5307	1	-0.5324	0.999	0
Sobic.001G194600	22.6	9.3	12.2	4.3	4.2	7.6	5.9	4.4	4.8	8.6	6.6	6.9	-1.5114	0.0016	-1.5021	0.0014	-1.6051	0.0002	-1.5861	0.0001	-1.085	0.0181	-1.0615	0.0122	-0.0902	1	-0.0872	0.9998	0.4214	0.6925	0.4255	0.5732	0.5146	0.7026	0.5148	0.6327	1
Sobic.001G195100	12.4	2.5	4.4	1.1	1.8	0.7	1.3	0.4	0.6	1.8	0.4	0.6	-2.4581	0.0004	-2.445	0.0014	-3.1497	0	-3.1238	0	-2.8705	0	-2.8457	0.0003	-0.6889	1	-0.6816	0.9998	-0.4209	0.9378	-0.4202	0.8796	0.2708	1	0.2666	0.999	1
Sobic.001G195800	25.3	51.9	149.5	17.1	30.1	21.4	23.4	27.6	13.6	26.8	45.9	23.7	-1.7548	0	-1.7524	0.0101	-1.8594	0	-1.8443	0.0032	-1.3205	0.0011	-1.2992	0.0465	-0.1003	1	-0.0973	0.9998	0.4358	0.5033	0.4377	0.5653	0.5364	0.422	0.5377	0.8377	0
Sobic.001G196000	22.9	17.5	16	9.2	4	9.2	10.9	7.8	12.5	10.9	13.8	9.5	-1.3953	0.0032	-1.3857	0.0028	-0.9264	0.0597	-0.9089	0.0137	-0.8321	0.1019	-0.8081	0.0281	0.4752	0.8878	0.4793	0.9921	0.5625	0.3278	0.5666	0.4195	0.0898	1	0.091	0.999	0
Sobic.001G196300	36	40.6	37.3	37.6	39.1	26.6	26.4	21.8	19.4	26.2	20	12.9	-0.193	0.9977	-0.1848	0.8474	-0.8305	0.1041	-0.8133	0.0215	-1.0463	0.0199	-1.0218	0.0108	-0.6316	0.3171	-0.6279	0.3775	-0.8543	0.0163	-0.8522	0.074	-0.2205	1	-0.22	0.999	1
Sobic.001G196600	10.6	6.8	3.8	0.8	2.2	1.8	1.1	1.5	1.4	0.8	1.7	2	-2.2584	0.0029	-2.2436	0.0008	-2.5004	0.0002	-2.4763	0	-2.3872	0.0005	-2.3554	0	-0.24	1	-0.2382	0.9998	-0.1316	1	-0.1264	0.9669	0.1098	1	0.1132	0.999	1
Sobic.001G198000	47.2	126.1	27.1	107.9	200.8	75.9	216.2	232.5	102.2	301.1	249.2	254.5	0.8465	0.117	0.8557	0.4075	1.3359	0.0007	1.3528	0.0453	1.8569	0	1.8856	0.0012	0.495	0.6319	0.4976	0.9998	1.0117	0.002	1.0137	0.0459	0.5183	0.5432	0.5195	0.8441	2
Sobic.001G198200	28.7	16.4	27.6	13.2	14.7	14.9	14.1	8.8	8.8	13.3	11.8	17.2	-0.8107	0.5863	-0.8032	0.2262	-1.2535	0.1089	-1.2355	0.0135	-0.8756	0.3279	-0.8514	0.0947	-0.4387	1	-0.4346	0.9998	-0.0662	1	-0.0614	0.9775	0.375	1	0.3761	0.999	4
Sobic.001G199400	5.4	0.4	0.8	0.8	0.1	0.4	0.6	0.4	0.2	0.3	0.6	0.6	-2.2792	0.0881	-2.2567	0.1094	-2.5272	0.0306	-2.4913	0.0271	-2.2445	0.0521	-2.2104	0.0433	-0.2396	1	-0.2275	0.9998	0.0319	1	0.0442	0.9943	0.2744	1	0.277	0.999	0
Sobic.001G200500	88.9	42.6	40	40.9	42	19.4	23.7	32.3	16.4	16.8	18.1	21.3	-0.784	0.2875	-0.7736	0.2805	-1.3187	0.0068	-1.2987	0.0045	-1.7167	0.0002	-1.6915	0	-0.5282	0.9072	-0.524	0.993	-0.9337	0.0529	-0.9296	0.092	-0.403	1	-0.402	0.999	1
Sobic.001G201000	23.2	15.8	12.6	7.1	8	7.3	6.9	14.7	9.4	7.1	10.3	8.8	-1.2602	0.0104	-1.2508	0.0016	-0.8162	0.1221	-0.7972	0.0917	-1.0953	0.0175	-1.0706	0.0038	0.4497	0.9221	0.4528	0.9268	0.1636	0.9735	0.1675	0.8762	-0.2836	1	-0.2834	0.999	1
Sobic.001G202600	8.4	8.6	10.3	6.3	4.7	5	5.6	3.8	4.4	4.5	5.3	7.3	-0.8153	0.4457	-0.8078	0.1375	-1.0505	0.1212	-1.0334	0.0124	-0.789	0.3092	-0.763	0.0822	-0.2292	1	-0.2244	0.9998	0.0284	1	0.0343	0.9912	0.2601	1	0.2623	0.999	1
Sobic.001G204700	6	2.3	4.3	8.1	12.6	11	10.7	13.1	9	9.8	12.9	13.3	1.2824	0.2687	1.2861	0.0626	1.3207	0.1364	1.3349	0.0163	1.4154	0.0867	1.4342	0.0074	0.0419	1	0.0449	0.9998	0.1302	1	0.1342	0.9355	0.0902	1	0.0914	0.999	2
Sobic.001G205300	10	29.5	8.9	26.9	37.9	12.6	42.8	41.4	25.2	39.1	34.4	22.5	0.5958	0.6437	0.6055	0.6188	1.0612	0.0357	1.0787	0.0766	0.8491	0.1407	0.8774	0.1759	0.472	0.8234	0.4752	0.9998	0.255	0.8957	0.2561	0.8785	-0.2156	1	-0.215	0.999	2
Sobic.001G206200	210.3	303.2	238.7	369	406.7	424.7	323.1	313.2	323.6	188.6	211.1	198.1	0.6058	0.5126	0.6132	0.2606	0.2685	0.8359	0.285	0.62	-0.451	0.5706	-0.4255	0.3821	-0.3322	1	-0.3286	0.9936	-1.0563	0.0026	-1.0523	0.0005	-0.7219	0.1059	-0.721	0.0651	0
Sobic.001G206400	3	2.9	2.7	4.7	6.1	4.4	5.8	5.5	5.9	6.6	8.3	7.2	0.7661	0.8885	0.7722	0.4692	0.9162	0.6084	0.9317	0.1687	1.2417	0.2826	1.2643	0.0295	0.1548	1	0.1585	0.9998	0.4754	0.806	0.4788	0.608	0.3222	1	0.3233	0.999	2
Sobic.001G208100	15.4	15.9	11.6	1.3	1.1	4	0.5	1.1	2.3	0.1	0.2	4	-2.8308	0	-2.8152	0	-3.4869	0	-3.4641	0	-3.4843	0	-3.4452	0.0014	-0.6531	1	-0.6499	0.9998	-0.6499	0.7769	-0.6335	0.8834	0.0098	1	0.0116	0.9994	1
Sobic.001G208400	16.6	7.3	14.5	4.6	9.4	13.5	2.7	9.7	10.6	1.9	4	5.9	-0.5454	0.9318	-0.538	0.6662	-0.7939	0.5765	-0.7755	0.3714	-1.8034	0.0545	-1.7734	0.0071	-0.2462	1	-0.2442	0.9998	-1.26	0.1021	-1.2486	0.1402	-1.0107	0.3906	-1.0054	0.7764	5
Sobic.001G209800	38.6	13.8	9.6	4.9	11	4.3	9.5	2.9	9.8	6.2	1.9	11.7	-1.6758	0.0005	-1.6648	0.0157	-1.5514	0.0005	-1.5318	0.0204	-1.7466	0.0001	-1.7189	0.0186	0.1259	1	0.1289	0.9998	-0.0742	1	-0.0687	0.9883	-0.1971	1	-0.1954	0.999	3
Sobic.001G215500	60.4	46.3	46.2	39.4	31.1	28.7	26.9	30.4	33.7	30.1	26.7	21	-0.6737	0.3602	-0.6646	0.1898	-0.8219	0.1035	-0.8042	0.0262	-1.0762	0.0149	-1.0521	0.0027	-0.1419	1	-0.1379	0.9998	-0.4036	0.5955	-0.4005	0.5263	-0.2588	1	-0.2589	0.999	1
Sobic.001G216500	2.6	0.5	1.8	1.2	0.5	0.2	0.1	0.2	0.2	0.3	0.1	0.1	-1.4257	0.6347	-1.4139	0.3675	-3.3999	0.0309	-3.3305	0.001	-3.753	0.0133	-3.6851	0.0006	-1.9643	0.4724	-1.9094	0.5107	-2.3308	0.1366	-2.2819	0.1584	-0.3602	1	-0.3725	0.999	1
Sobic.001G217400	14.3	26.9	33.1	28.8	21.3	34.2	38	36.4	33.8	54.4	56.7	55.4	0.1237	1	0.1296	0.9224	0.4692	0.5352	0.4847	0.3668	1.0556	0.0167	1.0803	0.0097	0.3514	1	0.3552	0.9673	0.9335	0.0044	0.9382	0.0021	0.5849	0.2816	0.5858	0.1782	2
Sobic.001G217700	8	8.2	11.3	18.6	10.4	13.4	30.1	23.6	11.8	52.8	25	45.9	0.588	0.7677	0.5946	0.4036	1.1816	0.0304	1.1975	0.0083	2.0771	0	2.1011	0	0.6011	0.4863	0.6054	0.8515	1.4899	0	1.4948	0.0003	0.893	0.0133	0.8941	0.3469	2
Sobic.001G222700	2	3.1	4.5	1	1.6	3.7	0.9	1.2	2.2	0.9	1	1.3	-0.68	0.8691	-0.6732	0.5749	-1.2253	0.2609	-1.2082	0.0796	-1.6916	0.0754	-1.6625	0.0054	-0.5431	1	-0.5409	0.9998	-1.0126	0.2735	-1.0049	0.2881	-0.4662	1	-0.4634	0.999	1
Sobic.001G224300	51.7	177	103	50.6	14	18.2	16.7	17.2	22.8	12.6	34.6	21.2	-2.0513	0	-2.0409	0.0046	-2.6447	0	-2.6292	0	-2.4297	0	-2.4041	0	-0.5824	0.4687	-0.5778	0.9998	-0.3705	0.7279	-0.3685	0.8401	0.2137	1	0.2151	0.999	1
Sobic.001G224700	24.8	23.5	25.6	23.5	6.4	3.8	6.4	3.8	9.4	9.4	1.7	7.3	-1.1424	0.6164	-1.1324	0.3882	-1.9779	0.1105	-1.954	0.0048	-2.0941	0.0727	-2.0632	0.0078	-0.8246	1	-0.8115	0.9998	-0.9483	0.6252	-0.9382	0.6764	-0.1173	1	-0.1212	0.999	1
Sobic.001G225400	8.1	7.4	6.9	6.6	2	0.8	1.1	1.5	1.4	0.9	0.6	1.3	-1.275	0.4642	-1.264	0.3152	-2.5398	0.0192	-2.5095	0.0001	-3.1387	0.003	-3.0935	0	-1.2526	0.6271	-1.2355	0.8512	-1.8579	0.0759	-1.8353	0.1689	-0.5999	1	-0.594	0.999	1
Sobic.001G225500	9.8	8.8	8.5	9.4	3.8	1.3	2.5	3.5	2.1	3	2	2	-0.9226	0.6012	-0.9122	0.469	-1.8386	0.0474	-1.8156	0.001	-2.0502	0.021	-2.0226	0.0003	-0.9047	0.8217	-0.8949	0.9917	-1.1247	0.2645	-1.1182	0.4059	-0.2158	1	-0.2193	0.999	1
Sobic.001G226600	62.3	66.5	184.6	20.8	3.9	55.9	11	2.3	18.7	8.8	5.2	18.8	-2.0192	0	-2.0162	0.0345	-3.3275	0	-3.3129	0	-3.3457	0	-3.32	0	-1.3056	0	-1.3001	0.8342	-1.3257	0	-1.3141	0.3106	-0.0149	1	-0.0138	0.999	1
Sobic.001G228200	56.5	30.3	32.2	20.4	35	31.4	19.4	20	29.6	10	20.8	26	-0.5189	0.6438	-0.5107	0.4653	-0.8529	0.081	-0.8348	0.0573	-1.1864	0.0065	-1.1618	0.0107	-0.3313	1	-0.3282	0.9998	-0.6689	0.1194	-0.6637	0.2855	-0.336	1	-0.3345	0.999	5
Sobic.001G228400	7.3	8.1	9.1	17.3	20.7	19.4	23.5	25.4	25.7	27.9	28.7	20.6	1.1752	0.1148	1.1813	0.0085	1.5361	0.0033	1.5519	0	1.5558	0.003	1.5789	0	0.3657	1	0.3689	0.9199	0.3798	0.7222	0.3826	0.5355	0.0162	1	0.0164	0.999	2
Sobic.001G233200	127.1	79.6	104.5	53.8	45.8	34.6	28.6	33.6	24.5	17.4	13.3	17.8	-1.2516	0.006	-1.2428	0.0034	-1.9128	0	-1.8946	0	-2.7772	0	-2.7525	0	-0.6547	0.312	-0.6506	0.3529	-1.526	0	-1.5218	0	-0.868	0.0289	-0.8677	0.0356	1
Sobic.001G234300	20.4	14.8	6.5	20.9	37.6	35.1	8.9	13.6	11.7	6.2	11.3	11.9	1.0855	0.0712	1.0949	0.0741	-0.3758	0.8455	-0.356	0.6723	-0.6309	0.5566	-0.6041	0.3853	-1.4578	0	-1.4542	0.0002	-1.7185	0	-1.7121	0	-0.2589	1	-0.2569	0.999	0
Sobic.001G234800	3	9.7	7.1	6.8	3.3	3.4	7.4	5.2	4.9	10.8	10.9	7.2	-0.6078	0.7807	-0.5991	0.5942	-0.2755	0.9336	-0.2591	0.7871	0.4157	0.7028	0.4419	0.5389	0.3413	1	0.3467	0.9998	1.0276	0.0229	1.0308	0.0711	0.6887	0.3001	0.6893	0.3834	0
Sobic.001G236200	4.5	4.8	4.1	7.2	5.1	4.5	7.4	5.4	4.1	12.5	10.6	9.2	0.2872	1	0.2956	0.8022	0.2639	0.941	0.2815	0.7219	1.1653	0.0749	1.1898	0.0043	-0.0163	1	-0.0112	0.9998	0.8786	0.0799	0.882	0.0726	0.8973	0.0616	0.8975	0.1098	2
Sobic.001G237000	1.4	1.1	4.4	2	0.8	3.4	5.4	1.2	2	8	5.6	6	-0.1897	1	-0.187	0.9407	0.2712	0.9734	0.2837	0.8479	1.4471	0.0453	1.4649	0.0161	0.4649	1	0.4679	0.9998	1.6358	0.0003	1.6384	0.0038	1.1735	0.0084	1.1754	0.3137	2
Sobic.001G237100	1.4	1.3	4.3	4	2.9	2.3	6.1	3.4	3.7	10.7	8.2	6.7	0.4175	1	0.4182	0.8061	0.9028	0.5538	0.9131	0.2679	1.8274	0.0116	1.8432	0.002	0.4917	1	0.4968	0.9998	1.4113	0.0032	1.4142	0.0028	0.9219	0.1019	0.9219	0.2002	2
Sobic.001G243000	80.1	68.8	63	22.4	16.4	16.9	13.9	20.8	48.2	14.8	17	16.9	-1.9784	0	-1.9693	0	-1.4238	0.0004	-1.4068	0.0056	-2.2337	0	-2.2086	0	0.5607	0.5111	0.5644	0.9936	-0.2548	0.9111	-0.2504	0.7737	-0.8122	0.0353	-0.8126	0.5622	1
Sobic.001G247200	12.4	7	7.6	3.9	5.2	8.6	4.9	4.7	5.9	3.9	4.5	4.4	-0.6698	0.7778	-0.6604	0.4415	-0.8533	0.3888	-0.8347	0.1168	-1.1775	0.1501	-1.1522	0.0209	-0.1807	1	-0.1788	0.9998	-0.5115	0.728	-0.5069	0.5953	-0.3284	1	-0.3266	0.999	1
Sobic.001G247300	6.1	2.3	3.1	1.6	1.2	0.4	0.4	0.1	1.8	0.5	0.2	0.3	-1.8828	0.0185	-1.8717	0.0189	-2.42	0.0006	-2.3989	0.0155	-3.5474	0	-3.5182	0	-0.5317	1	-0.5257	0.9998	-1.667	0.0556	-1.6583	0.1112	-1.1311	0.5208	-1.1275	0.999	1
Sobic.001G247400	106.2	126.8	136.6	101.6	66.8	81.3	52.6	44.8	52.4	53.9	41.2	54.8	-0.6149	0.4487	-0.607	0.2805	-1.3756	0.0008	-1.3591	0.0001	-1.4071	0.0005	-1.3816	0.0001	-0.754	0.0941	-0.7499	0.1297	-0.7909	0.0276	-0.7862	0.0386	-0.0333	1	-0.0327	0.999	1
Sobic.001G247600	9.5	15	8.5	14.5	4.9	8	14.8	9.7	15.1	17.7	20	21.8	-0.3291	0.9733	-0.3186	0.8119	0.1706	0.9593	0.1879	0.8188	0.7193	0.2621	0.7467	0.0896	0.5085	0.908	0.5135	0.9998	1.0522	0.0069	1.057	0.0533	0.5469	0.5171	0.5484	0.535	2
Sobic.001G248600	5.6	4.7	10.7	3.3	4.4	4.4	2.9	4.2	3.4	2.4	4.4	2.6	-0.834	0.4296	-0.829	0.1966	-1.0544	0.1169	-1.0379	0.0314	-1.2505	0.0507	-1.2278	0.0137	-0.2159	1	-0.2127	0.9998	-0.4166	0.813	-0.4127	0.6766	-0.1996	1	-0.1977	0.999	1
Sobic.001G253900	26.9	8	6.4	2.1	2.1	3	1.3	2.2	2.8	1.1	1.4	1.8	-2.5849	0	-2.5704	0.0001	-2.7782	0	-2.7546	0	-3.3618	0	-3.331	0	-0.1893	1	-0.1865	0.9998	-0.7813	0.61	-0.7728	0.3774	-0.5886	1	-0.5848	0.999	1
Sobic.001G256900	17	12.8	11.8	22.1	6.9	7.8	7.6	4.2	6.4	6.7	3.7	6.4	-0.2004	0.995	-0.1893	0.9037	-1.2591	0.0213	-1.2411	0.0022	-1.3989	0.0087	-1.3731	0.0008	-1.0494	0.0304	-1.0437	0.4203	-1.1965	0.0038	-1.1917	0.1057	-0.1428	1	-0.1422	0.999	1
Sobic.001G258100	3	1.4	3.4	1.2	1.2	0.7	0.3	0.6	0.8	0.6	0.5	0.5	-1.3689	0.3677	-1.3612	0.1082	-2.1894	0.0339	-2.1657	0.0016	-2.3343	0.0196	-2.3057	0.0004	-0.8145	1	-0.8045	0.9384	-0.9663	0.5629	-0.957	0.3468	-0.1487	1	-0.1497	0.999	1
Sobic.001G258300	1.2	13.5	0.6	15	40.4	6.1	24.6	95.4	35.9	34.2	99.5	51	1.8906	0.0003	1.8997	0.2055	3.1931	0	3.2094	0.0028	3.3932	0	3.4224	0.0007	1.3094	0	1.3106	0.508	1.5082	0	1.507	0.0749	0.1984	1	0.1983	0.999	2
Sobic.001G259100	0.1	0.7	0.3	0.5	0.5	1.1	1.3	1.4	0.8	1	3.3	2.2	0.8894	0.9835	0.8936	0.7073	1.6019	0.5927	1.608	0.196	2.4501	0.1367	2.4633	0.0183	0.7181	1	0.7082	0.9998	1.565	0.1694	1.5543	0.1174	0.8476	0.9644	0.8478	0.9134	2
Sobic.001G259600	16.8	17.3	8.8	0.3	12	0.5	2.9	1.9	2.4	1.7	0.4	0.1	-1.8209	0.0103	-1.8119	0.2643	-2.6567	0	-2.6345	0	-4.3428	0	-4.3143	0	-0.8372	0.8053	-0.834	0.9998	-2.5314	0.0001	-2.524	0.2503	-1.6937	0.0446	-1.6946	0.4041	3
Sobic.001G259700	21	26.9	15.7	0.1	13.4	0	2	0.5	1.2	1.2	0	0	-2.3053	0.0003	-2.2965	0.2762	-4.2072	0	-4.1791	0	-5.7229	0	-5.6925	0	-1.9042	0.0182	-1.8938	0.9877	-3.4285	0	-3.4036	0.3194	-1.5227	0.4417	-1.5167	0.9769	3
Sobic.001G260700	9.3	6.6	13.6	5.2	6.6	4.6	3.8	6	5.2	3.7	3.2	2.9	-0.8797	0.4455	-0.8739	0.1789	-1.0288	0.1784	-1.0117	0.0408	-1.6873	0.0112	-1.664	0.0003	-0.1439	1	-0.1399	0.9998	-0.8086	0.3461	-0.8048	0.1871	-0.6619	0.7621	-0.6625	0.6766	1
Sobic.001G264300	27.2	1.7	1.8	0.8	1.8	2.1	0.4	1.1	1.4	0.4	0.9	0.7	-2.7902	0.0026	-2.7671	0.0327	-3.445	0.0001	-3.407	0.0036	-4.1198	0	-4.0695	0.0004	-0.6539	1	-0.649	0.9998	-1.3392	0.4559	-1.317	0.2795	-0.6837	1	-0.6667	0.999	5
Sobic.001G264400	4	1	0.5	0.1	0.2	0.5	0.2	0.3	0.4	0.1	0.1	0.1	-2.8642	0.172	-2.7981	0.048	-2.7138	0.1274	-2.6557	0.0219	-3.999	0.0178	-3.8809	0.0015	0.1505	1	0.1295	0.9998	-1.1454	0.8957	-1.1064	0.7053	-1.2914	1	-1.2376	0.9749	1
Sobic.001G265400	11.1	11.3	9.8	14.5	19.9	14.9	22.3	26.9	15.1	22.3	22	29.6	0.5569	0.8594	0.5646	0.469	0.9203	0.2502	0.9379	0.0463	1.089	0.1148	1.1145	0.0071	0.3685	1	0.3717	0.9998	0.5321	0.5213	0.5362	0.3791	0.1662	1	0.1669	0.999	2
Sobic.001G268900	1.5	0.5	2.8	0.9	2	3.9	2.9	1.2	1.2	0.5	0.5	0.8	0.4662	1	0.4644	0.8403	0.12	1	0.1303	0.9503	-1.4638	0.5164	-1.4312	0.1982	-0.3456	1	-0.3444	0.9998	-1.9333	0.0439	-1.9132	0.0391	-1.586	0.1956	-1.5673	0.2161	0
Sobic.001G269000	33.7	11	36.3	18.4	43.4	53	24.4	19.8	21.6	8.5	10.8	8.4	0.4504	0.7584	0.455	0.6789	-0.3463	0.6992	-0.3291	0.655	-1.6251	0.0001	-1.6034	0.0003	-0.7955	0.0484	-0.7921	0.3645	-2.0801	0	-2.075	0	-1.2835	0	-1.2816	0	4
Sobic.001G273500	2.8	6.3	6.7	6.7	11.1	15.2	11.2	14.4	13.6	13.5	10.4	11.9	0.9817	0.1162	0.9862	0.0997	1.2287	0.0092	1.2442	0.003	1.0654	0.0367	1.0909	0.0135	0.2507	1	0.2534	0.9998	0.0832	1	0.0879	0.9601	-0.1644	1	-0.1646	0.999	2
Sobic.001G274800	1.2	1	1	1.9	1.5	0.8	2.1	3.6	5	4.3	4.1	2.5	0.3733	1	0.3766	0.8678	1.6913	0.2416	1.7004	0.023	1.6911	0.2204	1.7061	0.0151	1.3254	0.2028	1.3286	0.304	1.3179	0.1288	1.3194	0.0934	-0.0046	1	-0.0062	0.9993	2
Sobic.001G276100	4.3	3.7	3.3	5.1	20.6	7	5	9.2	7	5.2	8.7	17.5	1.4624	0.0305	1.4682	0.0354	0.8203	0.3949	0.8379	0.1064	1.3431	0.031	1.3689	0.0099	-0.6398	0.555	-0.6374	0.9998	-0.1189	1	-0.1146	0.9712	0.5226	0.7063	0.5232	0.999	2
Sobic.001G276600	15.2	13.9	21.6	8.5	5	9.4	6.7	4.8	7.3	5.5	3.1	2.9	-1.1837	0.0463	-1.1766	0.0108	-1.4842	0.0023	-1.4677	0.0001	-2.2116	0	-2.1883	0	-0.2949	1	-0.2908	0.9998	-1.0296	0.0467	-1.0256	0.0879	-0.7309	0.3833	-0.7318	0.5987	1
Sobic.001G277000	16.9	2.2	3.1	0	0.1	2	0.1	0	0	0	0	0.7	-3.5249	0.0001	-3.4928	0.0259	-7.4646	0	-7.197	0	-5.2124	0	-5.1199	0	-3.9432	0.0253	-3.7146	0.3775	-1.6938	0.3783	-1.6383	0.7348	2.2527	0.9071	2.0773	0.9868	0
Sobic.001G278800	12.3	35.3	33.4	56.1	46.2	71	69	26	22.8	64.8	30.3	28.2	1.0271	0.0469	1.0329	0.0764	0.4606	0.5598	0.4757	0.5712	0.51	0.4725	0.5361	0.448	-0.5613	0.4453	-0.557	0.9755	-0.5175	0.2735	-0.5131	0.527	0.0465	1	0.0487	0.999	0
Sobic.001G281300	27.2	3.2	19.3	2.2	4.9	2.8	1.8	3.7	2.7	1.4	3.3	3.9	-2.3458	0	-2.3374	0.0014	-2.65	0	-2.6291	0.0001	-2.624	0	-2.6003	0.0001	-0.3015	1	-0.2984	0.9998	-0.281	0.9547	-0.2758	0.8852	0.022	1	0.0238	0.999	0
Sobic.001G281800	7.7	10.6	7.9	24.6	15.1	21	26.2	16.4	15.4	24.8	27.8	19.6	1.1465	0.204	1.1549	0.0427	1.0596	0.1643	1.0767	0.0281	1.3431	0.036	1.3683	0.0012	-0.0802	1	-0.0756	0.9998	0.1975	0.9665	0.2013	0.8785	0.2796	1	0.2812	0.999	2
Sobic.001G282000	22.2	21.6	14.8	6.9	4.3	6.4	4.3	4.7	6.1	3.6	8.2	7.5	-1.8035	0.0003	-1.7934	0	-2.0364	0	-2.0178	0	-1.7427	0.0002	-1.7158	0	-0.2265	1	-0.2222	0.9998	0.0625	1	0.0681	0.9775	0.2911	1	0.2933	0.999	1
Sobic.001G283000	4.6	4.1	2.6	2.7	5.7	7.2	6.1	9.4	8.1	5.4	10.4	8.9	0.3842	0.9643	0.3929	0.7518	0.98	0.2086	0.9983	0.0441	0.9988	0.1825	1.024	0.0434	0.5985	0.8254	0.5997	0.8769	0.6123	0.4418	0.6158	0.4611	0.0153	1	0.0168	0.999	2
Sobic.001G284400	4.4	5.2	5	1.7	2.2	1.9	1.5	2.1	2.1	1.3	2.4	4.3	-1.3703	0.1051	-1.3613	0.0065	-1.4331	0.041	-1.4143	0.001	-0.9861	0.2297	-0.9576	0.0926	-0.0579	1	-0.0545	0.9998	0.3869	0.8715	0.393	0.7936	0.4476	1	0.4491	0.999	1
Sobic.001G285200	45.9	34.9	26.5	13.1	10.4	11.4	7.9	14.4	14.8	7.3	12.7	12.1	-1.6789	0.0001	-1.6692	0	-1.6125	0.0001	-1.5941	0.0001	-1.8635	0	-1.8383	0	0.0727	1	0.0764	0.9998	-0.1842	0.9686	-0.1795	0.8772	-0.2543	1	-0.2537	0.999	1
Sobic.001G285400	5.5	13.6	10.3	5.4	5.5	5	4	3.3	2.2	4.2	3.4	2.9	-0.959	0.4171	-0.9507	0.1742	-1.7197	0.0129	-1.7006	0.0017	-1.5922	0.0231	-1.5645	0.0031	-0.7546	0.7661	-0.7489	0.6045	-0.632	0.5943	-0.6285	0.3857	0.1249	1	0.1241	0.999	1
Sobic.001G286000	5.9	28.4	4.2	20.6	55.5	27.5	33.9	38.1	39	39.8	53	39.7	1.307	0.0072	1.3155	0.1932	1.3933	0.0011	1.4098	0.0595	1.6094	0.0001	1.6389	0.0213	0.0904	1	0.0929	0.9998	0.3043	0.7857	0.3063	0.8013	0.2146	1	0.2154	0.999	2
Sobic.001G286100	6.3	7.8	6.7	3	3.5	4.1	2.8	2.5	3.3	2.3	3.2	3.9	-1.0384	0.2236	-1.0296	0.0322	-1.3547	0.0271	-1.3368	0.0008	-1.2689	0.0452	-1.2412	0.0032	-0.3118	1	-0.3088	0.9998	-0.2296	0.9713	-0.2239	0.8756	0.0845	1	0.0869	0.999	1
Sobic.001G291200	54.1	12	39.5	22.9	33.5	35.8	8.6	16.3	25	4.4	3.3	2.1	-0.2375	0.9892	-0.2306	0.8724	-1.1284	0.0412	-1.11	0.0974	-3.5096	0	-3.4853	0	-0.8881	0.0962	-0.8848	0.3724	-3.2785	0	-3.2739	0	-2.3873	0	-2.3865	0.0001	1
Sobic.001G291300	8.6	37.5	164.6	12.4	15.3	30.2	5.3	3.9	10.8	2.8	6.9	3.4	-1.9004	0.0001	-1.8995	0.0666	-3.4158	0	-3.4	0.0001	-4.0934	0	-4.0668	0	-1.513	0.0042	-1.5085	0.0717	-2.1913	0	-2.1804	0.0001	-0.6777	1	-0.6714	0.999	1
Sobic.001G292200	13.9	13.8	14.9	8.8	7.9	9.1	6.1	5.6	9.4	4.9	6.1	6.3	-0.782	0.3225	-0.7742	0.0669	-1.0906	0.0357	-1.0737	0.0035	-1.4213	0.0037	-1.3957	0	-0.3035	1	-0.2997	0.9998	-0.6388	0.3278	-0.6336	0.165	-0.3328	1	-0.3314	0.999	1
Sobic.001G292700	4.3	4.4	6.3	6.1	6.7	6.5	9.4	7.7	5.9	12.2	11.3	9.9	0.3166	0.9866	0.3222	0.7266	0.5524	0.6317	0.5681	0.2688	1.0631	0.0783	1.0856	0.0043	0.2408	1	0.2444	0.9998	0.746	0.1428	0.749	0.0512	0.5073	0.7068	0.5079	0.6629	2
Sobic.001G294400	73.6	71.6	65.8	64.2	42.9	54.6	48.9	33.7	44.8	47.8	27	32.1	-0.4372	0.7677	-0.4285	0.5154	-0.8018	0.1137	-0.7847	0.0375	-1.0785	0.0133	-1.0531	0.006	-0.3584	1	-0.3543	0.9998	-0.6422	0.1218	-0.638	0.2235	-0.2802	1	-0.2797	0.999	1
Sobic.001G294600	1.7	3.6	3.4	3.7	6	7.7	8	9.5	10.1	9.5	10.7	10.8	0.9205	0.8454	0.925	0.4387	1.5779	0.1808	1.591	0.0141	1.7117	0.1033	1.7343	0.0048	0.6611	1	0.6602	0.8553	0.7914	0.4574	0.792	0.2711	0.1327	1	0.1333	0.999	2
Sobic.001G295200	193.9	255	160.3	562.9	411.2	386.5	662.1	580.6	591	661.3	612.5	589.5	1.0986	0.0316	1.108	0.0196	1.5016	0.0002	1.5185	0	1.4931	0.0004	1.519	0.0001	0.41	1	0.4137	0.9094	0.3956	0.6451	0.399	0.5682	-0.0116	1	-0.0106	0.999	0
Sobic.001G295500	2	1.6	1.8	2.9	3.2	4.1	3.9	5.2	4.6	3.7	4.4	5	0.839	0.8865	0.8438	0.4438	1.264	0.3895	1.2774	0.0496	1.1575	0.4365	1.1784	0.077	0.4295	1	0.4308	0.9998	0.3175	0.9596	0.3209	0.8248	-0.1092	1	-0.1079	0.999	2
Sobic.001G295700	8.2	5.5	4	0	6.1	0	1.2	0.9	1.3	0.5	0	0	-1.5799	0.1236	-1.5702	0.5363	-2.418	0.0028	-2.394	0	-5.1872	0	-5.1478	0	-0.8403	0.9743	-0.8361	0.9998	-3.6203	0	-3.5845	0.258	-2.7775	0.0023	-2.7698	0.0496	3
Sobic.001G297500	17.6	18.4	18.4	28	22.2	32.3	38.2	28.1	24.3	42.8	39.9	43	0.5373	0.6838	0.5449	0.2982	0.6581	0.3157	0.675	0.0778	1.0991	0.0191	1.1239	0.0003	0.1263	1	0.1301	0.9998	0.5616	0.2802	0.5661	0.1621	0.438	0.7934	0.4393	0.7612	2
Sobic.001G297600	1.7	1.5	2.8	2	2.7	3.6	3.9	5.8	4.4	5.1	9	5.6	0.445	1	0.4478	0.777	1.204	0.3888	1.215	0.0634	1.6474	0.0856	1.6638	0.0048	0.7631	0.8747	0.7627	0.6611	1.2016	0.0668	1.2016	0.0325	0.4399	1	0.4407	0.999	2
Sobic.001G298400	0.9	0.9	1.8	2.2	3.1	2.9	8.9	3	1.3	6	6.5	4.8	1.1183	0.7179	1.1173	0.2602	1.7844	0.097	1.7932	0.0385	2.1421	0.0158	2.156	0.0001	0.6694	0.9805	0.6716	0.9998	1.0229	0.1451	1.0234	0.0491	0.3536	1	0.3568	0.999	2
Sobic.001G299400	0.5	0.6	2.4	3.6	1.5	1.6	1	0.1	0	2.3	0.6	0.5	0.9093	0.9467	0.9005	0.6194	-1.7719	0.5482	-1.7295	0.3176	-0.0725	1	-0.0591	0.9768	-2.6739	0.0118	-2.6302	0.1108	-0.9816	0.5839	-0.977	0.5757	1.6946	0.4251	1.6638	0.8517	0
Sobic.001G300400	77.8	2	10.8	0.3	0.3	0.6	0.2	0	0.2	0.2	0.2	0.7	-6.3052	0	-6.2648	0	-7.6889	0	-7.6055	0	-6.4198	0	-6.3661	0	-1.3827	1	-1.3485	0.8907	-0.1211	1	-0.1123	0.9827	1.2644	1	1.2387	0.9749	0
Sobic.001G300500	30.2	4.2	39.9	2	0.2	1.2	0.2	0	0.1	0.1	0	0.5	-4.4372	0	-4.4221	0	-7.6646	0	-7.5495	0	-7.0516	0	-6.949	0	-3.2201	0.0198	-3.1249	0.0766	-2.6082	0.044	-2.5347	0.1222	0.6177	1	0.5963	0.999	0
Sobic.001G300800	60.9	142.8	112.8	21.2	1.8	17.1	1.2	0	0.6	0.9	0.4	1.6	-3.0425	0	-3.033	0.0002	-7.573	0	-7.5377	0	-6.9091	0	-6.866	0	-4.5227	0	-4.4957	0.0002	-3.8611	0	-3.8391	0	0.6659	1	0.6623	0.999	1
Sobic.001G301500	9.5	17.7	187.4	0.7	2.7	8.5	0.7	5.3	5.1	0.4	2.4	2.4	-4.2256	0	-4.2242	0.0006	-4.2867	0	-4.2696	0.0001	-5.4464	0	-5.4165	0	-0.0601	1	-0.0585	0.9998	-1.2197	0.1666	-1.2064	0.4967	-1.1571	0.2623	-1.1502	0.8874	1
Sobic.001G302200	1.6	4.1	3.9	6.4	7.6	5.8	8.8	9.9	7	5.9	8.1	15.1	0.9886	0.4435	0.9943	0.1849	1.3468	0.0539	1.3623	0.009	1.4806	0.022	1.5072	0.0085	0.3641	1	0.3678	0.9998	0.4966	0.5756	0.5022	0.5861	0.1353	1	0.137	0.999	2
Sobic.001G302300	8.8	22.8	14	5.9	5.2	4.1	3.8	3.1	3.4	2.6	5.8	2.8	-1.6538	0.004	-1.6449	0.0021	-2.2329	0	-2.2147	0	-2.1575	0	-2.1296	0	-0.5723	1	-0.5668	0.8717	-0.5002	0.76	-0.4957	0.6438	0.0724	1	0.0755	0.999	1
Sobic.001G302900	10.4	7	3.9	5.7	5.7	4.9	7.7	10.2	10.1	10.9	13.5	14.2	-0.4618	0.8696	-0.4512	0.6242	0.3069	0.8342	0.3258	0.6414	0.7346	0.2153	0.7598	0.1138	0.7742	0.1917	0.7778	0.1375	1.1952	0.0008	1.1993	0.0001	0.4236	0.8781	0.4241	0.7606	0
Sobic.001G304100	188.5	2	0.2	10.7	4.4	1.3	13.2	24.7	9.9	25	42.1	17	-3.5388	0	-3.5181	0.0955	-2.0625	0	-2.0374	0.2941	-1.2693	0.0037	-1.2492	0.5533	1.4864	0.0022	1.4908	0.3423	2.264	0	2.2642	0.0033	0.7797	0.1265	0.7795	0.6459	0
Sobic.001G304700	13.1	49.4	5.8	61.3	67.2	16.6	47.4	83	42.3	107.7	75.1	57.1	0.9967	0.0449	1.0078	0.4507	1.2014	0.0024	1.2182	0.1539	1.6581	0	1.6876	0.0282	0.2135	1	0.2162	0.9998	0.6644	0.0891	0.6651	0.5353	0.4538	0.7721	0.4534	0.9868	2
Sobic.001G308300	24.2	22.7	18.9	30.5	24.1	17.8	12.6	9.4	12.3	14.2	8.8	9.5	0.0894	1	0.0987	0.9384	-1.0172	0.0411	-0.9996	0.0029	-1.1172	0.0182	-1.092	0.0033	-1.1001	0.0028	-1.0958	0.0115	-1.2071	0.0003	-1.204	0.0025	-0.1038	1	-0.1039	0.999	1
Sobic.001G308900	2.1	2.6	4	4.3	3.4	5.8	5.9	6.2	4.9	6.2	7.2	6.6	0.5725	0.8844	0.5773	0.5343	0.8845	0.3636	0.899	0.0764	1.0824	0.1661	1.1045	0.0183	0.3174	1	0.3203	0.9998	0.5104	0.6202	0.5143	0.4331	0.1956	1	0.1965	0.999	2
Sobic.001G310500	0.1	0.3	0.1	1.2	1	0.3	2.6	2	0.5	1.7	2.5	0.5	2.1536	0.6029	2.1209	0.1593	3.1452	0.0764	3.1193	0.0039	2.9789	0.0981	2.9594	0.0072	1.0001	0.9303	1.003	0.9526	0.8274	0.7315	0.8261	0.6852	-0.1731	1	-0.1708	0.999	2
Sobic.001G310800	0.2	0.2	3	0.1	0.1	0.1	0.2	0	0.1	0.1	0.3	0.2	-3.8324	0.0036	-3.7914	0.0058	-3.851	0.0018	-3.7958	0.0038	-2.6727	0.0254	-2.6341	0.0315	-0.0145	1	-0.0084	0.9998	1.1648	0.7415	1.1536	0.5009	1.1779	1	1.1651	0.9348	0
Sobic.001G311200	2	3.7	2.1	1.8	1.2	1	1.3	1	0.3	1.2	0.3	1	-1.0051	0.7408	-0.9937	0.3554	-1.6583	0.2089	-1.6331	0.0411	-1.6974	0.167	-1.6648	0.0343	-0.6451	1	-0.6348	0.9998	-0.6905	0.7833	-0.684	0.675	-0.041	1	-0.0439	0.999	1
Sobic.001G312500	11.8	4.4	6.9	5.1	6.1	5.6	3.1	2.2	3	2	3.2	3.8	-0.5064	0.8922	-0.4979	0.6102	-1.5419	0.0407	-1.5222	0.0055	-1.4594	0.0574	-1.4334	0.0116	-1.0317	0.2247	-1.0269	0.1287	-0.9547	0.1923	-0.9469	0.0898	0.0787	1	0.0824	0.999	4
Sobic.001G314000	43.9	1.2	3.8	0.1	0.2	0.8	0.2	0.4	0.5	0.2	0.4	0.2	-5.5411	0	-5.4898	0.0001	-5.4293	0	-5.379	0	-6.0156	0	-5.9507	0	0.1107	1	0.0962	0.9998	-0.4878	0.997	-0.4807	0.9089	-0.5975	1	-0.575	0.999	1
Sobic.001G315200	1.4	8.6	6.1	1.5	0.6	1.8	1.1	1.5	2.3	1.1	0.8	2.2	-2.133	0.0799	-2.1176	0.039	-1.7909	0.1062	-1.77	0.0393	-2.0864	0.0461	-2.0488	0.018	0.3494	1	0.3498	0.9998	0.052	1	0.059	0.9924	-0.2919	1	-0.2891	0.999	1
Sobic.001G316000	8.5	12.5	10.8	3.8	3	5.7	3.8	3.2	5.1	2.8	2.8	2.7	-1.4127	0.0561	-1.4033	0.0068	-1.472	0.0183	-1.4545	0.0006	-2.0689	0.0006	-2.0411	0	-0.0545	1	-0.0519	0.9998	-0.6563	0.5666	-0.6512	0.402	-0.5988	0.9615	-0.5971	0.8082	1
Sobic.001G316300	2.4	7.3	6	6.5	11.7	12.7	12.4	12.6	9.7	11.2	16.1	13.1	0.8948	0.7002	0.9004	0.3899	1.0561	0.3705	1.0718	0.1224	1.238	0.1962	1.2636	0.0468	0.1652	1	0.1669	0.9998	0.3444	0.9144	0.3471	0.7745	0.1805	1	0.1821	0.999	2
Sobic.001G317300	12.8	13.6	20.6	13.6	5.4	9.8	8.5	4.8	5.9	11.1	7.1	3	-0.7455	0.3466	-0.7381	0.2543	-1.3537	0.0055	-1.3374	0.0005	-1.2311	0.0116	-1.2082	0.023	-0.6008	0.6826	-0.5957	0.9003	-0.4865	0.5579	-0.4837	0.7503	0.1174	1	0.1176	0.999	1
Sobic.001G320600	45.5	10.6	16.2	23.4	15.8	2.4	9.3	3.9	12.3	7.4	1.5	2	-0.8031	0.5804	-0.7906	0.6284	-1.5601	0.0423	-1.5396	0.04	-2.7748	0.0001	-2.7497	0.0007	-0.7498	0.8832	-0.7437	0.9998	-1.9768	0.001	-1.9728	0.1146	-1.2224	0.163	-1.2241	0.6985	3
Sobic.001G320700	10.4	6.2	10.9	6.8	3.3	2.9	6	2.8	3.2	9	4.6	2.9	-1.1072	0.4052	-1.0993	0.1845	-1.2586	0.1837	-1.2404	0.0393	-0.8182	0.4479	-0.7966	0.2782	-0.1437	1	-0.1368	0.9998	0.2875	0.9683	0.2895	0.9081	0.4342	1	0.4326	0.999	1
Sobic.001G321100	7.1	4.5	6.5	6.5	8.6	7.4	3.9	4.5	5.5	2	2.8	1.7	0.2588	1	0.265	0.8393	-0.4465	0.8671	-0.4293	0.5924	-1.5869	0.1285	-1.5604	0.0089	-0.7011	0.8307	-0.697	0.6226	-1.8477	0.001	-1.8396	0.0001	-1.1451	0.1807	-1.1402	0.1385	1
Sobic.001G321200	17.5	21.9	22.5	8	9	10	8.2	8.5	12	7.8	5.8	6	-1.2602	0.0144	-1.2527	0.0004	-1.1752	0.0115	-1.1586	0.0005	-1.7627	0	-1.7375	0	0.0896	1	0.0927	0.9998	-0.5034	0.5227	-0.4998	0.3865	-0.5899	0.4708	-0.5903	0.5461	1
Sobic.001G321800	57.4	14.1	11.6	6.4	7.3	6.3	10.3	8.9	13.7	9.1	6	7.9	-2.1117	0	-2.0991	0.0016	-1.4026	0.003	-1.382	0.0344	-1.9441	0	-1.9196	0.002	0.7127	0.541	0.7157	0.4362	0.1614	1	0.1648	0.9196	-0.5481	0.7709	-0.5483	0.7834	3
Sobic.001G322100	21	69.4	51.7	9.6	9.1	8.5	8.6	6.7	9.8	6.8	5.6	3.1	-2.4523	0	-2.445	0	-2.5942	0	-2.5785	0	-3.3149	0	-3.2886	0	-0.1359	1	-0.132	0.9998	-0.8615	0.0838	-0.859	0.1165	-0.7233	0.2314	-0.7233	0.5049	1
Sobic.001G322800	0.8	1.7	0.8	1.5	0.5	0.5	1.5	4.2	1.8	1.8	6	3.6	-0.427	1	-0.4146	0.8741	1.0886	0.6344	1.1061	0.2856	1.6435	0.2065	1.6683	0.0441	1.5277	0.1801	1.5306	0.3579	2.0776	0.0034	2.0789	0.0124	0.5521	1	0.5521	0.999	2
Sobic.001G323300	7.5	7	9	2.3	2.1	2.6	1.5	1.4	1.5	1.4	1.1	1	-1.8085	0.0022	-1.8001	0	-2.4971	0	-2.4779	0	-2.8493	0	-2.824	0	-0.6834	0.9321	-0.6786	0.6668	-1.0421	0.1683	-1.038	0.0717	-0.3558	1	-0.3567	0.999	1
Sobic.001G324100	38.1	122.8	104.1	29.1	14.5	33	16.7	16.1	33.1	9.6	14.5	12.9	-1.8608	0	-1.8539	0.0011	-2.0876	0	-2.0725	0.0001	-2.9682	0	-2.9413	0	-0.2203	1	-0.2161	0.9998	-1.1037	0.004	-1.0977	0.0142	-0.8806	0.0413	-0.879	0.2107	1
Sobic.001G324800	24.7	8.6	6.9	5.2	3.2	1.8	3.1	2.4	3	3.2	2.5	3.1	-2.0079	0.0179	-1.9943	0.0156	-2.311	0.0024	-2.2867	0.0004	-2.2893	0.0025	-2.2612	0.0005	-0.2958	1	-0.287	0.9998	-0.2832	0.997	-0.276	0.9111	0.0158	1	0.0153	0.999	1
Sobic.001G328100	34.8	12.7	32.4	5.2	6.1	10.3	9.4	15.8	17.3	10.6	19.5	22.2	-1.9392	0.0002	-1.9309	0.0002	-0.9627	0.0793	-0.9449	0.0625	-0.7084	0.2597	-0.6856	0.2131	0.9799	0.1102	0.9809	0.2031	1.2288	0.0047	1.2327	0.011	0.2516	1	0.2524	0.999	0
Sobic.001G328700	0.1	0	0	0.3	0.6	0.7	0.4	0.1	1.1	0.7	1.3	1.3	3.3979	0.5933	2.9967	0.1775	3.539	0.4	3.1335	0.1066	4.428	0.1434	4.0102	0.0072	0.1402	1	0.1267	0.9998	1.019	0.8452	0.994	0.5875	0.8801	1	0.8719	0.999	2
Sobic.001G332300	31.4	28.7	17.1	40.6	43.2	43.8	45.5	67.7	61.6	54.4	56.1	65.1	0.6555	0.4738	0.665	0.2191	1.0923	0.0189	1.1106	0.0036	1.0637	0.0235	1.0897	0.0029	0.4422	0.9055	0.4455	0.7538	0.4074	0.5866	0.4117	0.3749	-0.0318	1	-0.0316	0.999	2
Sobic.001G333300	0.8	0.8	0.6	2.1	1.8	2.2	2.6	2.6	2.1	2.9	3.4	3.4	1.451	0.54	1.4539	0.1067	1.7178	0.207	1.7298	0.01	2.0793	0.0546	2.0982	0.0006	0.2726	1	0.2761	0.9998	0.6284	0.6656	0.6321	0.421	0.3582	1	0.3588	0.999	2
Sobic.001G334500	25.8	7	1.2	1.3	2.1	1.7	1	0.4	0.5	0	0.4	0	-2.8111	0	-2.7936	0.0059	-4.2336	0	-4.1988	0	-6.6665	0	-6.5517	0	-1.4206	0.3298	-1.4093	0.2689	-3.8612	0	-3.7642	0	-2.4474	0.0991	-2.3552	0.2628	1
Sobic.001G336700	52.7	161.9	67.5	39.8	17.3	16.3	13	22.6	27.9	13.2	29.5	25.3	-2.0043	0	-1.9938	0.002	-2.2559	0	-2.2399	0	-2.2103	0	-2.1831	0	-0.2415	1	-0.2373	0.9998	-0.199	0.9684	-0.1959	0.9186	0.0452	1	0.0456	0.999	1
Sobic.001G337600	15.4	7.9	6.4	18	16.8	22.1	23.3	20.8	20.7	19.4	29.7	19.5	0.8726	0.5209	0.8814	0.2253	1.0486	0.1806	1.0664	0.0409	1.0934	0.1444	1.1157	0.0356	0.1806	1	0.1838	0.9998	0.2178	0.9612	0.2214	0.8553	0.0387	1	0.0405	0.999	2
Sobic.001G338100	9.8	10	14.8	6.8	5.4	3.2	6.2	4	4.3	5.3	5.7	2.4	-1.1969	0.2287	-1.1901	0.0699	-1.3191	0.0927	-1.3017	0.0074	-1.4572	0.0526	-1.4338	0.0078	-0.1154	1	-0.1093	0.9998	-0.2597	0.9848	-0.2569	0.9069	-0.1431	1	-0.1423	0.999	1
Sobic.001G338600	4.5	11.3	2	3.1	13.1	3.5	0.6	2	2.3	0.7	1.5	2.5	0.0343	1	0.0437	0.9908	-1.9666	0.0227	-1.9442	0.0212	-2.1168	0.0135	-2.0791	0.0109	-1.9978	0.0001	-1.9917	0.0759	-2.1479	0	-2.1378	0.0093	-0.1487	1	-0.1456	0.999	1
Sobic.001G339700	14.7	21.9	9.4	33.5	40.3	25.1	34.3	55	39.7	39.1	43.3	44.7	1.0339	0.1177	1.0438	0.0718	1.3905	0.0027	1.409	0.0012	1.3342	0.005	1.3619	0.001	0.3629	1	0.3663	0.9998	0.3014	0.8014	0.3049	0.6925	-0.0589	1	-0.0587	0.999	2
Sobic.001G341300	20.5	13.5	12.3	36.4	13.1	26.4	29.9	11.5	12.7	30.5	23.4	58.5	0.6697	0.4947	0.6798	0.3549	0.1543	0.9694	0.1721	0.8539	1.1672	0.0109	1.1932	0.0072	-0.5083	0.7762	-0.5033	0.9998	0.4991	0.3605	0.5058	0.6479	1.011	0.0022	1.0138	0.3332	0
Sobic.001G341400	0.4	3.2	0.9	9.1	6.3	6.9	16	8.8	10	21.2	13.8	8.8	2.2167	0.0127	2.2266	0.0124	2.8296	0	2.8469	0.0001	3.1422	0	3.1722	0	0.6206	0.727	0.6249	0.751	0.9283	0.0668	0.9306	0.1302	0.3103	1	0.3107	0.999	2
Sobic.001G344500	978.3	361.9	270.5	241.5	81.2	91	133.4	71.8	139	59.8	148.6	163.9	-1.9893	0	-1.9755	0.0051	-2.2946	0	-2.2753	0	-2.2351	0	-2.2115	0.0002	-0.2968	1	-0.2924	0.9998	-0.2441	0.9427	-0.2409	0.9132	0.0549	1	0.0569	0.999	1
Sobic.001G344800	2	3.3	3.1	1.4	0.9	0.3	0.6	0.2	0.4	0.3	0.5	0.2	-1.7036	0.4738	-1.6903	0.1332	-2.8412	0.063	-2.795	0.0011	-3.0889	0.0348	-3.0259	0.0004	-1.1293	1	-1.0995	0.9667	-1.3812	0.5839	-1.345	0.4018	-0.2514	1	-0.239	0.999	1
Sobic.001G346000	0.3	1.1	2.7	0.1	0.5	0.2	1	1.1	0.4	1.3	1.6	0.7	-2.664	0.1932	-2.6256	0.0633	-0.7312	0.8554	-0.7135	0.6341	-0.2746	0.9583	-0.254	0.8739	1.9339	0.273	1.9042	0.3143	2.3884	0.026	2.3526	0.0203	0.4534	1	0.4499	0.999	0
Sobic.001G346200	1.3	0.4	1.5	0.1	0	0.3	0.1	0.3	0.5	0.6	0.6	0.9	-3.0761	0.2434	-2.9719	0.0436	-1.8195	0.4903	-1.7794	0.1522	-0.6674	0.8753	-0.6423	0.6257	1.2589	1	1.1869	0.9998	2.4037	0.1598	2.3118	0.0677	1.1507	1	1.132	0.853	0
Sobic.001G346800	10.2	30.6	27.8	10.9	3.1	8.9	5.5	2.6	5.8	4.7	2.6	2.8	-1.6382	0.0046	-1.6299	0.0197	-2.3855	0	-2.3688	0	-2.8635	0	-2.8359	0	-0.7394	0.7241	-0.7337	0.9468	-1.2229	0.0442	-1.2172	0.1289	-0.4792	1	-0.4795	0.999	1
Sobic.001G347400	1	4.1	3.8	9	3.6	6.6	12	7.9	6.2	12.4	14.5	18.1	1.0395	0.638	1.0449	0.3717	1.4607	0.1267	1.4744	0.0418	2.2032	0.0011	2.2282	0.0001	0.4296	1	0.4344	0.9998	1.1694	0.0178	1.1747	0.0295	0.7427	0.2988	0.7445	0.4077	2
Sobic.001G349800	2	1.4	1.2	0.4	0.6	0.6	0.4	0.5	0.6	0.7	0.7	0.6	-1.5827	0.4197	-1.5654	0.0707	-1.6145	0.263	-1.5894	0.0247	-1.2432	0.4139	-1.2149	0.0903	-0.0284	1	-0.0281	0.9998	0.3359	0.9953	0.334	0.8762	0.3668	1	0.3637	0.999	1
Sobic.001G351000	352.1	784.2	531	165.4	181	198	139.7	153.7	182.1	128.4	115.5	124	-1.6917	0.0005	-1.6847	0.0002	-1.9	0	-1.8842	0	-2.3042	0	-2.2777	0	-0.203	1	-0.1995	0.9998	-0.6114	0.1824	-0.607	0.1159	-0.4055	0.9071	-0.4052	0.8027	1
Sobic.001G351100	4.2	6.8	7.9	4.7	3.1	3.8	2.1	2.6	2.7	4	4.2	1.9	-0.7631	0.6754	-0.7559	0.3297	-1.429	0.0753	-1.4109	0.0056	-1.0116	0.2567	-0.9874	0.1003	-0.6589	0.9923	-0.653	0.8057	-0.2478	0.9746	-0.2448	0.8947	0.4136	1	0.412	0.999	1
Sobic.001G351200	3.3	7.3	4.5	3	2.8	3	1.4	2.3	2.4	2.2	2.2	1.4	-0.8523	0.6176	-0.8427	0.2864	-1.4176	0.09	-1.3982	0.0158	-1.5017	0.0635	-1.4732	0.0098	-0.5589	1	-0.5541	0.9578	-0.6484	0.6172	-0.6445	0.4155	-0.0867	1	-0.0878	0.999	1
Sobic.001G351400	88	88.8	159.9	65	54.9	42.9	47.1	39.2	32.8	83.1	56.1	29	-1.0798	0.0241	-1.0731	0.0274	-1.5591	0.0001	-1.5428	0.0001	-1.0777	0.0109	-1.0547	0.0423	-0.4729	0.7929	-0.469	0.8124	0.0011	1	0.003	0.9984	0.4766	0.6671	0.477	0.999	1
Sobic.001G351500	1.2	3.8	1	0.3	0.7	1.4	0.2	0.9	0.5	0.5	0.6	0.9	-1.5071	0.5967	-1.4843	0.2757	-2.0981	0.1823	-2.0623	0.0408	-1.7447	0.2785	-1.7011	0.0695	-0.5872	1	-0.5831	0.9998	-0.2379	1	-0.2353	0.9462	0.3531	1	0.3483	0.999	1
Sobic.001G351600	0.8	1.4	3.4	0.5	0.2	5.5	0.6	0.2	2	0.5	0.3	0.8	0.0852	1	0.0867	0.9855	-0.9767	0.7237	-0.9604	0.4925	-1.8538	0.2707	-1.8168	0.0663	-1.0622	0.644	-1.055	0.9998	-1.9416	0.0264	-1.9181	0.2782	-0.8739	1	-0.8644	0.999	1
Sobic.001G353200	32.7	15.9	20.3	12.7	17.1	13.9	11.6	15.7	14.3	13.9	11.4	10.4	-0.7066	0.5188	-0.6981	0.259	-0.7983	0.2498	-0.7797	0.0939	-1.0438	0.0806	-1.0205	0.0212	-0.0875	1	-0.0841	0.9998	-0.3409	0.8493	-0.338	0.7176	-0.2507	1	-0.2516	0.999	1
Sobic.001G353400	1.8	2.8	3.6	1	0.1	8.7	2.7	0.1	0.6	0.2	0.8	13.5	0.1457	1	0.1492	0.9714	-1.363	0.3712	-1.3433	0.2766	0.6777	0.6397	0.7062	0.6956	-1.5087	0.0502	-1.4986	0.9998	0.5348	0.7638	0.5505	0.934	2.0474	0	2.048	0.8418	0
Sobic.001G353500	235.3	36.2	44.6	73.6	52.4	63.8	68.7	40.6	52	42.2	30.8	33.9	-0.7779	0.2515	-0.7654	0.5136	-1.031	0.0309	-1.01	0.2166	-1.6478	0.0001	-1.6244	0.0211	-0.2484	1	-0.2441	0.9998	-0.8763	0.0419	-0.8721	0.0282	-0.6249	0.3553	-0.624	0.504	4
Sobic.001G353700	2.3	1.7	2.9	3.7	5.6	7.7	9	6.2	3.9	4.6	7.9	13.7	1.2569	0.4032	1.2589	0.0914	1.4229	0.1513	1.4351	0.0175	1.8243	0.0193	1.8444	0.0013	0.169	1	0.1711	0.9998	0.5676	0.5932	0.5733	0.5953	0.4005	1	0.4035	0.999	2
Sobic.001G355000	154	170.2	119.8	89.4	83.5	76.9	57.8	72.9	130.9	52.2	63	84.5	-0.892	0.117	-0.8831	0.0524	-0.8431	0.0901	-0.8262	0.0913	-1.2781	0.0026	-1.2518	0.0006	0.0544	1	0.058	0.9998	-0.3847	0.6361	-0.3799	0.5167	-0.4361	0.7955	-0.4359	0.999	1
Sobic.001G355600	1.8	3.5	3.2	6.1	3.2	4.7	6.8	4.4	4.9	7	6.8	8.3	0.6535	0.8831	0.6606	0.5395	0.8305	0.535	0.8462	0.1941	1.2497	0.1388	1.2753	0.0155	0.1843	1	0.1891	0.9998	0.5994	0.5298	0.6045	0.4131	0.418	1	0.4193	0.9868	2
Sobic.001G357200	17.6	16.2	14.8	32.9	30	30.3	45.4	35.1	33.2	36.7	46.7	42.3	0.8835	0.1519	0.8918	0.0211	1.1511	0.01	1.1683	0.0003	1.2583	0.0034	1.2828	0	0.2731	1	0.2769	0.9998	0.3749	0.6172	0.3787	0.4422	0.1036	1	0.1053	0.999	2
Sobic.001G357700	1.1	0.6	3.7	0.9	1	0.9	0.5	0	0.2	0.3	0.2	0.4	-1.0009	0.8084	-0.9965	0.5067	-2.7712	0.0461	-2.735	0.0133	-2.5247	0.063	-2.4846	0.0106	-1.7675	0.273	-1.7449	0.2715	-1.5226	0.2754	-1.502	0.0962	0.2464	1	0.2467	0.999	4
Sobic.001G359200	7.7	19.5	11.9	18.7	16.3	12.4	23	22.2	21.6	23.9	41.8	23	0.2083	0.9991	0.2168	0.8639	0.6783	0.2631	0.6949	0.1646	1.0452	0.0234	1.0709	0.0245	0.4771	0.7978	0.4812	0.7221	0.8402	0.022	0.8425	0.0635	0.3641	1	0.3655	0.9931	2
Sobic.001G359500	11	29.3	33.3	32.1	24.6	61	50.5	47.7	53.6	62.6	62.3	60.5	0.6028	0.4734	0.6074	0.496	0.9701	0.0366	0.9851	0.046	1.2226	0.0038	1.2477	0.0065	0.3722	1	0.3759	0.9998	0.6206	0.1661	0.6264	0.2625	0.2516	1	0.2523	0.999	2
Sobic.001G360500	0.3	0.6	1.1	0.4	1.5	0.6	0.9	5.3	1.6	1.1	6.1	3.5	0.2868	1	0.2847	0.9318	1.9332	0.2195	1.9343	0.0701	2.3375	0.0562	2.3437	0.0097	1.6504	0.0978	1.6431	0.4473	2.0535	0.004	2.0452	0.034	0.4026	1	0.4022	0.999	2
Sobic.001G360700	167.4	363.6	206.2	99	108	113.2	60.6	93.5	111.1	43.9	58.6	44.6	-1.2835	0.009	-1.2758	0.009	-1.5704	0.0001	-1.5543	0.0008	-2.4596	0	-2.4335	0	-0.2813	1	-0.2779	0.9998	-1.1747	0.0001	-1.171	0	-0.8912	0.009	-0.8911	0.055	1
Sobic.001G360800	25.3	129.8	40.2	21.8	20.4	16.1	13.6	30.2	25.7	12.2	19.4	14.2	-1.8345	0	-1.8254	0.0085	-1.6135	0.0001	-1.5975	0.0186	-2.2513	0	-2.2229	0.0002	0.2288	1	0.2323	0.9998	-0.4122	0.656	-0.4086	0.5258	-0.6388	0.2314	-0.6385	0.5943	1
Sobic.001G361800	11.6	3.2	3.7	1.4	1.2	1.2	1.5	2.2	2	1.1	1.5	1.6	-2.3009	0.0024	-2.2868	0.0013	-1.7625	0.013	-1.7402	0.0063	-2.238	0.0014	-2.2104	0.0005	0.5439	1	0.5474	0.9998	0.0598	1	0.0667	0.9823	-0.4813	1	-0.4777	0.999	1
Sobic.001G362100	1.3	2.2	1.7	0.3	0.2	0.2	0.1	0.2	0.4	0.1	0.2	0.3	-2.9132	0.0589	-2.8814	0.0012	-3.0225	0.0287	-2.9779	0.0004	-3.2682	0.0152	-3.2003	0.0001	-0.1028	1	-0.0948	0.9998	-0.3511	1	-0.3272	0.9312	-0.2454	1	-0.2299	0.999	0
Sobic.001G363300	6	2.7	3.7	5.6	2.4	3	4.4	2.7	2.3	8.1	6.9	4.9	-0.1911	1	-0.1818	0.9148	-0.4509	0.7977	-0.4327	0.5702	0.5991	0.5593	0.6207	0.2826	-0.2521	1	-0.2463	0.9998	0.7888	0.1654	0.7922	0.272	1.0435	0.0211	1.0438	0.0871	0
Sobic.001G363700	1.6	1.2	2.1	0.3	0.8	0.6	0.3	0	0.1	0.4	0	0.1	-1.5982	0.5468	-1.5808	0.1318	-3.553	0.0178	-3.488	0.0003	-3.2622	0.023	-3.2148	0.0011	-1.9548	0.4308	-1.9142	0.4203	-1.6707	0.3504	-1.6544	0.3146	0.2875	1	0.2656	0.999	1
Sobic.001G364100	12.2	25.3	16.2	16.7	5.5	7.9	8.5	2.5	5.7	6.2	2.8	3.8	-0.8895	0.4781	-0.8796	0.3401	-1.766	0.0114	-1.7478	0.0035	-2.1858	0.0013	-2.1572	0.0001	-0.8676	0.5595	-0.8607	0.8907	-1.2934	0.0439	-1.2879	0.119	-0.4219	1	-0.4213	0.999	1
Sobic.001G365700	4.6	1.2	1.8	0.4	0.3	0.3	0.5	0.9	1	0.2	2.3	2	-2.9946	0.0355	-2.963	0.0021	-1.7302	0.2375	-1.7033	0.0502	-0.8963	0.6607	-0.8692	0.4964	1.27	0.9097	1.2612	0.5974	2.0987	0.0353	2.0861	0.1027	0.8295	0.9822	0.8294	0.999	0
Sobic.001G366700	18.8	0.9	3	0.2	0.5	0.6	0.3	1.4	1.3	0.2	1.5	1	-4.362	0	-4.337	0.0001	-2.9829	0	-2.9568	0.0041	-3.1636	0	-3.1374	0.0023	1.3799	0.2989	1.3708	0.5717	1.1903	0.3265	1.186	0.3986	-0.1889	1	-0.1859	0.999	0
Sobic.001G368900	13.3	1.5	1.9	0.6	0.5	0.4	0.7	0.6	0.7	0.8	1	0.8	-3.54	0	-3.5171	0.0004	-3.1257	0	-3.0958	0.0004	-2.8003	0.0001	-2.7714	0.0013	0.4198	1	0.4249	0.9998	0.7344	0.801	0.7384	0.5798	0.3165	1	0.3176	0.999	0
Sobic.001G369500	10.6	10.7	29.3	14	6.1	15.7	7.9	1.7	3	6.5	2.4	1.5	-0.5284	0.6567	-0.5237	0.5983	-2.0574	0	-2.0415	0.0014	-2.327	0	-2.3045	0.0003	-1.5237	0.0001	-1.5179	0.1325	-1.8012	0	-1.797	0.011	-0.2743	1	-0.2729	0.999	1
Sobic.001G369700	0.8	0.9	1.4	0.5	0.1	0.4	0.3	0.1	0.1	0.3	0.2	0.3	-1.6233	0.681	-1.6021	0.2376	-3.1614	0.1029	-3.0801	0.0038	-2.0988	0.2965	-2.0482	0.0289	-1.5306	1	-1.4758	0.9008	-0.4726	0.9987	-0.4547	0.896	1.0607	1	1.0251	0.999	1
Sobic.001G370100	9.4	9.8	15.1	17.5	19.4	20.2	22.7	29.3	22.3	29.6	26.3	29.7	0.6866	0.5092	0.6918	0.1687	1.0509	0.0421	1.0665	0.0024	1.2215	0.0106	1.2446	0.0003	0.3695	1	0.3728	0.9073	0.5348	0.3488	0.5388	0.1731	0.1682	1	0.1684	0.999	2
Sobic.001G370600	565.9	475.5	448.2	400	225.2	254.7	222.7	200.9	250	305.7	135	139.9	-0.8044	0.2392	-0.7947	0.1425	-1.2189	0.006	-1.2016	0.0007	-1.4458	0.0008	-1.4205	0.0025	-0.4072	1	-0.4032	0.9957	-0.643	0.1472	-0.6395	0.4415	-0.2315	1	-0.2315	0.999	1
Sobic.001G371300	51.8	54.6	47.2	92.3	87	62.7	98.1	104.4	108.3	123.7	117.1	95.9	0.6038	0.4909	0.6124	0.2655	0.9379	0.0415	0.955	0.0063	1.0239	0.0214	1.0487	0.0027	0.3403	1	0.3439	0.9998	0.4202	0.5005	0.4229	0.4614	0.0823	1	0.0827	0.999	2
Sobic.001G371700	11.9	9.6	11.1	3.3	6.1	5.4	4.5	4.6	4.3	3.9	4.4	5.1	-1.193	0.1072	-1.1847	0.0136	-1.3588	0.0219	-1.3405	0.0003	-1.3913	0.0192	-1.3656	0.0003	-0.1626	1	-0.1601	0.9998	-0.2	0.9881	-0.1959	0.9013	-0.0353	1	-0.034	0.999	1
Sobic.001G372500	27.5	16.8	14.4	17.5	6.1	14.8	11.2	6.1	10.8	10.3	11.5	32.7	-0.6659	0.5317	-0.6553	0.4286	-1.1415	0.0401	-1.1232	0.0141	-0.2343	0.8851	-0.2074	0.8154	-0.4689	1	-0.4639	0.9998	0.4337	0.6038	0.4415	0.79	0.9069	0.0288	0.9087	0.5526	1
Sobic.001G377000	92.3	48.7	79.2	61	38	41.5	29.6	16.8	35	20.8	20.9	22.6	-0.6804	0.3344	-0.6717	0.2543	-1.4914	0.0003	-1.4741	0.0003	-1.8683	0	-1.8445	0	-0.8049	0.0885	-0.8005	0.3358	-1.188	0.0005	-1.1835	0.0004	-0.3804	1	-0.379	0.999	4
Sobic.001G377300	118	138.8	406.1	85.5	74.1	67.6	42.1	32.5	33.9	15.7	19.3	14.1	-1.5656	0.0003	-1.5611	0.0073	-2.6557	0	-2.6404	0	-3.8382	0	-3.8156	0	-1.0843	0.0013	-1.0804	0.0013	-2.2706	0	-2.2671	0	-1.1846	0.0001	-1.1828	0.0002	1
Sobic.001G378200	23.5	36.1	24.8	54.6	43.1	43.6	52.1	56.9	48.9	56.6	79.7	61	0.6797	0.3512	0.6884	0.1985	0.8143	0.0948	0.8313	0.0332	1.0982	0.01	1.1236	0.0024	0.1414	1	0.1452	0.9998	0.4203	0.4882	0.4236	0.4093	0.2809	1	0.2819	0.999	2
Sobic.001G379600	65	17.1	47.5	29.4	22.2	34.8	9.7	15.9	30.1	8.2	14.4	16.5	-0.6224	0.4296	-0.6143	0.4582	-1.2665	0.0023	-1.2483	0.0398	-1.8254	0	-1.8024	0.0002	-0.6396	0.2911	-0.6358	0.83	-1.2045	0.0003	-1.1983	0.0011	-0.5618	0.4808	-0.5614	0.9755	1
Sobic.001G380200	6.6	2.2	3	1.3	1.9	2.2	1.8	1.7	1.5	1	3.1	3.9	-1.2006	0.2468	-1.19	0.1043	-1.3058	0.096	-1.2855	0.0264	-0.6647	0.5523	-0.6401	0.4407	-0.1023	1	-0.1002	0.9998	0.5337	0.7019	0.5388	0.6837	0.6374	0.7609	0.6399	0.9611	0
Sobic.001G380700	9.2	1.2	1.2	1.2	1.6	1.3	1.6	0.8	0.9	1	0.9	0.6	-1.5385	0.2741	-1.5225	0.2276	-1.8593	0.0795	-1.8328	0.0693	-2.2764	0.022	-2.2473	0.019	-0.3183	1	-0.3136	0.9998	-0.7465	0.7577	-0.7414	0.5245	-0.427	1	-0.4246	0.999	0
Sobic.001G382100	83.4	124.7	112.2	96.4	102.8	103.5	98.5	72.3	73.5	45.7	48.1	38.3	-0.145	1	-0.1378	0.8999	-0.4696	0.5448	-0.4532	0.3625	-1.3909	0.0007	-1.3658	0.0001	-0.3195	1	-0.3158	0.9998	-1.2456	0	-1.242	0	-0.9243	0.0051	-0.9229	0.0102	1
Sobic.001G382400	55.4	22.1	33.2	13.6	19.5	18.1	18.1	20.4	19.6	16.9	18.6	17.1	-1.1649	0.0145	-1.1565	0.018	-0.9921	0.0271	-0.9734	0.0246	-1.1681	0.0056	-1.145	0.0052	0.1764	1	0.1795	0.9998	-0.0069	1	-0.0032	0.9978	-0.1812	1	-0.1806	0.999	0
Sobic.001G382700	4.7	2.7	7.6	2.1	2	1.3	2.1	2.7	2.5	2.4	3.3	1.8	-1.4858	0.1191	-1.4796	0.0337	-1.0892	0.2294	-1.0724	0.0658	-1.0867	0.2209	-1.065	0.0826	0.4026	1	0.4075	0.9998	0.3992	0.9059	0.4025	0.7794	-0.0018	1	-0.0011	0.9995	0
Sobic.001G383700	34.8	13.6	15.9	3.2	10.7	1.1	7.7	2.7	5	5.6	2.3	5.3	-2.1422	0.0011	-2.1313	0.018	-2.1183	0.0004	-2.0978	0.0002	-2.3702	0.0001	-2.3438	0	0.025	1	0.0279	0.9998	-0.2324	0.997	-0.2301	0.952	-0.2562	1	-0.2553	0.999	3
Sobic.001G384500	7.8	3.9	10.3	3.4	2.7	3.6	2.9	3.2	2.8	3.3	4.1	5	-1.2161	0.0671	-1.2097	0.0263	-1.3585	0.0142	-1.3413	0.0025	-0.9165	0.1418	-0.8935	0.0638	-0.137	1	-0.133	0.9998	0.2998	0.9138	0.3051	0.7736	0.4396	1	0.4407	0.9235	1
Sobic.001G384700	3.6	0.5	1.7	1.2	0.8	0.7	0.8	0.5	0.4	0.5	0.5	1.1	-1.1263	0.5611	-1.1153	0.3595	-1.8214	0.101	-1.7969	0.0346	-1.5548	0.1672	-1.5267	0.083	-0.6894	1	-0.6798	0.9998	-0.4298	0.9488	-0.4189	0.8322	0.2627	1	0.2652	0.999	4
Sobic.001G385900	109	109.8	66.2	45.5	21	54.4	29.8	15.4	46.1	19	16.2	29.9	-1.3102	0.0047	-1.3006	0.0151	-1.722	0	-1.7049	0.0004	-2.2545	0	-2.2272	0	-0.4064	0.9696	-0.4019	0.9998	-0.9439	0.007	-0.9367	0.0896	-0.5334	0.5003	-0.5323	0.9849	1
Sobic.001G386200	115.2	55.8	107.9	61.8	29.6	36.6	29.3	16.7	18.2	19.2	17.7	28.8	-1.1484	0.0132	-1.1393	0.0352	-2.1772	0	-2.1594	0	-2.1789	0	-2.1545	0	-1.0216	0.0076	-1.0168	0.1198	-1.0292	0.0035	-1.0238	0.0297	-0.0044	1	-0.0022	0.9995	1
Sobic.001G386400	1.6	0.4	1.5	0.6	0.7	0.5	0.5	0.4	0.2	0.6	0.4	0.2	-1.008	0.7154	-1.0002	0.3822	-1.798	0.1481	-1.7734	0.0338	-1.7034	0.1516	-1.6802	0.0401	-0.7849	1	-0.7748	0.9578	-0.6999	0.7768	-0.697	0.6111	0.0873	1	0.0823	0.999	1
Sobic.001G387900	2	1.8	0.1	4.9	3.6	1.5	5.8	4	2.5	10.3	4.3	5.1	1.27	0.6494	1.2801	0.4156	1.5214	0.2777	1.5388	0.1352	2.2054	0.0214	2.2293	0.012	0.2595	1	0.2658	0.9998	0.9338	0.2566	0.9359	0.3821	0.6777	0.8205	0.6756	0.9536	2
Sobic.001G389700	1.5	1	0.7	0.3	0.7	0.2	0.3	0.5	0.3	0.2	0.3	0.2	-1.5361	0.7565	-1.5099	0.2978	-1.6425	0.5519	-1.6009	0.128	-2.143	0.3168	-2.0846	0.0371	-0.1022	1	-0.0916	0.9998	-0.6091	0.9778	-0.5879	0.8466	-0.5059	1	-0.494	0.999	3
Sobic.001G390200	135.1	59.7	83.7	79.8	65.1	83.3	144.4	121.7	112.3	261.3	199.2	208.8	-0.3349	0.8962	-0.3259	0.7195	0.3785	0.7012	0.3969	0.5049	1.1761	0.0096	1.1997	0.0053	0.7184	0.1307	0.7222	0.1128	1.5077	0	1.5121	0	0.7924	0.0492	0.7933	0.0688	0
Sobic.001G391500	2	3.4	2.2	0.2	2.2	0.6	0.5	0.5	0.7	0.7	0.1	0.7	-1.4435	0.5171	-1.4298	0.2852	-2.2623	0.0853	-2.2321	0.0026	-2.4726	0.0462	-2.4319	0.0043	-0.8187	1	-0.8109	0.9998	-1.0311	0.6118	-1.0214	0.6892	-0.2095	1	-0.2123	0.999	3
Sobic.001G391700	17.5	16	43.3	11.3	17.9	19.4	12.7	24.5	25.5	8.7	9.5	11	-0.702	0.5239	-0.6982	0.3689	-0.3416	0.7925	-0.3264	0.6949	-1.482	0.008	-1.4584	0.0027	0.364	1	0.3663	0.9998	-0.7801	0.2197	-0.7751	0.1377	-1.1412	0.0062	-1.1403	0.0311	5
Sobic.001G394100	3.1	25.4	52.5	42.4	80.9	127.8	123.1	217.5	117.3	69.4	230.4	173.8	1.572	0.0002	1.5724	0.1349	2.441	0	2.455	0.0024	2.4363	0	2.4585	0.0032	0.8727	0.034	0.8758	0.3775	0.8673	0.0139	0.8724	0.2671	-0.0044	1	-0.0034	0.9995	2
Sobic.001G394900	1.3	1.7	0.7	0.6	0.6	1.3	0.9	3.6	3.4	1.8	4.4	3.8	-0.6747	0.9835	-0.6577	0.6922	0.9658	0.579	0.9836	0.3084	1.2518	0.2892	1.2785	0.0785	1.6453	0.0396	1.6387	0.1592	1.9263	0.0025	1.9214	0.0019	0.2837	1	0.2838	0.999	2
Sobic.001G395000	1	0.4	0.1	0.6	1.1	0.7	1.1	1	1.2	1.6	2.7	2.3	0.7255	0.9991	0.7282	0.774	1.1615	0.7754	1.1686	0.3976	2.1054	0.2216	2.1112	0.0365	0.4387	1	0.4368	0.9998	1.3748	0.2566	1.3692	0.1039	0.9369	0.822	0.9354	0.5776	2
Sobic.001G395700	2.6	2.1	1.3	4.1	3.3	3	2.9	4.9	4.6	5.4	4.6	4.6	0.7201	0.8557	0.7292	0.4715	0.9544	0.4389	0.9723	0.135	1.1649	0.2328	1.1891	0.0362	0.241	1	0.2454	0.9998	0.4437	0.7906	0.4475	0.6065	0.2063	1	0.2049	0.999	2
Sobic.001G396400	0.5	1	0.3	1.6	1.4	1	1.7	3.1	7.4	3	5.9	4.2	1.1244	0.8862	1.1315	0.4751	2.7014	0.0197	2.7116	0.0027	2.7636	0.0119	2.7871	0.0002	1.5837	0.0493	1.5834	0.2079	1.6427	0.0186	1.6446	0.0065	0.0609	1	0.0618	0.999	2
Sobic.001G396900	7	11.6	16.4	2.4	1.9	22.6	4.3	2.7	6.5	2.6	4	8.8	-0.4817	0.9553	-0.4777	0.8269	-1.4437	0.0889	-1.4271	0.0195	-1.3074	0.1383	-1.278	0.057	-0.9613	0.292	-0.9563	0.9998	-0.8263	0.3134	-0.8132	0.7406	0.1391	1	0.1422	0.999	1
Sobic.001G397400	37.7	58.2	48.1	68.8	54.7	60.7	77.9	62	61.7	113.6	122.7	87.7	0.2954	0.9344	0.3033	0.719	0.4037	0.6276	0.4201	0.4143	1.0552	0.0166	1.0802	0.0054	0.1146	1	0.1185	0.9998	0.7608	0.0375	0.764	0.03	0.6482	0.1684	0.6494	0.1935	2
Sobic.001G397600	12.4	24.7	31	28.3	40.2	33.3	41.9	85.4	58.3	46.4	87.8	60.4	0.5224	0.758	0.5274	0.4946	1.3702	0.0022	1.3857	0.0019	1.3957	0.0016	1.419	0.0009	0.8532	0.0474	0.8559	0.1375	0.8753	0.0168	0.8781	0.0255	0.0236	1	0.024	0.999	2
Sobic.001G398400	4.4	1.6	1.7	4.2	2.3	3.2	5.7	5.1	4.7	8.7	5.2	6.9	0.2696	1	0.2793	0.8652	0.9331	0.2938	0.9508	0.1134	1.3363	0.0437	1.3582	0.0131	0.67	0.6319	0.6745	0.5974	1.0633	0.0236	1.0675	0.0345	0.3973	1	0.3967	0.9868	2
Sobic.001G398500	17.3	1.3	0.9	2.3	1.4	1.8	4.5	3.6	7.9	5.5	2.4	2.6	-1.8424	0.0095	-1.826	0.179	-0.3395	0.8421	-0.3176	0.8719	-0.9544	0.1892	-0.9311	0.492	1.5075	0.0027	1.5104	0.0149	0.8782	0.2825	0.8804	0.2953	-0.6248	0.5695	-0.6263	0.9584	0
Sobic.001G399200	11.6	4.3	2.9	1.7	0.7	1	0.8	1.3	1.9	0.5	1.9	1	-2.5507	0.0001	-2.5365	0.0003	-2.3267	0.0001	-2.3043	0.0003	-2.6111	0	-2.5832	0.0001	0.2317	1	0.237	0.9998	-0.0608	1	-0.0538	0.9923	-0.2911	1	-0.2865	0.999	1
Sobic.001G399900	20.1	1.9	1.9	1.2	1.9	0.6	1.1	1.9	2.3	0.9	0.6	1.2	-2.7058	0	-2.6896	0.0134	-2.2105	0.0001	-2.1862	0.02	-3.2061	0	-3.1773	0.0005	0.499	1	0.5024	0.9998	-0.5069	0.8957	-0.5005	0.7913	-1.0027	0.3704	-1.0005	0.4217	0
Sobic.001G400300	75.5	54.1	43.1	34.7	34.6	23.5	14.8	41	57.9	10.7	22	28.1	-0.9477	0.0784	-0.938	0.0576	-0.6792	0.2261	-0.6612	0.3243	-1.6343	0.0001	-1.6087	0.0001	0.2744	1	0.2776	0.9998	-0.6852	0.1333	-0.6806	0.2771	-0.9568	0.005	-0.9568	0.5406	1
Sobic.001G400400	0	0.2	0	0.4	0.4	0.2	0.2	0.6	0.4	0.4	0.9	1.9	2.2579	0.6876	2.2145	0.2828	2.4736	0.4232	2.44	0.1283	3.8819	0.0294	3.8549	0.003	0.2252	1	0.2314	0.9998	1.6346	0.1832	1.6306	0.1722	1.4133	0.3451	1.402	0.6019	2
Sobic.001G401600	14.8	4.9	5	2.7	4.6	2.4	3.1	9.5	5.2	2.9	3.9	5.5	-1.4009	0.0475	-1.3901	0.0466	-0.5477	0.6018	-0.5271	0.5406	-1.117	0.0897	-1.0918	0.0727	0.8578	0.273	0.8601	0.6321	0.2811	0.9423	0.2856	0.8536	-0.5739	0.7447	-0.5733	0.9815	0
Sobic.001G401900	87.6	72.3	74.5	78.1	51.5	31.5	29.6	25.1	33.2	25.3	12.1	12.6	-0.5751	0.5472	-0.5657	0.4227	-1.4863	0.0009	-1.4687	0	-2.3176	0	-2.2934	0	-0.9036	0.0652	-0.8989	0.2715	-1.7431	0	-1.7405	0.0007	-0.8356	0.1153	-0.837	0.376	1
Sobic.001G404300	1.7	4.1	1.9	6.9	2.6	6.8	10.1	7.1	9.1	12.1	8.8	13.2	0.9865	0.6243	0.996	0.3574	1.6604	0.0336	1.678	0.0038	2.002	0.0031	2.0312	0.0002	0.6814	0.7355	0.6851	0.8298	1.0182	0.0597	1.0232	0.1048	0.3409	1	0.3414	0.999	2
Sobic.001G405000	22.8	29.2	20.3	9.8	10.9	14.2	8.7	12.9	13.7	7.7	8	7.4	-1.128	0.0468	-1.1192	0.0055	-1.1183	0.0226	-1.1006	0.003	-1.7661	0.0001	-1.7396	0	0.0145	1	0.0175	0.9998	-0.6389	0.3091	-0.6346	0.1738	-0.6505	0.3553	-0.6503	0.3332	1
Sobic.001G405800	6.7	12.7	11.3	7.6	6.3	9.2	5.4	6.3	12.5	4.9	5.2	5.7	-0.4734	0.8689	-0.4659	0.5653	-0.4159	0.7618	-0.4	0.5875	-1.0744	0.1065	-1.0473	0.0205	0.0628	1	0.0662	0.9998	-0.5993	0.464	-0.594	0.2928	-0.6589	0.4637	-0.6582	0.7096	1
Sobic.001G406300	45.1	6.9	9.4	4.5	15.8	3.4	12.4	9.8	14.2	7.4	4	12	-1.4129	0.0104	-1.4018	0.2108	-0.8143	0.1645	-0.7935	0.361	-1.4846	0.0024	-1.4592	0.0642	0.5993	0.69	0.6013	0.9998	-0.0778	1	-0.0742	0.9865	-0.675	0.342	-0.6739	0.7534	3
Sobic.001G406700	36.1	128.8	71.4	28.4	11.6	13.7	14.5	17.1	17.2	9.9	29.2	17.8	-2.197	0	-2.1874	0.0005	-2.3751	0	-2.3593	0	-2.2068	0	-2.1809	0.0001	-0.1682	1	-0.1637	0.9998	-0.0028	1	-0.0002	0.9998	0.1669	1	0.1685	0.999	1
Sobic.001G407900	5.5	3.1	4.7	10.8	5.1	4.8	5	3	2.9	3.2	2.5	2	0.6196	0.8505	0.6271	0.5217	-0.3487	0.9129	-0.3315	0.7077	-0.8824	0.4631	-0.8597	0.1717	-0.9603	0.2247	-0.9539	0.4526	-1.5022	0.0029	-1.4975	0.0087	-0.5392	1	-0.5383	0.9868	1
Sobic.001G409100	23.2	69.4	35.1	14.8	14.3	11.8	9.7	28.4	21.5	6.4	14.2	15.2	-1.7185	0.0001	-1.71	0.001	-1.2067	0.0071	-1.1901	0.0451	-1.9911	0	-1.963	0.0001	0.5192	0.6867	0.5225	0.9493	-0.2677	0.9243	-0.2628	0.8322	-0.7843	0.0685	-0.7837	0.6554	1
Sobic.001G409300	7.1	17.6	16.4	45.8	24.1	27.3	58.3	29.7	31.1	80.9	44.4	49.8	1.1934	0.0202	1.2011	0.0317	1.454	0.0005	1.4693	0.0017	1.987	0	2.0131	0	0.2685	1	0.2729	0.9998	0.7961	0.0255	0.7998	0.1521	0.5309	0.4632	0.5325	0.9078	2
Sobic.001G411400	155.1	68.8	110.6	70.9	101.2	100.1	45.9	69.7	109	37.7	40.7	49.5	-0.3492	0.892	-0.3417	0.6974	-0.6331	0.2702	-0.6152	0.3115	-1.4845	0.0003	-1.4608	0.0003	-0.2806	1	-0.2773	0.9998	-1.138	0.0002	-1.1332	0.0001	-0.8545	0.016	-0.8548	0.1813	5
Sobic.001G412700	64.5	75.1	47.6	47.5	55.3	68.8	37.5	32	46.8	31.5	15.3	21.9	-0.2039	1	-0.1957	0.8393	-0.7714	0.1505	-0.7542	0.0701	-1.553	0.0002	-1.5264	0.0002	-0.5633	0.4414	-0.5598	0.4775	-1.3515	0	-1.3468	0.0002	-0.7845	0.0423	-0.7848	0.271	1
Sobic.001G414700	3.6	4.4	4.9	2.6	2.4	2.6	1.9	4.4	3.5	3.7	10.9	6	-0.8435	0.8655	-0.834	0.438	-0.4785	0.9077	-0.4599	0.6521	0.54	0.779	0.5631	0.5024	0.3713	1	0.3741	0.9998	1.3854	0.0408	1.3864	0.041	1.0153	0.2061	1.0145	0.5258	0
Sobic.001G415200	14.2	16.3	7	9.4	8.5	5.7	2.1	2.4	3.2	0.9	1	5.2	-0.7396	0.5877	-0.7287	0.3683	-2.3563	0.0001	-2.3349	0	-2.5404	0.0001	-2.5049	0.0006	-1.6102	0.0029	-1.6033	0.0029	-1.7958	0.0005	-1.7835	0.0362	-0.1811	1	-0.1777	0.999	1
Sobic.001G415700	49.1	34.4	41.4	34.2	29.4	33.3	25.3	25.2	25.3	21	19.2	20.3	-0.4155	0.7936	-0.4072	0.5267	-0.7886	0.118	-0.771	0.0328	-1.1432	0.0076	-1.1189	0.0007	-0.3677	1	-0.3639	0.9003	-0.7288	0.0576	-0.7246	0.0229	-0.3583	1	-0.3577	0.8495	1
Sobic.001G416100	2	2.5	3	6.9	5	5.6	9.2	4.5	5.6	11.2	9	4.8	1.1667	0.6384	1.1696	0.19	1.2822	0.3689	1.2941	0.0645	1.6386	0.1209	1.657	0.0101	0.1214	1	0.1259	0.9998	0.4713	0.8235	0.473	0.7053	0.3519	1	0.3518	0.999	2
Sobic.001G417600	2.4	3.4	3.7	4.7	6.1	6.6	8.8	6.9	4.4	8.1	10.4	8.3	0.8098	0.7589	0.8152	0.3332	1.0003	0.383	1.0156	0.095	1.3835	0.0896	1.4065	0.0045	0.1949	1	0.1977	0.9998	0.5738	0.5839	0.5765	0.3614	0.3802	1	0.3817	0.999	2
Sobic.001G418600	1	3.6	3.7	0.6	0.6	3.2	0.8	3	12.6	1.3	8.4	18.9	-1.0243	0.7201	-1.0156	0.5141	0.927	0.3714	0.9399	0.4588	1.646	0.0069	1.6721	0.072	1.953	0.0002	1.951	0.4254	2.6738	0	2.6783	0.0156	0.7252	0.1907	0.7242	0.999	0
Sobic.001G420100	234	166.4	144.6	59.5	61.3	31.9	54.8	46.8	72.7	62.4	31.1	58.4	-1.8808	0	-1.871	0	-1.717	0	-1.6993	0	-1.9427	0	-1.9167	0	0.1695	1	0.1729	0.9998	-0.0628	1	-0.0592	0.9801	-0.2286	1	-0.2284	0.999	3
Sobic.001G421000	0.1	0.2	0.2	0.7	0.9	0.2	1.1	2.5	0.9	1.8	2	1.1	1.793	0.7383	1.7631	0.2798	3.134	0.0434	3.1097	0.0009	3.2439	0.0257	3.2259	0.0002	1.3485	0.3484	1.3494	0.5534	1.4534	0.1441	1.4516	0.1334	0.1064	1	0.1043	0.999	2
Sobic.001G422100	112.1	90.3	163.4	211.9	25.6	143.1	104.4	15.3	51.2	125.2	23.9	39.8	0.0306	1	0.0393	0.9901	-1.1505	0.0061	-1.1346	0.1099	-1.0092	0.0165	-0.9842	0.1689	-1.1731	0.0003	-1.1676	0.8327	-1.0412	0.0007	-1.0359	0.5034	0.137	1	0.139	0.999	1
Sobic.001G422300	39.1	102	68.3	37.9	26.6	23.8	25.8	26.8	26.7	20.2	34.6	27.4	-1.3066	0.0043	-1.2983	0.0185	-1.4941	0.0002	-1.4781	0.0008	-1.4874	0.0003	-1.4613	0.0012	-0.1797	1	-0.1756	0.9998	-0.1763	0.973	-0.1729	0.893	0.0053	1	0.0067	0.999	1
Sobic.001G422400	18.6	25.3	17.1	19.5	14.1	9.4	8.1	12.9	10	10	6.6	13.1	-0.5576	0.5988	-0.5481	0.4383	-1.0694	0.0309	-1.0514	0.0044	-1.1601	0.0151	-1.1324	0.0048	-0.5036	0.8536	-0.4992	0.9199	-0.5996	0.3086	-0.5949	0.4263	-0.0917	1	-0.092	0.999	1
Sobic.001G425300	10.4	5.2	9.1	4.2	2.8	1.8	1.8	4.7	3.1	1.9	3.7	5.4	-1.4955	0.0609	-1.4872	0.0181	-1.4261	0.0451	-1.4064	0.0088	-1.2796	0.084	-1.2534	0.0227	0.0776	1	0.0832	0.9998	0.2188	0.9774	0.2257	0.9247	0.1447	1	0.1457	0.999	1
Sobic.001G425500	10.3	9.2	2.2	1.1	0.5	1.3	0.7	0.6	1.8	1.4	1.3	1	-2.9882	0.0086	-2.9594	0.0015	-2.8985	0.0054	-2.866	0.0009	-2.6771	0.0092	-2.6392	0.0009	0.0953	1	0.095	0.9998	0.3086	1	0.3067	0.9188	0.2169	1	0.2149	0.999	1
Sobic.001G425600	5.9	2.1	1	0.4	0.1	0.4	0	0.2	0.2	0.1	0.3	0.5	-3.4284	0.0486	-3.3638	0.0062	-4.6186	0.0045	-4.4709	0.0002	-3.501	0.0223	-3.4103	0.0017	-1.1824	1	-1.1064	0.9998	-0.0729	1	-0.0519	0.9943	1.1149	1	1.0592	0.999	1
Sobic.001G426000	345.9	463.4	262.9	101.9	99.9	114	69.2	68.2	212.7	53.9	53.4	71.4	-1.8392	0	-1.8306	0	-1.6984	0	-1.6822	0.0024	-2.7125	0	-2.6856	0	0.1454	1	0.1491	0.9998	-0.8726	0.0095	-0.8675	0.0037	-1.0147	0.0014	-1.015	0.3136	1
Sobic.001G426400	158.1	104	153.9	199.9	90.3	100.8	51.5	53.7	66.7	37.5	46.6	90.4	-0.1162	1	-0.1067	0.9431	-1.3367	0.001	-1.3194	0.0001	-1.363	0.0009	-1.3377	0.0014	-1.2123	0.0002	-1.208	0.0215	-1.2432	0	-1.2378	0.0214	-0.0269	1	-0.0258	0.999	4
Sobic.001G426800	114.7	129	114	50.8	45	69.7	40.5	61.8	117.4	49.5	51.2	70.4	-1.1808	0.0143	-1.1731	0.0039	-0.7786	0.1279	-0.7621	0.1634	-1.1815	0.0061	-1.1556	0.0009	0.4069	1	0.4105	0.9998	-0.0005	1	0.0051	0.9967	-0.4037	0.9025	-0.4041	0.999	1
Sobic.001G427600	1.6	2.4	1.8	0.3	0.5	1.2	0.5	0.5	1	1.1	0.7	0.9	-1.6556	0.2846	-1.6386	0.0649	-1.6586	0.1643	-1.637	0.0194	-1.1934	0.3629	-1.1642	0.0801	-0.0007	1	-0.0029	0.9998	0.4593	0.9485	0.4568	0.8249	0.464	1	0.461	0.999	1
Sobic.001G428700	4.1	0.4	0.6	0.8	0.4	0.3	0.5	0.3	0.1	0.4	0.1	0.2	-1.8654	0.5065	-1.8391	0.272	-2.6482	0.146	-2.5888	0.0522	-2.9171	0.0853	-2.8561	0.0237	-0.775	1	-0.7423	0.9998	-1.0577	0.8445	-1.027	0.6358	-0.2789	1	-0.282	0.999	0
Sobic.001G429300	12	4.5	8.9	4.5	5.6	4.4	2.6	4.3	4.3	2.2	3.1	5.7	-0.8427	0.3847	-0.8349	0.1984	-1.2494	0.0411	-1.2306	0.0137	-1.3083	0.0329	-1.2828	0.0199	-0.4022	1	-0.3983	0.9998	-0.4659	0.7517	-0.4591	0.6702	-0.0606	1	-0.0592	0.999	1
Sobic.001G431500	6.9	1.3	3.2	1.7	2.1	0.2	0.8	0.8	0.6	0.6	0.2	0.5	-1.5213	0.1165	-1.5096	0.2306	-2.4613	0.0018	-2.4357	0.0004	-3.2837	0	-3.2523	0	-0.9339	0.8507	-0.9251	0.9998	-1.7656	0.035	-1.7553	0.172	-0.8282	1	-0.8289	0.8874	1
Sobic.001G432700	2.2	2.6	4.4	0.8	2.3	1.8	1.8	1.1	1.1	0.9	0.8	0.3	-0.954	0.8776	-0.9438	0.4809	-1.2334	0.5642	-1.2123	0.1711	-2.2886	0.1203	-2.2521	0.0075	-0.2777	1	-0.2757	0.9998	-1.3379	0.396	-1.3278	0.2761	-1.0598	0.94	-1.0516	0.7579	1
Sobic.001G432800	1.2	2.5	1.7	1.7	0.7	0.8	1.1	1.2	0.9	4.2	2.6	4.4	-0.8259	0.8814	-0.8154	0.5514	-0.8357	0.7395	-0.8142	0.3484	0.9245	0.4412	0.9518	0.1494	0.0003	1	0.009	0.9998	1.7547	0.0022	1.7594	0.0043	1.7591	0.0007	1.7538	0.001	0
Sobic.001G433200	9.3	0.3	1.8	0.1	0.2	0.3	0.3	0.4	0.2	0.4	0.4	1.4	-4.1105	0	-4.0796	0.0004	-3.6604	0	-3.6257	0.0004	-2.4433	0.0004	-2.414	0.0285	0.4521	1	0.4451	0.9998	1.6607	0.1044	1.6529	0.1255	1.2127	0.3884	1.207	0.6525	0
Sobic.001G434300	10.4	22.5	12.5	7.2	6.2	6.1	7.1	6.2	7.5	6.1	7.6	4.8	-1.2898	0.041	-1.2805	0.015	-1.2163	0.0304	-1.1989	0.0084	-1.4314	0.0081	-1.4041	0.0023	0.0799	1	0.084	0.9998	-0.1398	1	-0.1363	0.9355	-0.218	1	-0.2167	0.999	1
Sobic.001G435500	11	9.8	16.2	8.7	9.4	8.1	5.3	1.7	4.6	1	0.7	0.4	-0.5373	0.8519	-0.5313	0.5012	-1.7236	0.0132	-1.7065	0.0022	-4.2322	0	-4.2001	0	-1.1824	0.0828	-1.1772	0.1983	-3.6973	0	-3.6858	0	-2.5131	0.0001	-2.5029	0.0027	1
Sobic.001G435700	40.9	10	5.1	4.4	3.4	4.8	5.3	6.6	6.7	4.2	5.4	2.8	-2.2161	0.0001	-2.2018	0.0061	-1.6688	0.0013	-1.6468	0.0262	-2.2661	0	-2.242	0.0022	0.5521	1	0.5549	0.88	-0.0566	1	-0.0534	0.9856	-0.6066	0.8493	-0.6054	0.7953	0
Sobic.001G435800	64.3	79.7	44	22.3	35.9	27.4	32	17.8	35.6	26.2	33.4	55.6	-1.2138	0.0126	-1.2053	0.0078	-1.2256	0.0046	-1.2087	0.0063	-0.8434	0.0979	-0.8161	0.0825	-0.0084	1	-0.0052	0.9998	0.3714	0.6391	0.3764	0.6586	0.3817	0.9351	0.3835	0.999	1
Sobic.001G438100	2.6	1.7	1.3	1.1	1.3	0.8	0.8	0.3	0.7	1	0.9	0.7	-0.8598	0.8021	-0.8491	0.4188	-1.657	0.1697	-1.6342	0.022	-1.2411	0.3391	-1.2142	0.0739	-0.7928	1	-0.7851	0.9185	-0.3835	0.9547	-0.3789	0.8262	0.4107	1	0.41	0.999	1
Sobic.001G438800	11	7.8	10.4	5.4	6	5.8	5.3	3.4	4.7	5.8	3.7	5.2	-0.8185	0.3387	-0.8109	0.0813	-1.1906	0.0311	-1.1733	0.0021	-1.0895	0.052	-1.0652	0.0069	-0.3678	1	-0.364	0.9998	-0.2727	0.9231	-0.2688	0.8085	0.098	1	0.0983	0.999	1
Sobic.001G439100	6	1.3	14.1	1	2.3	0.8	0.4	1.2	0.9	0.6	1.1	1.5	-2.4183	0.0025	-2.411	0.0132	-3.1488	0	-3.1229	0.0002	-2.8549	0.0001	-2.825	0.0006	-0.727	1	-0.7186	0.9998	-0.4355	0.9547	-0.4267	0.8568	0.2935	1	0.2937	0.999	0
Sobic.001G439800	1.2	1	3.8	1	0.2	0.4	0.5	0.1	0.1	0.3	0.1	0.4	-1.9771	0.108	-1.9689	0.0739	-3.386	0.0013	-3.3494	0.0004	-3.009	0.0034	-2.97	0.0002	-1.3992	0.69	-1.3752	0.9021	-1.0256	0.6652	-1.0063	0.6001	0.377	1	0.3749	0.999	1
Sobic.001G440200	44.5	22.1	19.2	17.3	16.2	8	8.8	10	12.5	7.5	5.6	15.2	-1.086	0.0474	-1.0753	0.0704	-1.5248	0.0006	-1.5056	0.0003	-1.7129	0.0001	-1.6859	0.0006	-0.4327	1	-0.4284	0.9998	-0.6265	0.3625	-0.6208	0.5348	-0.1899	1	-0.189	0.999	1
Sobic.001G440500	24.6	33.8	37.1	19.5	19.1	20.7	13.1	20.7	18.2	17.4	15.1	15.5	-0.7447	0.268	-0.7379	0.113	-0.9542	0.0417	-0.9376	0.0144	-1.0987	0.0123	-1.0736	0.002	-0.2037	1	-0.2001	0.9998	-0.3536	0.6805	-0.3496	0.5161	-0.1466	1	-0.147	0.999	1
Sobic.001G441200	24.6	22.1	23.9	42.7	50	49.9	53.4	57	47.5	41.4	54.6	54.5	0.9541	0.0915	0.9614	0.0097	1.0856	0.0164	1.1026	0.0004	0.9775	0.0371	1.0017	0.002	0.1362	1	0.1396	0.9998	0.0231	1	0.0273	0.9887	-0.1111	1	-0.1098	0.999	2
Sobic.001G442800	23.2	60.2	45.6	24.5	12.3	27.9	15.1	11.7	18.4	15.4	11.5	20.7	-1.0695	0.0387	-1.0621	0.0858	-1.5954	0.0001	-1.5797	0.0004	-1.5629	0.0001	-1.5351	0.0006	-0.5193	0.6407	-0.515	0.8946	-0.4903	0.4114	-0.4837	0.5495	0.0332	1	0.034	0.999	1
Sobic.001G442900	6.4	9.2	4.9	2.9	4.3	4	2.8	4.3	5.7	3.1	3.5	3	-0.9539	0.2914	-0.9443	0.0995	-0.7733	0.3251	-0.7553	0.167	-1.2332	0.0468	-1.2057	0.0062	0.1849	1	0.1874	0.9998	-0.28	0.9383	-0.2766	0.8059	-0.4626	1	-0.4623	0.9749	1
Sobic.001G443000	3	2.8	3.2	5.1	5.3	4.7	4.6	8	4.8	8.3	7.4	6.4	0.696	0.8328	0.7021	0.3886	0.8744	0.4501	0.8908	0.1184	1.1975	0.1514	1.2197	0.0096	0.1845	1	0.1884	0.9998	0.5007	0.6703	0.5036	0.4661	0.3192	1	0.3178	0.999	2
Sobic.001G443800	3.5	1.5	1.7	0.4	1.9	0.2	0.4	0.2	0.3	0.2	0.5	0.5	-1.5161	0.4673	-1.502	0.2783	-2.8432	0.0266	-2.8038	0.0004	-2.6451	0.0364	-2.5976	0.0011	-1.3267	0.7733	-1.3088	0.9085	-1.1311	0.6009	-1.1137	0.6111	0.1936	1	0.2026	0.999	1
Sobic.001G444100	5.4	3.4	4.3	7.4	6.8	6.8	8.9	8.6	8.8	9.5	10.8	8.1	0.6253	0.8208	0.6322	0.4007	0.9435	0.2589	0.9596	0.0332	1.0181	0.1871	1.0397	0.0199	0.3235	1	0.3274	0.9998	0.3912	0.7769	0.3946	0.5953	0.0698	1	0.0705	0.999	2
Sobic.001G444900	0.1	0.1	0.5	0.6	0.2	0.8	0.8	0.2	0.5	1.7	1.1	0.6	1.4868	0.8841	1.4424	0.497	1.3347	0.8004	1.3017	0.4535	2.5251	0.2045	2.4856	0.0314	-0.1472	1	-0.1437	0.9998	1.0382	0.6172	1.0295	0.4771	1.188	0.6471	1.1778	0.747	2
Sobic.001G445700	1.9	2.7	2.1	1.1	0.6	0.4	0.8	0.3	0.3	0.5	0.8	0.8	-1.7513	0.277	-1.7392	0.0563	-2.3785	0.0514	-2.3487	0.0015	-1.8132	0.1512	-1.7764	0.0093	-0.6188	1	-0.6042	0.9998	-0.0568	1	-0.0446	0.9943	0.5633	1	0.5647	0.999	1
Sobic.001G446000	4.5	12.9	11.6	24.6	12.1	20.1	27.4	25.8	25.6	54.8	30.5	25.3	0.9083	0.1749	0.9154	0.1823	1.3546	0.0021	1.3701	0.0016	1.8264	0	1.8522	0.0002	0.4542	0.8384	0.4585	0.8993	0.9195	0.0079	0.9233	0.1041	0.4694	0.7063	0.4693	0.9319	2
Sobic.001G446100	1.7	2.8	4.2	5.2	2.3	5.6	6	4.2	3.8	13.6	9.6	7	0.5453	0.9271	0.5499	0.6562	0.6245	0.7164	0.6385	0.381	1.7099	0.0063	1.7313	0.0007	0.0858	1	0.0899	0.9998	1.1649	0.0107	1.168	0.0416	1.0824	0.0125	1.0818	0.0651	2
Sobic.001G446800	4.8	8.3	10.7	7.2	2.9	4	3.8	2.8	2.6	4.1	3.7	2	-0.7993	0.4756	-0.792	0.3413	-1.4462	0.0232	-1.4293	0.0026	-1.3879	0.0302	-1.3637	0.0086	-0.6383	0.9078	-0.632	0.915	-0.5863	0.5951	-0.5828	0.6047	0.0547	1	0.0545	0.999	1
Sobic.001G447400	46.6	24.4	45.1	32.3	10.1	29.3	16.1	5.8	13.3	19.3	8.8	11.3	-0.733	0.2771	-0.7245	0.3458	-1.7764	0	-1.7593	0.0001	-1.6326	0.0001	-1.6091	0.0002	-1.0372	0.0087	-1.0321	0.4206	-0.9018	0.0179	-0.8965	0.2539	0.1396	1	0.1403	0.999	1
Sobic.001G447800	4.2	5.8	3.3	3.8	7	7.8	8.8	19.5	12.2	4.5	17.7	11	0.401	0.9304	0.4097	0.6933	1.5132	0.0023	1.5314	0.0007	1.1764	0.0376	1.2014	0.0361	1.1164	0.0066	1.1181	0.0759	0.7758	0.1152	0.7789	0.3618	-0.3401	1	-0.3388	0.999	2
Sobic.001G448400	7.4	10.3	12.2	11.6	14.8	16.8	10	9.6	11.2	4.8	5.5	6	0.4744	0.8487	0.4803	0.4952	-0.0273	1	-0.0113	0.9902	-0.9764	0.2185	-0.9504	0.0406	-0.4976	0.9097	-0.4944	0.7399	-1.4503	0.0003	-1.4446	0	-0.9505	0.0629	-0.9482	0.034	0
Sobic.001G449100	0.8	1.2	2.1	5.4	1.5	0.6	4.6	4.1	2.8	11.6	4.7	4.9	0.8506	0.9266	0.8524	0.6615	1.4137	0.3376	1.4222	0.057	2.2815	0.0102	2.2967	0.0009	0.5755	1	0.5822	0.9998	1.4354	0.0116	1.4373	0.2433	0.8648	0.344	0.8618	0.6621	2
Sobic.001G450500	42.6	17.8	16.6	2.5	18.2	1.6	7.4	3.6	6	5.6	1.7	1.1	-1.8459	0	-1.8371	0.0743	-2.2491	0	-2.2297	0	-3.2661	0	-3.2421	0	-0.4039	1	-0.402	0.9998	-1.4298	0.0005	-1.43	0.3847	-1.0252	0.0289	-1.0259	0.6911	3
Sobic.001G451800	78.4	61.5	28.2	15.5	14.5	13.9	12.2	28.7	28.5	16.5	17.6	12.3	-2.0064	0	-1.9957	0	-1.3655	0.001	-1.3467	0.0112	-1.9745	0	-1.9494	0	0.647	0.2828	0.6503	0.6069	0.0297	1	0.0328	0.9869	-0.6143	0.2297	-0.615	0.7038	1
Sobic.001G451900	0.2	0.3	0.2	0.4	1	1	1.1	1.3	0.9	1.4	1.6	1.1	1.6754	0.6962	1.6648	0.1985	2.1651	0.2671	2.1612	0.0142	2.4246	0.1363	2.4265	0.0036	0.4927	1	0.4894	0.9998	0.7469	0.7596	0.7424	0.5401	0.2556	1	0.2544	0.999	2
Sobic.001G452700	2.3	2.9	3.6	6.5	4.3	6.3	5.9	8	8.5	7.6	6.6	9.2	0.9207	0.5518	0.9263	0.1885	1.2904	0.085	1.3052	0.0043	1.3108	0.0745	1.3345	0.0031	0.3763	1	0.3801	0.9998	0.3918	0.7891	0.3968	0.6408	0.0194	1	0.0193	0.999	2
Sobic.001G454900	7.3	7.5	10	4.1	4	3.4	5.2	5.5	6.1	4.1	4.8	6.2	-1.1434	0.1363	-1.1363	0.0182	-0.6277	0.4869	-0.6111	0.1689	-0.8226	0.2639	-0.7972	0.0625	0.5214	1	0.5253	0.8057	0.3225	0.8957	0.3277	0.7537	-0.1962	1	-0.1946	0.999	1
Sobic.001G455300	0.9	0.5	2.2	0.3	0.2	0.2	0.1	0.1	0.1	0.1	0.4	0.1	-2.3166	0.313	-2.2894	0.0545	-3.0762	0.0796	-3.0116	0.0037	-2.4868	0.1503	-2.4333	0.0189	-0.7535	1	-0.7228	0.9998	-0.1688	1	-0.1516	0.9754	0.585	1	0.5761	0.999	0
Sobic.001G455700	265.6	108.2	185.1	60.1	109.8	101.8	25.3	35.2	50.1	11.8	14.2	26.4	-1.0942	0.0292	-1.0869	0.0438	-2.3953	0	-2.3771	0	-3.5187	0	-3.4936	0	-1.2987	0	-1.2955	0.0031	-2.4266	0	-2.42	0	-1.125	0.0004	-1.1241	0.055	1
Sobic.001G456400	8.9	12.7	6.6	6	2.7	9.5	9.7	7.2	7.3	8.5	12.1	27	-0.7184	0.6862	-0.7082	0.4615	-0.3106	0.9027	-0.2923	0.698	0.6121	0.3939	0.6407	0.3293	0.4135	1	0.4167	0.9998	1.333	0.0007	1.3402	0.0629	0.9233	0.024	0.9252	0.3469	0
Sobic.001G459400	33.9	65	59.2	83.2	92.4	80.6	111.4	181.9	133.5	197.8	164.9	167.9	0.6339	0.4228	0.6407	0.2776	1.348	0.0009	1.3642	0.0011	1.6346	0	1.6603	0	0.7202	0.1177	0.7234	0.1673	1.0017	0.0019	1.0053	0.0006	0.2847	1	0.2845	0.999	2
Sobic.001G460000	30.4	45.6	24.5	35.3	60.2	49.8	49.9	143.4	81.9	64.8	69.5	81.2	0.4513	0.7004	0.4591	0.5568	1.356	0.0007	1.3735	0.0068	0.9703	0.028	0.997	0.0158	0.9099	0.0152	0.9125	0.2823	0.519	0.3143	0.5231	0.2635	-0.3878	0.9423	-0.3883	0.999	2
Sobic.001G461200	50.7	27.5	14.9	8.1	5.3	6	6	5.2	10.5	4.8	4.6	4.8	-2.3182	0	-2.3056	0	-2.178	0	-2.1578	0.0001	-2.8288	0	-2.8012	0	0.1461	1	0.1504	0.9998	-0.5126	0.8055	-0.5066	0.6148	-0.6556	0.8742	-0.6539	0.8373	1
Sobic.001G461700	6.2	5.9	5	8.4	12.9	12.7	12.8	14.8	11.9	9.9	12	10.2	0.9264	0.2853	0.934	0.0657	1.13	0.0539	1.1476	0.0021	0.7969	0.2872	0.8215	0.0484	0.2076	1	0.2104	0.9998	-0.1312	0.9979	-0.1276	0.9281	-0.337	1	-0.336	0.9616	2
Sobic.001G462800	9.8	5	2.6	7	9.8	2.6	11.9	23.5	15.5	19.2	19.2	14.3	0.1117	1	0.1226	0.9591	1.4665	0.0066	1.4857	0.0076	1.4933	0.0059	1.5167	0.0037	1.3607	0.0004	1.3635	0.0955	1.3787	0.0002	1.3798	0.017	0.0201	1	0.0194	0.999	2
Sobic.001G463800	18	21.6	10.6	6.4	11	7.6	6.4	13.5	9.5	7.2	10.7	8.5	-1.0784	0.0645	-1.0691	0.0326	-0.8696	0.1172	-0.851	0.0766	-1.0578	0.0362	-1.0314	0.0128	0.2136	1	0.2163	0.9998	0.02	1	0.0231	0.9941	-0.1918	1	-0.1916	0.999	1
Sobic.001G464000	1.3	1.7	3.2	1.1	0.7	0.8	1.4	2	1.4	3.7	4.4	5.8	-1.2965	0.3603	-1.2899	0.1082	-0.4313	0.8644	-0.4155	0.6403	1.0553	0.1713	1.0774	0.0405	0.8726	0.665	0.8762	0.5107	2.3552	0	2.3588	0	1.486	0.0002	1.4849	0.0005	0
Sobic.001G464800	2.6	5.1	1.5	3.7	9	4.4	8.8	9.6	5.6	6.9	11.1	9.9	0.8052	0.6914	0.8148	0.483	1.2702	0.1034	1.2894	0.0443	1.4481	0.0388	1.4773	0.0125	0.4691	1	0.4715	0.9998	0.6439	0.406	0.6463	0.4263	0.1754	1	0.1772	0.999	2
Sobic.001G465100	41.5	24.7	37.5	55.5	44.4	39.4	38.4	8.4	7.5	25.3	32.4	30.3	0.3887	0.8679	0.3969	0.5742	-0.9926	0.0355	-0.9752	0.1883	-0.3393	0.7055	-0.316	0.5092	-1.3763	0	-1.3717	0.2489	-0.7279	0.0673	-0.7241	0.0467	0.6487	0.1795	0.653	0.999	4
Sobic.001G465700	2.2	2.1	3.6	4.7	5.3	6.1	6.1	7.3	6.3	4.3	5.9	5.9	0.98	0.4291	0.9837	0.1034	1.2612	0.0774	1.275	0.0036	0.9211	0.3121	0.9428	0.0554	0.286	1	0.2888	0.9998	-0.0584	1	-0.0537	0.9775	-0.3421	1	-0.3403	0.999	2
Sobic.001G465900	13.1	2	3.9	2.3	1.3	1.6	1.9	0.9	0.5	1.8	1.6	1.8	-1.8827	0.0687	-1.8682	0.053	-2.5857	0.0033	-2.5569	0.0034	-1.9377	0.0293	-1.9114	0.0167	-0.6971	1	-0.6868	0.9998	-0.0593	1	-0.0529	0.9903	0.64	1	0.6379	0.999	1
Sobic.001G466800	1.1	1.1	1.9	3.7	2.3	3.4	3.6	2.9	3.9	3.2	3.4	9.3	1.1593	0.7431	1.158	0.2711	1.2847	0.4734	1.2923	0.0831	1.848	0.0946	1.8655	0.0113	0.1316	1	0.1357	0.9998	0.6925	0.5748	0.6994	0.5682	0.565	1	0.5665	0.999	2
Sobic.001G467800	1.7	0	0	0.1	0.5	0.2	1.2	2.8	0.8	1.2	1.4	1.4	-1.2401	0.9406	-1.199	0.7573	1.3983	0.6115	1.4071	0.4898	1.1026	0.7303	1.11	0.58	2.6385	0.0188	2.5973	0.0512	2.3301	0.0525	2.2898	0.0132	-0.3072	1	-0.3066	0.999	0
Sobic.001G468000	3.3	0.4	0.7	0.3	0.3	0.2	0.5	0.6	0.4	0.5	0.4	0.6	-2.4852	0.154	-2.454	0.0439	-1.5832	0.3781	-1.553	0.168	-1.61	0.3225	-1.5785	0.1432	0.9069	1	0.902	0.9453	0.8697	0.8319	0.865	0.5657	-0.0342	1	-0.0348	0.999	0
Sobic.001G469100	2.8	3.1	3.6	2.1	5.7	3.8	5.9	6.9	3.8	8.4	8.3	6.7	0.2327	1	0.2386	0.8751	0.7433	0.5036	0.7597	0.1597	1.2062	0.0844	1.229	0.0034	0.5136	1	0.5154	0.9998	0.9713	0.0617	0.9726	0.0845	0.4591	0.9875	0.4589	0.9189	2
Sobic.001G470000	6	1.3	2.5	0.9	3.6	0.4	1.5	0.9	1.2	1.2	0.9	1.2	-1.0416	0.6393	-1.0312	0.5262	-1.5554	0.1814	-1.5327	0.0556	-1.6806	0.1228	-1.6542	0.0329	-0.5133	1	-0.5085	0.9998	-0.6449	0.7959	-0.6412	0.7959	-0.1312	1	-0.1311	0.999	3
Sobic.001G470400	40	8.4	36.5	5.4	13.6	13.6	20	4	5.4	15.3	5.9	3	-1.4268	0.1997	-1.4181	0.1247	-1.5711	0.0701	-1.5515	0.0853	-1.8533	0.0225	-1.8317	0.0311	-0.1441	1	-0.1416	0.9998	-0.4359	0.8954	-0.436	0.8637	-0.2905	1	-0.2896	0.999	1
Sobic.001G470800	18.7	29.6	105.1	20.8	19.4	18.6	20.2	14.6	11.2	19.7	31.2	22.8	-1.3997	0.0011	-1.3966	0.0519	-1.7775	0	-1.7627	0.0046	-1.1379	0.0065	-1.1164	0.089	-0.3722	1	-0.3683	0.9998	0.2648	0.843	0.2682	0.7349	0.6381	0.1826	0.6402	0.4055	0
Sobic.001G471000	49.9	33.8	40.5	76.1	101.8	79.5	85.5	98	95.1	80	60.4	51.6	0.9993	0.0584	1.0069	0.015	1.0968	0.0128	1.1142	0.001	0.5371	0.4233	0.5607	0.1905	0.1019	1	0.1051	0.9998	-0.4652	0.3962	-0.4621	0.3987	-0.5645	0.2988	-0.5645	0.4361	2
Sobic.001G471800	16.8	19.7	15.3	6	2.9	3.8	3.6	4.6	5.1	3.2	8.4	3.3	-2.0688	0.0001	-2.0592	0	-2.0498	0	-2.031	0	-1.926	0.0001	-1.9005	0	0.0272	1	0.0324	0.9998	0.1452	0.9997	0.1486	0.9527	0.119	1	0.121	0.999	1
Sobic.001G472000	1087.9	991.6	1182.9	710.2	341.1	878.2	296.5	242.4	711.5	196.6	241.8	228.9	-0.8157	0.3657	-0.8081	0.1777	-1.4467	0.0019	-1.4304	0.004	-2.3973	0	-2.3732	0	-0.6256	0.4962	-0.6211	0.9877	-1.5815	0	-1.576	0.0002	-0.9527	0.0129	-0.9527	0.2959	1
Sobic.001G472800	39.5	17.2	20.7	47.9	25.9	55.1	77.4	33.1	61.1	71.5	48.7	83.1	0.6833	0.3656	0.6926	0.3237	1.0865	0.0147	1.1044	0.0271	1.2979	0.002	1.3223	0.0024	0.408	0.9776	0.4124	0.9998	0.612	0.1606	0.6182	0.3013	0.2076	1	0.2093	0.999	2
Sobic.001G473200	16.9	6.9	21.1	5.1	11.8	8.8	5	7.3	5.9	3.2	6.3	3.6	-0.8476	0.4911	-0.8421	0.3154	-1.354	0.0514	-1.3361	0.0126	-1.8741	0.0047	-1.8505	0.0007	-0.5039	1	-0.5008	0.9998	-1.0291	0.1398	-1.024	0.142	-0.5248	1	-0.5213	0.9949	1
Sobic.001G473900	17.9	9.7	17.1	11.3	8.5	5.2	10.9	5.3	5.2	9.1	6.2	3.8	-0.8639	0.3818	-0.8561	0.2234	-1.1246	0.0934	-1.107	0.0301	-1.3054	0.0384	-1.2834	0.0119	-0.2543	1	-0.249	0.9998	-0.4432	0.7863	-0.4411	0.7598	-0.187	1	-0.1863	0.999	1
Sobic.001G475400	8.4	6.9	15	5.3	4.6	3	3.9	4.1	2.5	6	7.7	3.8	-1.2623	0.026	-1.2563	0.0152	-1.5772	0.0012	-1.5601	0.0002	-0.8838	0.1136	-0.8622	0.0729	-0.3082	1	-0.3032	0.9998	0.3792	0.7696	0.3813	0.7406	0.6887	0.3506	0.689	0.5616	1
Sobic.001G475500	79.8	33	19.2	20.9	12.2	15.2	21.1	27.4	25.7	21	28.5	32.1	-1.5028	0.0025	-1.4904	0.0185	-0.9098	0.0878	-0.8897	0.1368	-0.8108	0.1436	-0.7861	0.1974	0.5998	0.5979	0.6041	0.5992	0.6904	0.1872	0.6954	0.1793	0.0937	1	0.0948	0.999	0
Sobic.001G475700	8.1	9.4	8.4	6	5.1	3.8	3.4	3.5	3	4.3	3.9	3.1	-0.8374	0.4346	-0.829	0.1517	-1.456	0.0199	-1.4371	0.0002	-1.2928	0.0443	-1.2673	0.002	-0.6118	0.9358	-0.6062	0.7741	-0.4549	0.7704	-0.4513	0.6263	0.1594	1	0.1587	0.999	1
Sobic.001G475800	69.7	10.4	14.5	5.6	6.2	6	9.9	5.6	5.7	12.4	9.2	8	-2.4585	0	-2.4458	0.0007	-2.2124	0	-2.1906	0.0016	-1.7547	0	-1.7319	0.013	0.2494	1	0.2529	0.9998	0.696	0.3434	0.6982	0.2169	0.4486	1	0.4491	0.999	0
Sobic.001G476300	7.6	21.2	9.1	10.4	17.7	17.5	21.1	29.3	25.9	19.1	31.1	34.3	0.1692	1	0.1771	0.9057	0.9046	0.0664	0.9216	0.0772	1.003	0.0286	1.0312	0.0465	0.74	0.1567	0.7425	0.2008	0.836	0.0277	0.8403	0.0494	0.098	1	0.0989	0.999	2
Sobic.001G476400	59.7	6.3	4.9	4.4	5.5	1.8	6.6	6.3	4.8	3.5	2.5	9.5	-2.6262	0	-2.6112	0.0105	-2.0749	0	-2.0517	0.0206	-2.2955	0	-2.2691	0.0179	0.5559	0.9806	0.56	0.9998	0.3267	0.8961	0.3324	0.8868	-0.2257	1	-0.2237	0.999	0
Sobic.001G478500	9.4	7.6	14.6	5	7.6	6.8	4.8	7.6	6.9	6.1	5.9	4.7	-0.7472	0.3442	-0.7418	0.1473	-0.7612	0.192	-0.7447	0.0751	-1.0055	0.048	-0.9828	0.0106	-0.0099	1	-0.007	0.9998	-0.2599	0.907	-0.2569	0.7913	-0.2476	1	-0.2481	0.999	5
Sobic.001G479500	5.2	5.4	9.5	18.8	8.7	18.1	16.1	10.9	14.6	23.8	16.7	17.2	1.1503	0.0426	1.1559	0.0249	0.9963	0.0642	1.011	0.0094	1.4452	0.0012	1.4679	0.0001	-0.1476	1	-0.1432	0.9998	0.2952	0.8197	0.3	0.7884	0.4464	0.7822	0.447	0.8418	2
Sobic.001G480400	14.6	2.1	5.3	7.1	5.8	7	2.6	6.2	8.1	3	6.4	54.1	-0.1876	1	-0.1777	0.9374	-0.4318	0.8342	-0.412	0.7519	1.4125	0.0106	1.4375	0.2264	-0.2394	1	-0.2355	0.9998	1.6008	0	1.6093	0.2343	1.846	0	1.8448	0.4336	0
Sobic.001G481000	9.4	7.7	9.6	2.2	3	4	1.7	1.8	1	1.3	1.8	1.6	-1.6023	0.2024	-1.5898	0.0182	-2.6406	0.005	-2.6122	0	-2.6142	0.0049	-2.5793	0	-1.0343	0.8208	-1.0262	0.5992	-1.0135	0.5036	-1.0039	0.2771	0.0226	1	0.0245	0.999	1
Sobic.001G481100	4.6	5	4.8	0.1	4.8	0	0.6	0.3	0.2	0.1	0	0	-1.628	0.3418	-1.6164	0.4743	-3.8043	0.0013	-3.7473	0	-7.4638	0	-7.0409	0	-2.1775	0.1137	-2.144	0.8629	-5.8466	0	-5.4416	0.024	-3.6672	0.2241	-3.3096	0.1665	3
Sobic.001G481200	37.8	15.8	20.2	20.6	29.2	11.1	8.2	4.5	6.9	8.2	4.2	3.4	-0.3122	0.9103	-0.3028	0.7974	-1.9793	0	-1.9605	0	-2.293	0	-2.2697	0	-1.6632	0	-1.6593	0.0011	-1.9857	0	-1.9843	0.0001	-0.3204	1	-0.3207	0.999	1
Sobic.001G482100	8.4	12.9	9.2	4.5	8.8	8.6	6.3	6.3	5.9	4.8	5.3	5.7	-0.563	0.7687	-0.5551	0.4543	-0.8083	0.27	-0.7905	0.0673	-1.069	0.0896	-1.0416	0.0116	-0.242	1	-0.2394	0.9998	-0.5066	0.5859	-0.5024	0.5019	-0.2627	1	-0.2614	0.999	1
Sobic.001G482300	9	3.4	5.2	1.3	1.5	1.9	1.3	0.8	0.8	2	0.9	0.8	-1.939	0.0295	-1.9263	0.003	-2.6607	0.0006	-2.6357	0	-2.3112	0.0024	-2.2872	0.0003	-0.7183	1	-0.713	0.9199	-0.379	0.9485	-0.3789	0.8572	0.3426	1	0.3365	0.999	1
Sobic.001G482600	266.2	210.6	127.2	21	177	7.1	66.9	37.8	53.6	48.2	4.8	8.3	-1.621	0.0002	-1.6132	0.2224	-2.0137	0	-1.9956	0	-3.3653	0	-3.3384	0	-0.3929	1	-0.3914	0.9998	-1.7531	0	-1.753	0.3737	-1.3582	0	-1.3587	0.6001	3
Sobic.001G482700	7.5	2.1	2.9	0.2	2.1	0.1	0.3	0.2	0.4	0.6	0.2	0.6	-2.4075	0.0496	-2.3885	0.0814	-3.8042	0.0005	-3.7532	0	-3.2708	0.002	-3.2301	0.0001	-1.3976	0.8557	-1.3735	0.9998	-0.8701	0.8153	-0.8599	0.8139	0.5289	1	0.5116	0.999	3
Sobic.001G484000	3.6	3.4	2	0.6	0.3	0.5	0.5	0.3	0.6	0.7	1	0.4	-2.8264	0.0625	-2.7941	0.0018	-2.8443	0.0362	-2.8029	0.0004	-2.1766	0.1118	-2.1378	0.0064	-0.0115	1	-0.007	0.9998	0.6491	0.9438	0.6452	0.7822	0.6619	1	0.6561	0.999	0
Sobic.001G485900	12.4	8.2	11.3	10	6	4.1	6	4	4.1	7	4.5	4.3	-0.6853	0.5579	-0.6767	0.3822	-1.2372	0.045	-1.2193	0.0034	-1.0936	0.082	-1.0704	0.0159	-0.5442	1	-0.5386	0.9998	-0.4085	0.801	-0.4053	0.7665	0.1388	1	0.1384	0.999	1
Sobic.001G486100	29.4	15.4	11.4	6	5.5	4.5	6	7	8.5	4.5	5.5	4.5	-1.8716	0.3656	-1.8513	0.0612	-1.4688	0.4252	-1.442	0.0952	-2.072	0.161	-2.0332	0.0132	0.4084	1	0.4111	0.9998	-0.2024	1	-0.1925	0.9534	-0.6086	1	-0.6003	0.999	1
Sobic.001G488000	59.2	35.3	9.8	8.6	11.8	2	1.6	2	7.5	0.4	2.4	3.9	-2.2727	0.0306	-2.2556	0.0314	-3.3284	0.0004	-3.2939	0.0003	-4.1186	0	-4.0508	0	-1.0511	1	-1.0372	0.9998	-1.8434	0.1685	-1.8056	0.2132	-0.7907	1	-0.7654	0.999	1
Sobic.001G488500	28.6	22.2	21.5	12.9	15.1	12.5	10.2	13.9	12.8	12	14.7	20.8	-0.8928	0.1165	-0.8844	0.0342	-1.0475	0.0202	-1.0295	0.0032	-0.7224	0.1756	-0.697	0.0795	-0.1496	1	-0.1462	0.9998	0.1705	0.9547	0.1753	0.8764	0.3229	1	0.3236	0.999	1
Sobic.001G488900	44.9	0.4	1	0.2	0.1	0.3	0.1	0.1	0.1	0.2	0.3	0.4	-6.5285	0	-6.4515	0.0001	-7.7044	0	-7.5471	0	-5.8326	0	-5.7717	0.0001	-1.1711	1	-1.1015	0.9998	0.6874	0.9769	0.6691	0.8317	1.8627	0.8685	1.7752	0.6227	1
Sobic.001G489500	40.8	4.5	5.6	4.9	4.4	0.8	5.1	2.7	4.3	1.8	0.9	3	-2.3568	0.0006	-2.3406	0.0413	-2.1429	0.0008	-2.119	0.0161	-3.2529	0	-3.2209	0.0004	0.2196	1	0.2254	0.9998	-0.8992	0.5795	-0.8894	0.6219	-1.1153	0.3451	-1.1095	0.4998	3
Sobic.001G489600	133.5	31.2	23.9	33.1	51.1	13.5	32.8	33.6	29.9	25.6	21.8	22.2	-0.9864	0.0672	-0.9741	0.3862	-1.0378	0.0262	-1.0168	0.1562	-1.5325	0.0002	-1.5088	0.0188	-0.0472	1	-0.044	0.9998	-0.5514	0.3895	-0.5496	0.5931	-0.5025	0.6314	-0.5022	0.4967	3
Sobic.001G491800	5.3	2.2	2.9	8.3	7.8	5.1	4	7.3	5.7	6.4	8.3	9.5	1.0037	0.5601	1.0103	0.2288	0.6465	0.7445	0.6633	0.4021	1.12	0.2511	1.141	0.0495	-0.3509	1	-0.3458	0.9998	0.1155	1	0.1207	0.9498	0.4693	1	0.4693	0.9769	2
Sobic.001G492000	0.2	3.7	2.9	2.1	0.2	17	1.5	1	4.9	1.5	0.6	17.9	1.3585	0.3205	1.3585	0.5604	0.0225	1	0.0365	0.9879	1.3913	0.1773	1.4208	0.3669	-1.3345	0.0538	-1.3274	0.9998	0.0378	1	0.0541	0.9943	1.3793	0.016	1.3773	0.9749	0
Sobic.001G492500	38.5	23.2	18.4	19.2	20	15	12.8	9.1	10.1	14.3	6.8	8.9	-0.6172	0.7594	-0.6073	0.4511	-1.3995	0.0445	-1.3796	0.005	-1.5103	0.0254	-1.4851	0.0059	-0.7773	0.5875	-0.7721	0.4355	-0.8966	0.191	-0.8935	0.1738	-0.116	1	-0.1176	0.999	1
Sobic.001G492600	11.3	11	10	9.8	9.8	7.9	7.4	3.4	4.1	7	3.6	2.5	-0.2814	1	-0.273	0.8085	-1.1861	0.1876	-1.1674	0.0347	-1.3949	0.0883	-1.3705	0.0213	-0.8996	0.3952	-0.8942	0.4362	-1.1163	0.0739	-1.1144	0.1061	-0.2142	1	-0.215	0.999	1
Sobic.001G492800	26.1	70.8	41	42	31.5	31.5	34.5	21.3	27.5	29.6	26.3	18.2	-0.4634	0.7693	-0.4549	0.6064	-0.8218	0.13	-0.8058	0.1299	-1.0201	0.034	-0.9934	0.0447	-0.3516	1	-0.3474	0.9998	-0.5547	0.3102	-0.5517	0.3138	-0.2009	1	-0.1999	0.999	1
Sobic.001G493500	23.6	13.3	10.5	26.9	91.4	53.7	105.8	161.1	168.7	137.6	187.1	162.3	1.788	0	1.7956	0.0012	3.1237	0	3.1419	0	3.2474	0	3.2708	0	1.3374	0	1.3397	0.0319	1.4552	0	1.4579	0.0013	0.1189	1	0.119	0.999	2
Sobic.001G493900	19.4	3.5	7.7	3.1	3.7	3.1	3.4	4.4	3.7	3.5	4.6	4.6	-1.6585	0.0022	-1.648	0.0147	-1.4735	0.0032	-1.4529	0.0164	-1.362	0.0075	-1.3392	0.0279	0.1891	1	0.1925	0.9998	0.292	0.927	0.2962	0.7778	0.1051	1	0.1062	0.999	0
Sobic.001G495600	40.3	7.3	19.9	15.7	24.7	21.8	9.1	8.5	6.7	6.3	5.8	10	-0.1579	1	-0.1496	0.9338	-1.5206	0.002	-1.5005	0.0102	-1.6955	0.0005	-1.6714	0.0048	-1.3598	0.0004	-1.3558	0.0002	-1.542	0	-1.5358	0	-0.1796	1	-0.178	0.999	4
Sobic.001G496200	24.4	23.8	19.3	5.9	3.1	2.5	3.1	1.6	2.4	2.3	1.6	1.4	-2.5944	0	-2.585	0	-3.3337	0	-3.3135	0	-3.7663	0	-3.74	0	-0.7313	0.939	-0.7239	0.9209	-1.1712	0.1369	-1.1657	0.1427	-0.437	1	-0.4368	0.999	1
Sobic.001G496700	6.4	1	4.3	0.6	0.6	0.5	0.9	0.6	0.3	0.7	1	0.4	-2.8495	0.0069	-2.8304	0.0014	-2.7545	0.0046	-2.7238	0.001	-2.6056	0.0064	-2.576	0.0014	0.0995	1	0.105	0.9998	0.2396	1	0.2418	0.9388	0.14	1	0.1407	0.999	0
Sobic.001G496800	23.7	29	116.9	9.9	12.5	8.1	8.9	6.2	4.7	11.7	11.8	4.4	-2.4868	0	-2.4835	0.0001	-3.1294	0	-3.1138	0	-2.6648	0	-2.6438	0	-0.6379	0.5776	-0.6337	0.6437	-0.1779	0.9747	-0.1767	0.9288	0.4607	0.9679	0.4615	0.999	1
Sobic.001G497500	12.7	5	6.4	8	7.7	3.8	4.6	3.5	4.1	3.4	2.7	4.7	-0.3308	0.9447	-0.321	0.7934	-1.0385	0.1015	-1.0195	0.037	-1.2549	0.0356	-1.2298	0.0146	-0.702	0.5057	-0.6972	0.6372	-0.925	0.0813	-0.92	0.1393	-0.2202	1	-0.2188	0.999	4
Sobic.001G499600	4.1	2.7	4.2	2.1	0.9	2.8	0.8	0.5	0.8	0.9	0.6	2	-0.9814	0.7591	-0.971	0.3784	-2.5108	0.0326	-2.4816	0.0003	-1.7736	0.1469	-1.7403	0.0205	-1.5241	0.2631	-1.5111	0.268	-0.7914	0.705	-0.779	0.6415	0.7377	1	0.7342	0.999	1
Sobic.001G500000	9.6	3.4	1.6	0.7	1	0.6	0.9	0.7	0.9	0.4	0.7	1	-2.7348	0.0035	-2.7149	0.0019	-2.6412	0.0022	-2.6127	0.0007	-2.8923	0.0008	-2.8547	0.0003	0.0972	1	0.1015	0.9998	-0.1603	1	-0.1498	0.9656	-0.2561	1	-0.247	0.999	0
Sobic.001G502400	3.8	4.3	2.7	1.6	1.1	0.8	1	0.5	1	1.1	0.5	0.5	-1.6762	0.2226	-1.6637	0.0371	-2.1854	0.0404	-2.16	0.0009	-2.4463	0.0163	-2.4155	0.0005	-0.5021	1	-0.4921	0.9998	-0.771	0.773	-0.7656	0.6304	-0.2652	1	-0.2694	0.999	1
Sobic.001G504900	8.6	18.3	16	20	15.8	21.9	26.3	20.2	26.3	37.2	28.8	25.8	0.3598	0.8977	0.3669	0.6605	0.6821	0.2547	0.6979	0.1226	0.9877	0.0388	1.0135	0.0169	0.3281	1	0.3318	0.9998	0.6287	0.1779	0.6326	0.14	0.3035	1	0.304	0.999	2
Sobic.001G505100	503.8	165.1	208.9	116.3	143.9	72.4	56	36.9	45.7	32.2	20.5	34.3	-1.4379	0.0011	-1.4275	0.0182	-2.7258	0	-2.7064	0	-3.4268	0	-3.4021	0	-1.2836	0	-1.2801	0.0029	-1.9922	0	-1.9885	0	-0.7059	0.1018	-0.7048	0.2825	1
Sobic.001G505300	5	10.5	7	1.6	3	6.1	2.1	3.4	5.9	1.9	2.3	3.2	-1.172	0.3637	-1.1619	0.1742	-1.0728	0.2686	-1.0549	0.1151	-1.734	0.0325	-1.7021	0.0022	0.1016	1	0.1023	0.9998	-0.5623	0.7532	-0.5557	0.7123	-0.6606	0.9615	-0.6578	0.9536	1
Sobic.001G506200	24.1	18.1	9.5	24.7	26.8	37.8	30.4	43.2	41.4	24.9	31.2	32.7	0.7095	0.7279	0.7192	0.4122	1.0672	0.1699	1.0858	0.045	0.6577	0.5706	0.6834	0.2831	0.3622	1	0.3646	0.9998	-0.054	1	-0.0494	0.9816	-0.4135	1	-0.4122	0.9513	2
Sobic.001G506300	4.3	2.9	3.6	5.3	3.6	10.3	7.7	6.2	9.2	4.3	7.8	15.2	0.7705	0.7311	0.7769	0.4012	1.0401	0.273	1.0551	0.037	1.221	0.1203	1.2449	0.0386	0.2734	1	0.2758	0.9998	0.4507	0.733	0.4583	0.7778	0.1807	1	0.183	0.999	2
Sobic.001G507000	0.6	0.5	0.3	0.8	0.6	1	1.8	1	1.5	1.4	2.2	1.4	0.7439	0.9595	0.751	0.6096	1.5622	0.2947	1.575	0.0359	1.7434	0.161	1.7625	0.0112	0.8227	0.9213	0.8223	0.7265	0.9976	0.3272	0.998	0.1682	0.176	1	0.1789	0.999	2
Sobic.001G507300	19.4	40.2	37.4	52	55.1	86.5	93	88.7	89.3	115.2	114.9	91.7	0.9215	0.0834	0.9272	0.0911	1.4018	0.0005	1.4175	0.0005	1.6173	0.0001	1.6424	0.0001	0.485	0.7551	0.4887	0.6788	0.6957	0.0961	0.7004	0.0924	0.2132	1	0.2139	0.999	2
Sobic.001G507500	0.2	0.1	0.4	0.3	0.9	1.1	1.1	1.5	0.8	0.4	1.2	1.6	1.4486	0.8063	1.4283	0.3705	2.0681	0.3064	2.052	0.0282	1.9188	0.3387	1.9134	0.0648	0.6211	1	0.6149	0.9998	0.4699	0.9485	0.4711	0.8581	-0.1499	1	-0.1436	0.999	2
Sobic.001G508800	2.8	7.2	2	14.1	4.2	6.1	13.6	13.2	10.5	16.9	42	45.7	0.9495	0.3535	0.9615	0.3753	1.5197	0.0042	1.5381	0.0055	2.9531	0	2.9819	0	0.5811	0.5775	0.5861	0.9777	2.0111	0	2.0151	0.0003	1.4327	0	1.4343	0.0026	2
Sobic.001G510700	3.9	7.9	6.9	6.5	10.8	7.9	10.8	14.7	9.7	13.5	14.9	16.1	0.3635	0.9174	0.3699	0.6863	0.827	0.1484	0.8436	0.0544	1.1308	0.0176	1.1568	0.0026	0.4684	0.8785	0.4712	0.8431	0.7686	0.0626	0.772	0.0402	0.3023	1	0.3028	0.999	2
Sobic.001G512100	0	0.1	0.1	0.2	0.7	0.1	0.6	1.6	1.1	1	1.6	1.1	2.4222	0.7023	2.3142	0.3122	4.1327	0.0424	4.0228	0.0007	4.3038	0.0219	4.2059	0.0001	1.7158	0.3325	1.7035	0.4284	1.8869	0.1092	1.8727	0.0892	0.1713	1	0.171	0.999	2
Sobic.001G513700	7.7	11.6	9.3	12.9	5.3	6.6	6.8	4	3.5	10.8	7.5	7.9	-0.2451	0.9951	-0.2358	0.8624	-1.0809	0.1231	-1.0631	0.0274	-0.2322	0.8962	-0.2062	0.7601	-0.827	0.3131	-0.8212	0.6372	0.0153	1	0.0193	0.9943	0.8456	0.1392	0.8459	0.2894	1
Sobic.001G513800	4.6	7.3	5.4	8.5	11.2	12.6	10.9	13	11.4	9.8	12.9	15.4	0.8297	0.4289	0.8374	0.1529	0.9429	0.1631	0.9604	0.0245	1.0165	0.1068	1.0434	0.0154	0.1179	1	0.1207	0.9998	0.1878	0.9684	0.1925	0.8709	0.0723	1	0.0736	0.999	2
Sobic.001G514200	39.2	3.5	4.2	4.5	4	2.7	2.7	2.5	3.3	2.7	3.3	2.9	-2.0881	0.0056	-2.0721	0.0653	-2.5136	0.0002	-2.4872	0.0082	-2.4838	0.0003	-2.4572	0.0084	-0.4208	1	-0.4136	0.9998	-0.4021	0.9485	-0.3948	0.8047	0.0208	1	0.0226	0.999	0
Sobic.001G514600	2.4	1.6	3.4	1	1.6	1.3	0.3	0.8	0.5	0.3	0.2	0.5	-0.9823	0.9462	-0.9671	0.5556	-2.2615	0.3542	-2.2025	0.0389	-3.0267	0.1449	-2.9284	0.0066	-1.2747	1	-1.2394	0.8512	-2.045	0.3364	-1.9774	0.1236	-0.7656	1	-0.7364	0.999	1
Sobic.001G515500	13	6	13.3	8.3	4.6	3.1	4.7	3.9	3.4	4.7	2.8	2.4	-1.0297	0.4601	-1.0221	0.2607	-1.475	0.0993	-1.4559	0.0105	-1.7657	0.0348	-1.743	0.0039	-0.4372	1	-0.4293	0.9998	-0.7368	0.6154	-0.7325	0.5621	-0.2962	1	-0.2986	0.999	1
Sobic.001G516000	93.4	3.2	12.1	0.6	1.2	2.4	0.7	1.3	0.8	0.5	0.8	1.7	-4.7438	0	-4.7201	0	-5.358	0	-5.3196	0	-5.32	0	-5.2797	0	-0.613	1	-0.6097	0.9998	-0.5847	0.922	-0.5734	0.817	0.032	1	0.0363	0.999	1
Sobic.001G518300	9.5	1.8	2.9	1.1	0.9	1.9	0.9	0.5	0.9	0.6	0.7	1.3	-1.939	0.007	-1.9257	0.0154	-2.6935	0	-2.6696	0.0001	-2.5224	0.0001	-2.4937	0.0003	-0.7515	0.9907	-0.7475	0.8978	-0.5879	0.7769	-0.5792	0.6642	0.1667	1	0.1701	0.999	1
Sobic.001G518700	73	39.6	32.9	14.1	9.7	19.8	14	21.6	28.5	13.9	14.9	13.8	-1.8037	0.0006	-1.7928	0.0003	-1.2545	0.0137	-1.2354	0.0083	-1.8814	0.0001	-1.8562	0	0.5542	0.9578	0.5568	0.9384	-0.0808	1	-0.0763	0.9713	-0.6316	0.565	-0.6312	0.6536	1
Sobic.001G518800	14	8.1	10	3.8	15.5	4.1	6.3	4.9	7.9	4.7	3.4	2.8	-0.5058	0.8114	-0.4986	0.6889	-0.8131	0.2652	-0.7955	0.0843	-1.6472	0.0042	-1.6237	0.0002	-0.3064	1	-0.304	0.9998	-1.1462	0.0191	-1.1446	0.2088	-0.839	0.1948	-0.8394	0.3136	3
Sobic.001G520400	24.9	25	33.9	35.1	25	16.1	19.6	7.7	9.8	33.9	17.9	10.3	-0.1688	1	-0.1612	0.8946	-1.2416	0.0149	-1.2249	0.0064	-0.5107	0.4729	-0.4873	0.4523	-1.0659	0.0143	-1.0611	0.2534	-0.3427	0.7691	-0.3411	0.8399	0.7256	0.2156	0.7264	0.9134	0
Sobic.001G522300	2.6	0.5	0.5	0.1	0.2	0.3	0.2	0	0.1	0.1	0.4	0.3	-2.9106	0.0657	-2.8646	0.0167	-3.3923	0.0142	-3.3344	0.0025	-2.3931	0.0863	-2.3482	0.0245	-0.4829	1	-0.4794	0.9998	0.5105	0.9903	0.5022	0.8796	0.9921	1	0.9853	0.999	1
Sobic.001G522500	2.7	1.1	0.6	0.6	0.2	0.2	0.3	0.2	0.1	0.4	0	0.2	-2.1239	0.3584	-2.0976	0.1009	-2.9575	0.0818	-2.8947	0.0062	-2.8245	0.0783	-2.7736	0.0181	-0.8249	1	-0.7895	0.9998	-0.7047	0.9547	-0.6897	0.853	0.1265	1	0.1054	0.999	1
Sobic.001G523800	6.4	7.2	5.5	4.3	4.9	4	2.9	3.3	3.6	3.1	3.3	3.4	-0.5879	0.8306	-0.5789	0.4415	-1.0266	0.2294	-1.0077	0.0303	-1.0682	0.1971	-1.041	0.0224	-0.4334	1	-0.4291	0.9998	-0.4801	0.7616	-0.4753	0.5396	-0.0443	1	-0.0436	0.999	1
Sobic.001G524700	9.2	7.9	8.4	1.5	2	2.6	1.8	2.3	3.9	2.3	3.2	6.6	-2.1348	0.0059	-2.1221	0.0001	-1.7363	0.0143	-1.7174	0.0004	-1.201	0.1301	-1.1725	0.0329	0.4018	1	0.4016	0.9998	0.9343	0.3148	0.9381	0.2938	0.5358	1	0.5368	0.999	1
Sobic.001G525300	2.9	6	8.3	4.2	1.7	4.1	3	0.3	1.1	3.6	2.4	1.7	-0.8138	0.7734	-0.8067	0.4801	-2.0122	0.0413	-1.9921	0.0213	-1.2372	0.2583	-1.2123	0.0948	-1.1924	0.3534	-1.1836	0.7741	-0.4227	0.9138	-0.4191	0.8207	0.7717	0.9875	0.7708	0.999	1
Sobic.001G525500	13.3	3.6	13.2	4.3	8.2	6.5	3.1	1.6	1.8	2.2	2.8	1.8	-0.7011	0.5453	-0.6952	0.4494	-2.2576	0	-2.2382	0.0001	-2.2247	0.0001	-2.2019	0	-1.5545	0.0016	-1.5496	0.0063	-1.5277	0.0014	-1.523	0.0007	0.0271	1	0.0294	0.999	4
Sobic.001G526000	13.6	4.6	8.3	5.9	6.5	3.5	4.8	3.6	4.2	5.1	3.2	5.2	-0.7706	0.5731	-0.7619	0.3873	-1.1358	0.1316	-1.117	0.0427	-1.063	0.161	-1.0392	0.0741	-0.3603	1	-0.3552	0.9998	-0.2947	0.9474	-0.2904	0.8529	0.0686	1	0.0684	0.999	4
Sobic.001G527900	9	16.2	12.4	28.3	30.1	28.4	36.5	29.2	28.9	28.7	37.4	32.1	1.1368	0.0333	1.1444	0.0059	1.2425	0.0057	1.2592	0.0004	1.2582	0.0047	1.2841	0.0003	0.1112	1	0.1149	0.9998	0.123	0.996	0.1267	0.9069	0.0134	1	0.015	0.999	2
Sobic.001G528100	38.8	12.3	24.1	5.5	3.5	3	4	2.4	2.6	3.6	3	2.3	-2.6822	0	-2.6721	0	-3.117	0	-3.0959	0	-3.1512	0	-3.1273	0	-0.4285	1	-0.4218	0.9998	-0.4715	0.852	-0.4671	0.7232	-0.0407	1	-0.0407	0.999	1
Sobic.001G529400	162.4	48.2	29.7	219.5	35.6	54.8	184.2	86.5	111.9	235.3	235.3	225.4	0.3516	0.9631	0.3669	0.8658	0.6009	0.4304	0.6207	0.4804	1.4334	0.001	1.4564	0.0145	0.2599	1	0.2652	0.9998	1.0817	0.0007	1.0845	0.2716	0.825	0.025	0.827	0.1471	2
Sobic.001G529700	5.4	1.3	7.3	2.6	1.4	1.2	0.9	0.8	0.8	0.4	0.8	0.9	-1.4118	0.0686	-1.4048	0.0996	-2.5117	0.0001	-2.4911	0.0001	-2.8477	0	-2.819	0	-1.0925	0.3476	-1.0836	0.3503	-1.4332	0.0507	-1.4206	0.048	-0.3386	1	-0.3312	0.999	0
Sobic.001G530100	11.5	1.4	3	0.6	1.4	2.4	1.1	1.5	1.5	1.1	1.3	1.6	-1.9033	0.0278	-1.8893	0.063	-2.0058	0.0073	-1.9818	0.0133	-2.0536	0.006	-2.0273	0.0104	-0.1016	1	-0.1018	0.9998	-0.1587	1	-0.1552	0.9582	-0.0544	1	-0.0527	0.999	1
Sobic.001G531000	0	0.2	0	0.8	0.3	0.8	1.2	2.5	3.4	2.8	6.7	8.3	2.8695	0.2797	2.8427	0.0547	4.7365	0.0001	4.7192	0	6.0096	0	6.0093	0	1.8754	0.0127	1.8705	0.0409	3.1464	0	3.143	0	1.2746	0.0072	1.274	0.1813	2
Sobic.001G532200	112.3	37.8	28.2	26.8	36.2	23.2	28.8	58.3	45.7	40.8	28.1	35.6	-1.0994	0.029	-1.0883	0.1256	-0.499	0.4943	-0.4786	0.5648	-0.8673	0.0685	-0.8429	0.1767	0.6051	0.3575	0.608	0.6301	0.227	0.9265	0.2304	0.8266	-0.3746	0.9664	-0.3754	0.999	0
Sobic.001G532300	42.2	77.3	50.7	28.9	26.8	37.7	26.1	38.2	37.6	28	30.6	31.4	-0.944	0.1028	-0.9361	0.0553	-0.8313	0.1101	-0.8146	0.0659	-1.0467	0.0238	-1.02	0.0086	0.1183	1	0.1217	0.9998	-0.1017	1	-0.097	0.9378	-0.217	1	-0.2167	0.999	1
Sobic.001G532800	0.9	0.3	1.5	2.1	2	2.6	3.1	3.9	4.1	3.8	4.7	4.5	1.3201	0.727	1.3101	0.2822	2.0166	0.1267	2.014	0.0096	2.22	0.054	2.2221	0.0024	0.701	1	0.7018	0.8033	0.8989	0.3895	0.9008	0.1682	0.2005	1	0.2013	0.999	2
Sobic.001G532900	2	2.5	2.8	3	5.2	4.3	4.7	6.6	4.4	5.4	5.7	6.1	0.701	0.8285	0.7064	0.4286	1.031	0.3016	1.0467	0.0465	1.128	0.2057	1.1515	0.0199	0.3342	1	0.3366	0.9998	0.4267	0.7925	0.4297	0.6091	0.0948	1	0.0949	0.999	2
Sobic.001G533000	14	8.6	9.6	2.9	5.9	5	3.4	9.5	8.4	5.4	4.9	5.1	-1.2832	0.1742	-1.2734	0.0329	-0.6702	0.5519	-0.6514	0.3315	-1.1694	0.1329	-1.1446	0.014	0.6162	0.9981	0.6174	0.9949	0.1102	1	0.1123	0.9601	-0.5031	1	-0.5039	0.999	1
Sobic.001G533900	15.6	15.8	1.4	2.6	16.6	1.3	1.3	6.9	5.9	1.4	1.7	3	-0.7634	0.8423	-0.7516	0.754	-1.3275	0.2634	-1.3043	0.2671	-2.5675	0.0079	-2.5273	0.0064	-0.562	1	-0.5589	0.9998	-1.8053	0.0178	-1.7942	0.1992	-1.2418	0.3065	-1.2346	0.6246	1
Sobic.001G534100	6.5	11.9	6.1	8.2	31.1	4.6	4.8	6.1	2.2	5.6	10.2	8.5	0.768	0.8038	0.775	0.6198	-1.0054	0.6413	-0.9817	0.2831	-0.1525	0.989	-0.1225	0.9184	-1.7699	0.0057	-1.7622	0.2505	-0.9191	0.3006	-0.9158	0.5293	0.8501	0.7447	0.8488	0.7374	0
Sobic.001G534300	6.1	1	2.1	0.3	0.2	0.3	0.3	0.1	0.1	0.2	0.1	0.1	-3.4509	0.0001	-3.427	0	-4.1092	0	-4.0678	0	-4.6515	0	-4.6019	0	-0.6544	1	-0.6433	0.9998	-1.2069	0.6283	-1.1905	0.3618	-0.5487	1	-0.545	0.999	1
Sobic.001G535400	159.6	123.2	61.5	43.4	27.7	23.1	16.4	22.5	25.3	16.3	21.7	18.9	-1.9217	0	-1.9102	0.0002	-2.5104	0	-2.4914	0	-2.721	0	-2.6952	0	-0.5811	0.601	-0.5766	0.7393	-0.7988	0.079	-0.7948	0.0987	-0.215	1	-0.2142	0.999	1
Sobic.001G535700	2.3	0.6	1.3	1.6	2	2	1.2	0.6	0.6	0.6	0.5	0.9	0.3611	1	0.3665	0.847	-0.8431	0.7763	-0.8224	0.4686	-1.1457	0.5663	-1.118	0.2469	-1.2012	0.391	-1.1932	0.3175	-1.5105	0.0841	-1.4988	0.0204	-0.3072	1	-0.3027	0.999	4
Sobic.001G536300	0.2	0.6	1.1	0.7	0.6	0.9	1.1	1.5	2	3.2	5.4	6	0.1448	1	0.1464	0.9639	1.1653	0.6476	1.1704	0.2556	2.7765	0.002	2.7874	0	1.0257	0.8234	1.0214	0.5841	2.6352	0	2.6299	0	1.6122	0.0017	1.6107	0.0058	2
Sobic.001G536900	1.5	1.2	1.8	2.1	2.7	3.5	3.7	3.9	3.7	2.9	3.9	3.8	0.8088	0.8084	0.8128	0.3732	1.2451	0.2324	1.2582	0.0177	1.1133	0.3185	1.1336	0.0434	0.4402	1	0.4415	0.9998	0.3034	0.9474	0.3067	0.8022	-0.1347	1	-0.1328	0.999	2
Sobic.001G537600	0.2	0.2	0.3	0.7	0.7	0.1	1.3	0.3	0.4	0.5	1.4	1.4	1.2636	0.9676	1.218	0.623	1.7163	0.6897	1.677	0.2511	2.3957	0.3257	2.3598	0.0386	0.4592	1	0.4641	0.9998	1.1375	0.6346	1.1388	0.5271	0.6775	1	0.6791	0.999	2
Sobic.001G537700	4.3	4.5	7.5	12.6	7.1	11.5	14.4	10.4	11.3	15.4	16.3	16.4	0.8995	0.3193	0.9048	0.1152	1.09	0.0646	1.1045	0.0061	1.4669	0.0028	1.489	0	0.1968	1	0.201	0.9998	0.5687	0.3098	0.5734	0.2543	0.3747	1	0.376	0.8795	2
Sobic.001G538900	69.9	33.4	29.1	12.4	20.4	6.9	14.7	9.3	10.5	10.9	6.3	7.4	-1.7793	0.0001	-1.7691	0.0015	-2.0103	0	-1.9909	0	-2.5211	0	-2.4964	0	-0.2272	1	-0.2237	0.9998	-0.7458	0.2105	-0.7436	0.3822	-0.5166	0.8145	-0.5165	0.905	3
Sobic.001G539200	0.4	0.9	69	1.6	3.7	1	2.2	5.4	2.5	3.8	3.2	1.6	-3.466	0	-3.4644	0.048	-2.8077	0	-2.792	0.0757	-3.0488	0	-3.0279	0.0455	0.6625	1	0.6646	0.9998	0.4181	0.9043	0.4176	0.8445	-0.2427	1	-0.2449	0.999	2
Sobic.001G540900	40.3	5.4	9.7	8.8	12.1	9	9.1	8.6	4.5	5.8	7.1	9.3	-0.9308	0.1794	-0.9195	0.3908	-1.3752	0.0064	-1.3534	0.0823	-1.4182	0.0048	-1.3946	0.0576	-0.4408	1	-0.4369	0.9998	-0.4928	0.6283	-0.4877	0.4875	-0.0501	1	-0.0481	0.999	0
Sobic.001G541200	7.6	5.1	11.9	2.6	3.4	3.6	2.5	3.8	2.8	3.6	4.3	2.1	-1.4016	0.0548	-1.3952	0.0087	-1.4941	0.0156	-1.4764	0.0015	-1.3829	0.0276	-1.361	0.0061	-0.088	1	-0.085	0.9998	0.0166	1	0.0186	0.9943	0.1064	1	0.1058	0.999	1
Sobic.001G541400	548.9	54.5	292.7	2.8	1.4	36.9	2.9	2	3.3	1.3	8.8	22.8	-4.5377	0	-4.5313	0.0004	-6.8112	0	-6.7881	0	-4.8747	0	-4.8498	0	-2.2743	0	-2.2666	0.27	-0.3425	0.7929	-0.3282	0.952	1.9357	0	1.9355	0.1782	1
Sobic.001G541500	72.6	24.9	33.7	82.8	93.9	66.7	118.6	79.8	51.7	74.2	103.9	166.9	0.8501	0.1723	0.8595	0.1713	0.8667	0.0842	0.8856	0.1169	1.2879	0.0021	1.3117	0.0081	0.0211	1	0.0247	0.9998	0.4366	0.4412	0.4412	0.5494	0.4172	0.7934	0.4198	0.999	2
Sobic.001G543500	14.7	9.7	33.8	8.7	9.2	7	6.3	7.4	5.4	4.8	7.9	6.3	-1.2421	0.0202	-1.2376	0.0318	-1.644	0.0003	-1.6275	0.0006	-1.7082	0.0002	-1.6859	0.0005	-0.3963	1	-0.3919	0.9998	-0.4645	0.6944	-0.46	0.5325	-0.0667	1	-0.0648	0.999	1
Sobic.001G543600	1.5	1.1	1.9	1	0.4	0.6	0.2	0.1	0.1	0.4	0.5	0.2	-1.2366	0.9001	-1.2179	0.4642	-3.2675	0.1728	-3.137	0.0068	-2.1325	0.397	-2.0668	0.0563	-2.0232	0.9171	-1.9169	0.5974	-0.8948	0.9355	-0.8571	0.74	1.1299	1	1.0646	0.999	1
Sobic.002G000500	49	53.5	59.5	47.2	55.9	55	46.2	39.5	35.8	25.6	26	19.6	-0.0931	1	-0.0862	0.9407	-0.4873	0.5102	-0.4705	0.2651	-1.2913	0.0023	-1.267	0.0001	-0.3895	1	-0.386	0.8674	-1.1991	0.0001	-1.1957	0	-0.8077	0.0292	-0.8067	0.0449	1
Sobic.002G001000	7.3	11.3	13.9	17.5	17.2	15.4	17.9	26	20.4	38.4	33.4	22.9	0.5754	0.6221	0.5815	0.3121	0.9162	0.0734	0.9321	0.0138	1.4486	0.0006	1.4724	0.0002	0.347	1	0.3506	0.9861	0.8735	0.0133	0.8762	0.0178	0.5293	0.4674	0.5289	0.6625	2
Sobic.002G001500	1.6	1.1	1.4	0.6	0.9	1.1	0.5	0.5	0.9	0.6	0.5	0.4	-0.723	0.9315	-0.7124	0.5577	-1.2278	0.4927	-1.207	0.1182	-1.4554	0.3249	-1.4281	0.047	-0.5019	1	-0.4993	0.9998	-0.7362	0.7448	-0.733	0.5382	-0.2315	1	-0.2321	0.999	1
Sobic.002G002000	8.8	4.6	9.4	3.9	2.8	1.8	2.2	1.2	1.8	3.5	1.6	1.6	-1.4199	0.0714	-1.4125	0.0212	-2.1894	0.0007	-2.1703	0	-1.8326	0.0049	-1.8101	0.0008	-0.7631	0.9062	-0.7559	0.8512	-0.4145	0.8917	-0.4117	0.8151	0.352	1	0.3492	0.999	1
Sobic.002G003200	61.8	16.9	7.1	0.8	0.2	0.1	0.3	1.8	1	0	0.5	0.8	-6.3279	0	-6.3004	0	-4.8947	0	-4.8615	0	-6.1672	0	-6.107	0	1.446	0.6145	1.4452	0.8304	0.1655	1	0.1823	0.9785	-1.2764	0.6753	-1.2532	0.9536	1
Sobic.002G004600	1.9	2.1	3.2	2.4	3.9	4.1	4.4	6.2	4.6	3.9	6.2	5.4	0.4727	0.9363	0.4772	0.6281	1.0213	0.1978	1.0361	0.0266	1.012	0.1969	1.0341	0.028	0.5525	0.9243	0.5543	0.8081	0.5393	0.5595	0.5426	0.4319	-0.0115	1	-0.0102	0.999	2
Sobic.002G005100	18.2	24.2	24.7	4.5	3.1	5.5	3.6	2.3	4.6	2.2	2.2	2.9	-2.4175	0.0014	-2.4052	0	-2.7443	0.0001	-2.7232	0	-3.3252	0	-3.2897	0	-0.3216	1	-0.318	0.9998	-0.9066	0.5928	-0.8966	0.3584	-0.5818	1	-0.5759	0.999	1
Sobic.002G005200	13.8	13.5	8.7	10.5	7	8.7	6	7.4	6.8	7.5	6.1	4.1	-0.5217	0.8945	-0.5115	0.5658	-0.9226	0.3452	-0.903	0.0797	-1.1308	0.1763	-1.1051	0.0412	-0.3941	1	-0.3889	0.9998	-0.6105	0.5892	-0.607	0.4668	-0.2132	1	-0.2147	0.999	1
Sobic.002G005300	31.6	59.4	38.3	20.8	15	18.4	13.6	9	12.8	9.7	11.8	8.8	-1.3239	0.0058	-1.3153	0.003	-1.953	0	-1.9363	0	-2.2179	0	-2.1912	0	-0.6228	0.4843	-0.6185	0.4819	-0.8921	0.0403	-0.8879	0.0186	-0.2674	1	-0.2657	0.999	1
Sobic.002G005400	47.7	142.6	62.7	33.9	15	14	15.3	16.7	32.5	10.5	18.3	13.5	-2.0698	0	-2.0594	0.0009	-2.0733	0	-2.0576	0.0001	-2.7314	0	-2.7039	0	0.0059	1	0.0104	0.9998	-0.6555	0.2425	-0.6521	0.4062	-0.659	0.2412	-0.6579	0.633	1
Sobic.002G006600	45.5	74.1	54.5	103.9	82.4	109.2	126.9	98.7	90.4	129.9	135.4	107.1	0.6936	0.3144	0.7015	0.2015	0.7726	0.1208	0.7891	0.0682	0.9773	0.0305	1.0027	0.0113	0.085	1	0.0889	0.9998	0.2843	0.8182	0.2882	0.6832	0.2015	1	0.2029	0.999	2
Sobic.002G007200	48.2	4.1	2.1	2.3	1.8	2.4	2.1	2.7	3.2	2.1	1.4	1.1	-3.1208	0	-3.1015	0.0069	-2.8302	0	-2.8034	0.0073	-3.6046	0	-3.5757	0.0007	0.2948	1	0.2972	0.9998	-0.4938	0.924	-0.4909	0.7736	-0.785	0.9659	-0.7862	0.8125	0
Sobic.002G007800	1.6	1	1.4	2.2	2.9	2.6	3.7	3.2	2.8	3.5	3.9	3.4	0.8724	0.8012	0.8769	0.346	1.1985	0.3291	1.2123	0.0412	1.3216	0.2134	1.341	0.0172	0.3302	1	0.3328	0.9998	0.4471	0.8286	0.4497	0.6065	0.1186	1	0.1196	0.999	2
Sobic.002G011400	1	6.3	4.5	9.5	7.8	7.9	15.7	9.6	8.7	23.8	15.7	4.8	1.0128	0.2843	1.0195	0.269	1.4193	0.0125	1.4342	0.0321	1.7855	0.0004	1.8109	0.019	0.4133	1	0.4174	0.9998	0.7736	0.1066	0.7752	0.4246	0.3625	1	0.3632	0.999	2
Sobic.002G014200	0.1	0.2	0.1	0.4	0.7	0.7	1.1	1	0.9	1.4	1.5	1.5	2.1087	0.6556	2.0701	0.149	2.9118	0.1597	2.8749	0.0042	3.4089	0.0422	3.3784	0.0002	0.8066	1	0.7982	0.9533	1.2993	0.3459	1.2889	0.1279	0.4945	1	0.4928	0.999	2
Sobic.002G014500	18.2	7	47	9.6	8.3	10	5.5	4.7	6.5	5.2	2.3	0.8	-1.3795	0.0138	-1.3754	0.0667	-2.133	0	-2.1166	0.0006	-3.1485	0	-3.1268	0.0001	-0.7488	0.5753	-0.7445	0.4023	-1.7732	0.0002	-1.7709	0.014	-1.0207	0.163	-1.0227	0.7203	1
Sobic.002G016200	5.6	5.8	9.6	4.2	5.7	6.4	3.2	3.3	3.1	3.1	3.2	2.5	-0.4175	0.9131	-0.412	0.623	-1.1848	0.0771	-1.168	0.0063	-1.337	0.0382	-1.3133	0.0026	-0.7633	0.4404	-0.7598	0.3175	-0.9207	0.11	-0.9169	0.05	-0.1553	1	-0.155	0.999	1
Sobic.002G016300	10.7	7.5	11.9	8	8.2	11.4	5.9	3.3	4.6	2.9	3.2	6.2	-0.1773	1	-0.1707	0.8867	-1.1805	0.1031	-1.1634	0.013	-1.4063	0.0434	-1.3794	0.0052	-0.9995	0.1157	-0.9954	0.121	-1.2287	0.0143	-1.2203	0.0154	-0.2264	1	-0.223	0.999	4
Sobic.002G020300	11.3	7.7	12.3	11	5.2	5.6	1.7	0.8	1	1.3	0.8	0.6	-0.5402	0.9691	-0.5331	0.72	-3.2011	0.0104	-3.1576	0	-3.6091	0.0032	-3.5566	0	-2.6533	0.0028	-2.6208	0.0027	-3.0693	0.0003	-3.035	0.0001	-0.413	1	-0.4101	0.999	1
Sobic.002G020400	16.7	19.4	18.1	42.5	26	32.8	44.2	34.7	27.6	42.6	45.7	39.2	0.8489	0.2178	0.8572	0.0597	0.895	0.0881	0.912	0.0103	1.122	0.0157	1.1467	0.0002	0.0532	1	0.0574	0.9998	0.2742	0.8342	0.2781	0.741	0.2235	1	0.2249	0.999	2
Sobic.002G020500	3.4	2.9	2.5	1.3	1.5	1.5	1.2	0.8	0.8	1	1.6	1	-1.0751	0.5912	-1.064	0.1682	-1.6615	0.1233	-1.6391	0.0059	-1.4233	0.1994	-1.3947	0.0202	-0.582	1	-0.5765	0.9998	-0.3493	0.9654	-0.3439	0.8359	0.2333	1	0.2359	0.999	1
Sobic.002G020900	28.1	47.2	59.2	26.5	27.2	44.8	21.7	13.9	17.9	10.2	13.5	13.7	-0.5139	0.6964	-0.5084	0.4631	-1.3963	0.0018	-1.3804	0.0004	-1.9554	0	-1.9295	0	-0.8783	0.0531	-0.8746	0.1131	-1.4405	0	-1.4343	0	-0.5603	0.6699	-0.5574	0.6031	1
Sobic.002G021200	2.2	1.4	0.8	3.1	3.4	4.2	5.4	3.8	5.9	5.1	5.8	4.8	1.2323	0.3318	1.2411	0.1028	1.7218	0.0185	1.7387	0.0017	1.7481	0.0159	1.771	0.001	0.4933	1	0.4955	0.9051	0.5123	0.6474	0.5153	0.412	0.021	1	0.0223	0.999	2
Sobic.002G021400	0.9	1.5	1.4	1	3.6	2	4.3	5.4	3.1	5.2	8.2	3.1	0.6708	0.9835	0.6744	0.7061	1.6415	0.2659	1.6529	0.0232	1.9673	0.0913	1.9844	0.0056	0.9734	0.6791	0.9715	0.6883	1.295	0.1066	1.2909	0.1462	0.3211	1	0.3213	0.999	2
Sobic.002G027500	28.4	36.2	74.1	18.8	17.2	13.5	15.2	30.8	16.9	23.3	33.7	22	-1.518	0.0005	-1.5126	0.0017	-1.2025	0.0048	-1.1862	0.0152	-0.9058	0.0505	-0.8833	0.0607	0.3226	1	0.3262	0.9998	0.6143	0.1877	0.6171	0.187	0.2939	1	0.2939	0.999	1
Sobic.002G027600	5.7	1.2	3.3	0.8	0.8	0.5	0.8	0.2	0.7	0.4	0.6	0.4	-2.3051	0.0037	-2.2932	0.0017	-2.5888	0.0004	-2.5658	0.0003	-2.955	0.0001	-2.9248	0	-0.2798	1	-0.2738	0.9998	-0.6524	0.8332	-0.6422	0.6202	-0.3723	1	-0.3649	0.999	1
Sobic.002G030200	263.8	308.6	261.8	211.7	112.1	147.8	149.2	62.6	116.4	131.8	63.8	42.7	-0.8744	0.1335	-0.8652	0.1066	-1.4216	0.0005	-1.4052	0.0012	-1.8973	0	-1.872	0.0001	-0.5404	0.5299	-0.536	0.9278	-1.0243	0.001	-1.0211	0.1151	-0.4805	0.5181	-0.4795	0.999	1
Sobic.002G030300	3.4	3.9	5.6	0.5	0.5	0.5	0.3	0.1	0.3	0.3	0.5	0.1	-3.1162	0.0094	-3.0905	0.0001	-4.3288	0.0002	-4.2664	0	-3.8824	0.0004	-3.8256	0	-1.2083	1	-1.1776	0.9051	-0.7668	0.934	-0.7484	0.7406	0.4413	1	0.4329	0.999	0
Sobic.002G030900	6.1	10.5	7.6	12.7	9.9	16	15.7	14.3	14.5	18.4	16.5	19	0.5943	0.7455	0.6025	0.4237	0.791	0.303	0.8082	0.0771	1.0334	0.0917	1.0602	0.0116	0.2024	1	0.2058	0.9998	0.4399	0.6457	0.4443	0.4668	0.2406	1	0.2411	0.999	2
Sobic.002G031600	2.8	1.4	3.4	4.6	4.5	3.6	5.8	5	3.1	4.6	6.7	7.1	0.6944	0.8912	0.6973	0.4992	0.8032	0.6296	0.8166	0.259	1.1619	0.2484	1.1804	0.041	0.1142	1	0.1189	0.9998	0.468	0.7521	0.473	0.5824	0.3554	1	0.3574	0.999	2
Sobic.002G032700	14.3	2.6	4.7	4.3	2.6	1.1	0.8	1.7	2.4	1.2	0.3	1.1	-1.4386	0.3694	-1.4253	0.2596	-2.2013	0.0488	-2.173	0.015	-3.125	0.0032	-3.0861	0.0006	-0.7548	1	-0.7424	0.9998	-1.6892	0.1462	-1.6715	0.1584	-0.9283	1	-0.9256	0.9868	1
Sobic.002G032800	7	0.5	1.8	0.6	1.2	1	0.7	1	0.9	0.9	0.7	2	-1.7658	0.0775	-1.7518	0.1203	-1.8883	0.0259	-1.8636	0.0431	-1.4726	0.0949	-1.4463	0.1494	-0.1206	1	-0.1187	0.9998	0.287	0.9883	0.2916	0.9009	0.4111	1	0.4109	0.999	0
Sobic.002G033800	39.6	43.6	34.5	37.3	32.2	30.2	28.2	18.9	19.3	14.1	10.3	9	-0.2975	0.9643	-0.2887	0.7114	-0.9059	0.1307	-0.8881	0.0223	-1.9232	0.0001	-1.8977	0	-0.6025	0.6065	-0.5981	0.5414	-1.6265	0	-1.6231	0	-1.0214	0.026	-1.0209	0.0654	1
Sobic.002G033900	232.8	224.5	200.4	206.5	88.4	132	97.1	53	119.7	76.7	31.1	34	-0.67	0.3615	-0.6602	0.3258	-1.358	0.0009	-1.3413	0.0013	-2.3015	0	-2.276	0	-0.6807	0.1919	-0.6762	0.7486	-1.6326	0	-1.6287	0.0017	-0.9474	0.0028	-0.9475	0.3942	1
Sobic.002G034700	173.1	58.8	104.3	54.5	77.7	61.3	55	42.1	41.6	42	41.8	51.2	-0.8412	0.1455	-0.8328	0.1846	-1.3359	0.001	-1.3172	0.004	-1.4095	0.0005	-1.3861	0.0018	-0.4913	0.6783	-0.4879	0.6453	-0.5715	0.2093	-0.5674	0.1567	-0.0783	1	-0.0768	0.999	4
Sobic.002G034800	1056.8	670.5	751.6	325.3	252.3	336.8	238.2	195.8	389.1	311.2	258.2	122.8	-1.4916	0.0006	-1.4828	0.0002	-1.6558	0	-1.6383	0.0001	-1.9296	0	-1.9064	0	-0.1592	1	-0.1554	0.9998	-0.4415	0.4562	-0.4385	0.6065	-0.2796	1	-0.2798	0.999	1
Sobic.002G035600	3.6	0.6	7.9	0.1	0.5	0.3	0.6	0.1	0.2	0.4	0.3	0.2	-3.7913	0	-3.7731	0.0002	-3.7864	0	-3.7582	0	-3.7416	0	-3.7108	0	0.0036	1	0.0032	0.9998	0.0449	1	0.0419	0.9943	0.0403	1	0.0416	0.999	0
Sobic.002G036400	9.8	59	34.9	50.9	33.8	44.1	67	53.2	53.9	85	90.7	67.2	0.2361	0.9676	0.2435	0.885	0.6468	0.2245	0.6617	0.4088	1.0924	0.0097	1.1193	0.0881	0.4181	0.9171	0.4221	0.8598	0.8601	0.0107	0.8637	0.0123	0.4444	0.7447	0.4455	0.6991	2
Sobic.002G036900	0.1	0	0.2	0.4	0.7	0.4	1.7	2.2	0.5	3.5	1.6	1.1	2.3207	0.7728	2.1581	0.2841	3.8493	0.0981	3.6745	0.0049	4.3195	0.0293	4.1434	0.0006	1.5326	0.6472	1.5154	0.5626	1.9938	0.1055	1.9671	0.0641	0.4641	1	0.4544	0.999	2
Sobic.002G037900	1.5	0.9	0.2	4.4	1.8	3.3	3.9	2.3	1.8	3	3.4	3.2	1.8135	0.3391	1.8186	0.1069	1.5321	0.3966	1.5458	0.1244	1.7531	0.2292	1.7722	0.0423	-0.2742	1	-0.2677	0.9998	-0.0618	1	-0.0554	0.9885	0.2148	1	0.2166	0.999	2
Sobic.002G039700	14.6	3.1	0.9	0.4	1.5	1.3	1.9	4	2.7	1.9	1.6	2.1	-2.6336	0.002	-2.6138	0.0209	-1.1767	0.1967	-1.1531	0.3037	-1.8296	0.0205	-1.8024	0.0607	1.4578	0.1004	1.4515	0.1945	0.7945	0.6689	0.7913	0.5294	-0.6605	0.9659	-0.6604	0.8753	0
Sobic.002G040600	1.2	0.6	1.5	0.8	1	1.1	1.8	3.6	1.5	2.1	4.8	5.1	-0.1754	1	-0.171	0.9481	1.0166	0.6476	1.0269	0.2583	1.7632	0.1013	1.7768	0.0094	1.197	0.3821	1.1947	0.3652	1.9388	0.0017	1.9371	0.0008	0.744	0.6512	0.7439	0.8753	2
Sobic.002G041000	0.1	0.3	0.4	0.5	0.2	0.4	0.7	0.6	0.7	1.3	1.4	1	0.4239	1	0.4167	0.9014	1.2771	0.7825	1.2674	0.3449	2.103	0.3196	2.0963	0.0395	0.861	1	0.8535	0.9998	1.6831	0.2103	1.6696	0.0719	0.8251	1	0.819	0.8465	2
Sobic.002G042000	2.6	6.3	1.6	1.7	0.9	0.4	0.7	0.3	0.7	1.3	0.7	0.3	-1.8453	0.1997	-1.8297	0.0935	-2.8129	0.0122	-2.78	0.001	-2.2922	0.0391	-2.2576	0.0103	-0.9584	1	-0.9411	0.9972	-0.4451	0.9683	-0.4405	0.8868	0.5165	1	0.5062	0.999	1
Sobic.002G042300	32.2	67.1	43.7	32.3	13.3	12.5	14.4	7	10.3	18.3	8.6	7.5	-1.3477	0.0026	-1.3376	0.0313	-2.2592	0	-2.2429	0	-2.159	0	-2.1324	0	-0.9023	0.0391	-0.8974	0.4902	-0.8092	0.0425	-0.8066	0.3719	0.0968	1	0.0973	0.999	1
Sobic.002G043400	361.8	111.1	74.4	95.6	99.2	76.9	90.2	138.8	137.8	77.8	45.6	111.8	-1.0602	0.0411	-1.0484	0.1941	-0.6499	0.2714	-0.6296	0.4377	-1.3201	0.002	-1.2946	0.0583	0.4153	0.934	0.4186	0.9082	-0.2636	0.8569	-0.2584	0.8342	-0.6746	0.1275	-0.6747	0.6001	0
Sobic.002G045200	29.2	26.4	25.2	5.7	11.4	9.2	6.7	11.6	8.7	5.7	11.3	8.2	-1.6918	0.0001	-1.6842	0	-1.6668	0	-1.6487	0	-1.7989	0	-1.7744	0	0.0286	1	0.0313	0.9998	-0.1083	1	-0.1049	0.9527	-0.1359	1	-0.1349	0.999	1
Sobic.002G045800	13.7	11.9	8.5	6	3.4	2.9	3.1	2.3	3.2	2.8	2.6	2.2	-1.513	0.0214	-1.5026	0.007	-2.0753	0.0003	-2.0557	0	-2.2751	0.0001	-2.2483	0	-0.5547	1	-0.5483	0.9998	-0.7616	0.4536	-0.7563	0.3641	-0.204	1	-0.2035	0.999	1
Sobic.002G046700	13.1	21.6	13.1	21	22.4	21.2	33.4	23.2	25.5	42.4	49.3	37.3	0.3627	0.9068	0.3715	0.6403	0.6924	0.2712	0.7096	0.1093	1.3076	0.0028	1.3338	0.0002	0.3349	1	0.3386	0.9998	0.9455	0.0073	0.9486	0.0015	0.612	0.2373	0.6134	0.2866	2
Sobic.002G050400	9.2	5.2	6.2	1.7	1.1	0.9	1.3	1.9	1.9	1.6	1.8	2.5	-2.5255	0.0077	-2.5124	0.0002	-2.0918	0.0178	-2.0685	0.0003	-1.9187	0.0304	-1.8891	0.0008	0.4409	1	0.4468	0.9998	0.6077	0.8466	0.6142	0.6675	0.1703	1	0.1711	0.999	1
Sobic.002G050900	41.6	9.4	12.8	5.2	8.9	3.8	4.4	3.1	3.7	4.1	2.1	3.7	-1.8755	0.0003	-1.8643	0.0075	-2.566	0	-2.5443	0	-2.7742	0	-2.7488	0	-0.6876	0.8234	-0.6831	0.8512	-0.9044	0.2117	-0.9006	0.2562	-0.2143	1	-0.2147	0.999	3
Sobic.002G051000	1.6	1.6	2.3	0.7	1.5	1.9	0.7	1.2	1	0.8	0.7	0.4	-0.4909	0.9938	-0.4824	0.7507	-0.9895	0.636	-0.9694	0.2187	-1.6249	0.2466	-1.5973	0.0295	-0.4957	1	-0.4931	0.9998	-1.1379	0.34	-1.1336	0.2502	-0.6398	1	-0.6405	0.999	5
Sobic.002G052100	0.2	2.5	0.9	6	0.7	4.4	5.5	1.1	3	7.1	7.8	8.5	1.5666	0.6964	1.5674	0.411	1.319	0.6706	1.3287	0.3743	2.5627	0.0545	2.5861	0.0048	-0.2381	1	-0.2308	0.9998	1.0034	0.4079	1.0069	0.4344	1.2442	0.2168	1.243	0.3784	2
Sobic.002G055700	10.4	16.7	6.4	2.8	0.4	3.1	1.1	0.8	2.4	0.9	0.3	2.7	-2.4995	0.0004	-2.4848	0.0019	-3.0467	0	-3.0243	0	-3.2211	0	-3.1818	0	-0.5399	1	-0.5339	0.9998	-0.7173	0.7429	-0.7037	0.8047	-0.1705	1	-0.1681	0.999	1
Sobic.002G055900	70.9	60	38.8	23	21.4	20.6	21.8	18.8	33	15.1	8.3	27.1	-1.4478	0.002	-1.4379	0.0003	-1.2844	0.0035	-1.2665	0.0015	-1.8669	0	-1.8387	0.0001	0.1686	1	0.1723	0.9998	-0.4186	0.6841	-0.412	0.7268	-0.5828	0.4637	-0.582	0.9536	1
Sobic.002G056000	3	2.7	3.2	4.9	4.1	5.7	6.9	6	5.8	7.2	7.7	7.4	0.673	0.6262	0.6798	0.2278	1.0019	0.1028	1.018	0.0052	1.2294	0.0217	1.2526	0.0002	0.3342	1	0.3377	0.9998	0.5559	0.3676	0.5601	0.1874	0.2243	1	0.2253	0.999	2
Sobic.002G056100	2.3	1.4	1.4	0.3	0.4	0.7	0.4	1.7	1.3	0.5	2.1	2	-1.8959	0.1392	-1.8782	0.0145	-0.6566	0.756	-0.6366	0.4958	-0.269	0.9382	-0.2437	0.8277	1.2429	0.3253	1.2375	0.4992	1.6253	0.0204	1.6229	0.0513	0.3846	1	0.385	0.999	0
Sobic.002G057600	60.4	42.5	19	31.2	18.5	6.2	9.2	8.2	8.2	8.1	11.9	9.7	-1.1615	0.0226	-1.1485	0.1859	-2.3377	0	-2.3177	0	-2.1637	0	-2.1376	0	-1.1672	0.0111	-1.1621	0.339	-1.0003	0.031	-0.9977	0.2562	0.1688	1	0.1707	0.999	1
Sobic.002G058800	2	1.6	2.7	0.6	1.3	1.7	0.6	1.9	1.9	0.5	0.4	0.6	-0.8637	0.843	-0.8544	0.4435	-0.5621	0.8447	-0.5447	0.5893	-2.1117	0.0716	-2.079	0.0018	0.3045	1	0.3038	0.9998	-1.2504	0.2819	-1.241	0.1682	-1.551	0.0669	-1.5443	0.1457	5
Sobic.002G061600	4.2	4.2	7.4	5.4	5	7.8	8.7	8	4.7	13.7	13	7.4	0.1585	1	0.1637	0.8812	0.3779	0.7535	0.3938	0.4858	1.0346	0.0348	1.0566	0.0112	0.2244	1	0.2278	0.9998	0.8744	0.0202	0.8776	0.0445	0.6522	0.1844	0.653	0.5681	0
Sobic.002G065000	49.3	33.1	59.2	22	37.4	28.4	23.7	24.9	24.1	12.6	27.5	27.4	-0.7375	0.2574	-0.7314	0.1793	-1.0208	0.0203	-1.0037	0.007	-1.1794	0.0057	-1.1562	0.0066	-0.2798	1	-0.2767	0.9998	-0.4418	0.4931	-0.4379	0.5771	-0.161	1	-0.1593	0.999	1
Sobic.002G067000	1.6	0.3	1	4.7	3.5	0.8	2.3	1.2	1.2	2.1	2.9	4.1	1.5997	0.3721	1.6004	0.1966	0.6202	0.9009	0.6319	0.6199	1.5395	0.2414	1.5528	0.0487	-0.9723	0.6159	-0.9639	0.9021	-0.0589	1	-0.0537	0.9926	0.915	0.4657	0.9163	0.5461	0
Sobic.002G068800	12	7.2	4.1	1	2.9	1.3	1.3	1.6	2.2	1.8	1.2	1.6	-2.2257	0.0005	-2.2134	0.0008	-2.2743	0.0001	-2.2528	0	-2.4302	0	-2.4027	0	-0.0466	1	-0.0442	0.9998	-0.2092	0.999	-0.2068	0.9355	-0.1604	1	-0.1615	0.999	3
Sobic.002G072100	24	44.4	28.2	58.6	60.5	56.9	75.4	138.7	113.4	108	117.8	121.9	0.7929	0.1873	0.8009	0.1264	1.6676	0	1.6843	0.0001	1.7191	0	1.7455	0	0.881	0.0203	0.8842	0.0547	0.9278	0.0047	0.9316	0.0007	0.0498	1	0.0497	0.999	2
Sobic.002G072700	18	0.3	1.5	0.8	1	0.6	0.4	0.1	0.2	0.1	0.2	0	-3.0579	0.0001	-3.0365	0.0309	-4.7427	0	-4.6912	0.0004	-5.6925	0	-5.6142	0	-1.6827	0.3932	-1.6576	0.319	-2.6445	0.0243	-2.5902	0.0054	-0.9636	1	-0.9287	0.999	0
Sobic.002G074700	1.4	2.5	2.1	2.3	3.1	3.1	2.7	1.4	1.7	1.6	1.1	1.3	0.4244	0.9055	0.4315	0.6003	-0.1478	0.9876	-0.1313	0.8974	-0.6858	0.5214	-0.6592	0.2457	-0.5682	0.8036	-0.5645	0.8283	-1.1104	0.0166	-1.1065	0.0062	-0.54	0.8704	-0.5387	0.9235	0
Sobic.002G076200	9.2	10.8	7.8	20.2	16.8	16.3	21.2	19.5	17.2	21.9	27	24.2	0.8788	0.337	0.8876	0.0944	0.9733	0.1203	0.9911	0.012	1.273	0.0156	1.2987	0.0004	0.1008	1	0.1051	0.9998	0.3952	0.6587	0.3993	0.4793	0.2965	1	0.2978	0.999	2
Sobic.002G076300	2.5	2.1	2.6	3.6	5.1	6.3	7.8	6.2	4.4	4.9	5.1	4.5	1.0027	0.687	1.007	0.2372	1.2975	0.2557	1.3113	0.0269	0.9185	0.5541	0.9394	0.1443	0.2984	1	0.3002	0.9998	-0.0863	1	-0.0836	0.9692	-0.3829	1	-0.3813	0.999	2
Sobic.002G079300	10.8	1.6	6.3	6.8	1.6	1	1.3	0.3	0.7	0.5	0.4	0.5	-0.9646	0.7766	-0.9534	0.6129	-3.1038	0.0152	-3.0603	0.0021	-3.7641	0.0029	-3.7003	0.0001	-2.1293	0.0792	-2.0976	0.3296	-2.7984	0.006	-2.7517	0.0205	-0.666	1	-0.6469	0.999	1
Sobic.002G079500	5.1	3	4.6	3.3	0.9	2.8	0.9	0.6	0.7	1.1	0.5	0.6	-0.8853	0.7723	-0.8758	0.4465	-2.5702	0.0169	-2.5418	0.0001	-2.6255	0.0119	-2.5962	0.0001	-1.6776	0.1093	-1.6626	0.1789	-1.7424	0.0486	-1.7318	0.0663	-0.0601	1	-0.0666	0.999	1
Sobic.002G080100	152	77.1	46.8	59.3	112.3	27.9	53.4	55.2	41	53.7	33.1	50.7	-0.5181	0.6176	-0.5075	0.6885	-0.964	0.0387	-0.9444	0.0746	-1.1074	0.0106	-1.0819	0.0385	-0.4418	0.9117	-0.4392	0.9998	-0.5927	0.1952	-0.5905	0.5792	-0.1486	1	-0.1482	0.999	3
Sobic.002G087500	2.9	0.5	1.6	0.2	0.2	0.1	0.2	0	0.1	0.3	0	0.1	-3.5776	0.0186	-3.5285	0.0014	-3.9248	0.0056	-3.8483	0.0002	-3.7545	0.0058	-3.6962	0.0004	-0.3431	1	-0.32	0.9998	-0.1837	1	-0.1847	0.9753	0.1632	1	0.1379	0.999	3
Sobic.002G089700	21.9	13.7	55.1	15.8	7.5	7.7	4.2	5.8	6.1	7.4	4.9	3.9	-1.5466	0.0016	-1.5408	0.0196	-2.5333	0	-2.5162	0	-2.5365	0	-2.5144	0	-0.9784	0.1789	-0.9722	0.3241	-0.9888	0.0878	-0.9853	0.1621	-0.0064	1	-0.0087	0.999	1
Sobic.002G090200	23.5	12.9	14.9	13	6.3	7.2	8.9	6.9	7.2	11.4	6.8	11	-0.9848	0.321	-0.9751	0.1633	-1.2212	0.0865	-1.2023	0.0095	-0.9053	0.2487	-0.8806	0.09	-0.2288	1	-0.2229	0.9998	0.0792	1	0.0843	0.9746	0.3121	1	0.3115	0.999	1
Sobic.002G091000	6.8	2.5	3.8	2.2	0.8	0.7	2.5	1.2	0.7	0.8	0.7	1.3	-1.8489	0.4041	-1.8332	0.1151	-1.6617	0.3678	-1.6327	0.0923	-2.3494	0.1219	-2.3044	0.0083	0.1964	1	0.2071	0.9998	-0.4984	0.9913	-0.4764	0.8804	-0.6915	1	-0.6787	0.999	1
Sobic.002G094600	34.5	7.1	7	1.8	5	3	2.8	8.7	5.1	2.4	4.2	5	-2.357	0	-2.3456	0.0012	-1.6136	0.0001	-1.5917	0.0267	-2.1715	0	-2.1473	0.0007	0.7459	0.3397	0.7475	0.847	0.1797	0.9893	0.1836	0.9303	-0.5641	0.62	-0.5635	0.9749	0
Sobic.002G095100	3.8	4.3	4.6	8.9	9.3	10	11.7	13	10.2	13.2	14.4	12.7	1.0872	0.2429	1.0935	0.0298	1.3769	0.0245	1.393	0.0003	1.5494	0.0066	1.5729	0	0.295	1	0.2984	0.9998	0.4621	0.5984	0.4657	0.3641	0.1694	1	0.17	0.999	2
Sobic.002G103200	8.2	5.6	8.1	2.9	6.5	7.5	3.9	7.2	7.5	2.3	4	3.5	-0.4379	0.9851	-0.4302	0.7422	-0.3014	0.9492	-0.2842	0.7705	-1.2751	0.2697	-1.2478	0.0397	0.139	1	0.1397	0.9998	-0.8396	0.4617	-0.8329	0.3627	-0.9767	0.3508	-0.9717	0.3845	5
Sobic.002G104900	25.6	4.6	3.4	3.4	3.3	1.4	3.5	2.5	3.1	2.4	3.7	2.6	-2.08	0.0354	-2.0634	0.0545	-1.9473	0.0299	-1.9219	0.0313	-2.037	0.021	-2.0095	0.0224	0.1379	1	0.1448	0.9998	0.0385	1	0.0454	0.9931	-0.0985	1	-0.0942	0.999	0
Sobic.002G108400	1.7	1.6	1.9	2.8	12	4	6.4	12.7	4.2	10.8	6	3.7	1.8169	0.0527	1.8188	0.0229	2.1063	0.0035	2.12	0.0002	1.9251	0.015	1.9442	0.001	0.2922	1	0.2939	0.9998	0.1034	1	0.1037	0.9763	-0.1868	1	-0.1886	0.999	2
Sobic.002G109100	45.9	1.1	1.2	0.5	0.2	0.2	0.3	0.4	0	1	0.6	0.1	-5.8123	0	-5.7556	0.0002	-6.149	0	-6.0626	0.0001	-4.9108	0	-4.8704	0.0008	-0.3279	1	-0.2989	0.9998	0.8905	0.9111	0.8716	0.7799	1.2223	1	1.1771	0.999	1
Sobic.002G109400	0.8	7.6	39.9	2.2	3.8	2.1	1.4	2.1	0.8	0.5	8.4	2	-2.5789	0.0001	-2.5748	0.0374	-3.5347	0	-3.5113	0.0014	-2.2562	0.0003	-2.2351	0.0964	-0.9508	0.9079	-0.9411	0.7823	0.3278	0.9547	0.3282	0.934	1.2755	0.1718	1.2734	0.8817	0
Sobic.002G109500	1.6	23.2	36.6	10.6	8.3	4.7	1.5	5.7	3.9	1.6	11.9	11.1	-1.4086	0.0572	-1.403	0.2741	-2.5368	0	-2.5182	0.0094	-1.4542	0.0295	-1.4284	0.2155	-1.1192	0.2652	-1.1116	0.5169	-0.0363	1	-0.0314	0.9943	1.0848	0.1314	1.0834	0.8471	0
Sobic.002G110200	13.7	8.3	7	1.2	4.9	2.8	2.6	1.8	2.4	3.5	3.7	1.7	-1.7632	0.0149	-1.7525	0.0089	-2.1618	0.0005	-2.1409	0	-1.7997	0.0048	-1.7752	0.0005	-0.3978	1	-0.3953	0.9998	-0.0425	1	-0.0421	0.9939	0.3553	1	0.3549	0.999	1
Sobic.002G112300	7	14.4	222.5	3.3	8.7	4.2	4.4	6.8	2.6	4.3	8.7	2	-3.9089	0	-3.9093	0.001	-4.1655	0	-4.1501	0.0002	-4.0803	0	-4.0617	0.0003	-0.2532	1	-0.2503	0.9998	-0.1703	0.997	-0.1701	0.9513	0.0818	1	0.0828	0.999	0
Sobic.002G114800	8.7	5.8	6.6	3.7	3.8	4.4	2.9	3.3	4.2	4.4	3.8	4	-0.8874	0.5006	-0.8785	0.1404	-1.0828	0.1806	-1.0644	0.0233	-0.8845	0.3091	-0.8601	0.0732	-0.1907	1	-0.1874	0.9998	0.0008	1	0.0042	0.9979	0.1946	1	0.194	0.999	1
Sobic.002G115200	9.3	9.6	9	7.5	4.8	5.3	5.9	3.9	3	7.9	7.2	2.5	-0.7164	0.8084	-0.7075	0.4264	-1.2039	0.2645	-1.1842	0.0421	-0.7574	0.558	-0.7337	0.3226	-0.4806	1	-0.474	0.9998	-0.0421	1	-0.0401	0.9935	0.4402	1	0.4393	0.999	1
Sobic.002G116000	23.7	184.4	78.8	195.5	306	205.2	343.7	401.7	394.9	284.4	386.5	392.2	1.2064	0.0117	1.213	0.1817	1.8783	0	1.8931	0.0052	1.7338	0	1.7619	0.0101	0.6775	0.3347	0.6805	0.3166	0.5317	0.4166	0.535	0.3656	-0.1441	1	-0.1433	0.999	2
Sobic.002G118600	18.3	10.5	10.9	6.3	10.1	3.9	6.8	3.5	5.3	8.3	4.1	6.7	-1.0091	0.2064	-1	0.1261	-1.4209	0.0143	-1.4023	0.002	-1.1508	0.0574	-1.126	0.0192	-0.4082	1	-0.4042	0.9998	-0.1446	1	-0.1417	0.952	0.266	1	0.266	0.999	3
Sobic.002G118700	201.8	326.3	221.3	254.5	371.3	605.5	414.7	744.7	779.9	654.2	645.9	611.1	0.6251	0.5559	0.6312	0.3727	1.2828	0.0089	1.2993	0.0036	1.229	0.0228	1.2549	0.0034	0.6615	0.6913	0.665	0.7228	0.6025	0.5426	0.6082	0.4009	-0.0559	1	-0.0563	0.999	2
Sobic.002G119100	2.6	17.3	5.3	12.5	13.8	10.5	16.8	20.8	23	20.6	22.9	15	0.4491	0.8351	0.458	0.7607	1.1439	0.0185	1.1598	0.1187	1.0599	0.0354	1.0886	0.1454	0.7016	0.2392	0.7051	0.2028	0.6142	0.2461	0.6168	0.1863	-0.0853	1	-0.0852	0.999	2
Sobic.002G119500	489.2	530.9	421.2	455.7	405.7	395.8	356.9	271.6	297.2	212.7	161.7	153.2	-0.2569	0.9755	-0.2483	0.7722	-0.7193	0.1978	-0.7022	0.0877	-1.5568	0.0002	-1.5315	0	-0.4566	0.8541	-0.4529	0.7279	-1.3006	0	-1.297	0	-0.8413	0.0175	-0.8404	0.0465	1
Sobic.002G123100	4.9	0.3	1.9	0.1	0.2	0.5	0.1	0	0.3	0.2	0.4	0.3	-3.2441	0.025	-3.1948	0.0133	-4.5323	0.0009	-4.4368	0.0006	-3.0856	0.0158	-3.0353	0.0056	-1.2899	1	-1.2534	0.9998	0.1496	1	0.1407	0.9775	1.4407	1	1.4023	0.9033	0
Sobic.002G124100	1.4	1.3	1.7	3.9	2.6	3.4	4	4.5	4.2	4	4.2	2.6	1.1241	0.824	1.1235	0.3189	1.461	0.4114	1.4691	0.049	1.1982	0.5577	1.2132	0.1415	0.3434	1	0.3474	0.9998	0.0737	1	0.0771	0.9805	-0.2671	1	-0.2671	0.999	2
Sobic.002G124700	246	333.3	236.6	115.3	106.3	152.5	91.9	63.6	75.9	76.4	84.6	57	-1.1997	0.0161	-1.192	0.0063	-1.9024	0	-1.8857	0	-2.0218	0	-1.9968	0	-0.6978	0.1427	-0.6939	0.2019	-0.8229	0.0165	-0.8189	0.0178	-0.1232	1	-0.1219	0.999	1
Sobic.002G126600	72.2	187.2	135.6	70.7	69.1	65	72.6	67.3	63.7	86.8	57.7	40.6	-1.0172	0.0561	-1.01	0.0729	-1.0461	0.0227	-1.0304	0.0319	-1.2038	0.0053	-1.1776	0.0248	-0.0228	1	-0.0191	0.9998	-0.1862	0.9403	-0.1832	0.8906	-0.1606	1	-0.1603	0.999	0
Sobic.002G128000	6.6	4.9	1.8	6.7	13.9	5.5	11.3	14.6	10	10.6	16.3	7.1	0.9135	0.6041	0.9231	0.3985	1.3442	0.0871	1.3632	0.0258	1.239	0.1363	1.2625	0.0644	0.4347	1	0.4375	0.9998	0.3223	0.8988	0.323	0.8522	-0.1123	1	-0.1114	0.999	2
Sobic.002G130700	107.3	93.8	83.4	118.9	54.5	58.5	60.5	34.7	43.3	104.5	30.7	17.9	-0.3344	0.888	-0.324	0.7494	-1.1142	0.0105	-1.0968	0.0045	-0.9647	0.0263	-0.9395	0.2054	-0.7717	0.0873	-0.7673	0.4992	-0.6333	0.1126	-0.6308	0.6999	0.143	1	0.1431	0.999	1
Sobic.002G131300	7.9	5.3	6	4	6.8	7	4.5	5.1	3.7	3.2	3.5	2.9	-0.1679	1	-0.16	0.9152	-0.5934	0.7151	-0.5747	0.3547	-1.1025	0.2571	-1.0776	0.0406	-0.422	1	-0.419	0.9998	-0.9377	0.1942	-0.9334	0.1006	-0.5139	1	-0.5126	0.933	5
Sobic.002G133100	21.5	30.4	19.2	9.5	7.9	6.7	7.1	7.2	5.8	8.5	6.7	5.1	-1.6173	0.0005	-1.6081	0	-1.9032	0	-1.885	0	-1.9238	0	-1.8979	0	-0.279	1	-0.2743	0.9998	-0.3064	0.8828	-0.3035	0.7874	-0.0246	1	-0.0251	0.999	1
Sobic.002G137300	20.7	31	24.7	44.7	42.8	40.5	63.7	47.8	54.4	68.1	62.4	61.4	0.6814	0.3758	0.6893	0.1503	1.0358	0.0219	1.0524	0.0036	1.2136	0.0043	1.2394	0.0003	0.3601	1	0.3638	0.9332	0.533	0.2825	0.5367	0.1583	0.1753	1	0.1763	0.999	2
Sobic.002G138700	65.1	27.1	35.9	20.3	19	11.2	17	11.4	13.2	16.4	14.1	11.5	-1.3756	0.0022	-1.3656	0.0078	-1.6838	0	-1.6651	0	-1.6951	0	-1.6718	0	-0.3027	1	-0.2985	0.9998	-0.322	0.8106	-0.3195	0.751	-0.0173	1	-0.0165	0.999	1
Sobic.002G140300	4.5	4.2	4	0.6	1.3	0.2	0.7	0.7	0.6	1.3	0.4	0.9	-2.6208	0.0539	-2.6003	0.0036	-2.7066	0.0266	-2.671	0.0001	-2.3748	0.0461	-2.3423	0.0014	-0.0815	1	-0.072	0.9998	0.2441	1	0.2427	0.9547	0.3288	1	0.3156	0.999	3
Sobic.002G141200	0.2	0.5	0.6	0.5	0.4	1.1	1.5	1.1	1.5	1.2	2	1.1	0.4947	1	0.4987	0.8022	1.4716	0.3294	1.4809	0.0518	1.5133	0.2635	1.5314	0.0452	0.9812	0.6513	0.9776	0.5563	1.0192	0.3341	1.0176	0.2499	0.0393	1	0.0422	0.999	2
Sobic.002G142300	6.3	0.4	0.5	0.3	0.8	2	0.3	0.8	0.6	0.2	0.4	0.6	-1.2624	0.5472	-1.2466	0.5319	-2.0847	0.0692	-2.0534	0.1004	-2.6654	0.014	-2.6266	0.027	-0.8217	1	-0.8174	0.9998	-1.4129	0.2237	-1.3951	0.2793	-0.5874	1	-0.5779	0.999	0
Sobic.002G142500	15.7	8.4	13.5	6.2	6	6.9	6.8	6.2	6.2	8	6	6.5	-1.0234	0.0714	-1.0156	0.0139	-1.0331	0.0332	-1.0154	0.0039	-0.9624	0.0477	-0.9391	0.0123	-0.0049	1	-0.0013	0.9998	0.0585	1	0.0622	0.9678	0.0664	1	0.0664	0.999	0
Sobic.002G143100	4.3	2.5	1.8	1	1.7	2.2	0.9	2.1	0.4	0.8	0.9	0.8	-0.8734	0.9512	-0.8546	0.5928	-1.4313	0.5959	-1.3956	0.2226	-1.9069	0.342	-1.8611	0.0482	-0.5534	1	-0.5444	0.9998	-1.0379	0.7238	-1.0234	0.4619	-0.4817	1	-0.4767	0.999	1
Sobic.002G148700	29.4	176.4	29.8	103	112.8	128.6	181.2	76.2	101.8	124.6	165.8	280.2	0.4295	0.6787	0.4381	0.7933	0.4788	0.4167	0.4939	0.6895	1.0953	0.0068	1.1259	0.1891	0.0547	1	0.0586	0.9998	0.6709	0.0919	0.6767	0.1789	0.618	0.1948	0.6208	0.8282	2
Sobic.002G151500	0.4	0.3	0.5	0.8	0.9	1	1	1.6	1	1	1.9	1.9	1.149	0.8543	1.1442	0.3533	1.4623	0.4907	1.4667	0.0868	1.8802	0.1962	1.8906	0.013	0.3185	1	0.3203	0.9998	0.7322	0.6681	0.7351	0.4597	0.4158	1	0.4169	0.999	2
Sobic.002G155400	1.2	1.7	3.7	1.3	1.1	0.9	1.1	0.8	0.6	1.2	1.5	1.5	-1.0515	0.5046	-1.0464	0.2371	-1.4301	0.1405	-1.4126	0.0352	-0.7418	0.5653	-0.718	0.3222	-0.3723	1	-0.3657	0.9998	0.3127	0.954	0.3179	0.8266	0.6868	0.9071	0.6872	0.7509	0
Sobic.002G158300	1.7	1.8	1.1	1.6	2.2	3.1	3.7	4.4	4.9	3.6	6.7	5.7	0.5097	0.9857	0.5191	0.7332	1.4194	0.2089	1.4361	0.0183	1.6748	0.0725	1.6992	0.0039	0.9133	0.5372	0.9118	0.3923	1.164	0.0818	1.1647	0.0461	0.2524	1	0.2545	0.999	2
Sobic.002G160300	3.9	7.8	6.7	11.2	10.3	11.5	11.2	16.8	17.6	12.2	16.7	17.8	0.7733	0.429	0.7805	0.1799	1.2255	0.0152	1.2418	0.003	1.216	0.0158	1.2421	0.002	0.4583	0.9172	0.4618	0.7867	0.4452	0.5429	0.4499	0.3685	-0.0103	1	-0.0097	0.999	2
Sobic.002G160400	47.8	68.9	46.8	85.9	119.4	144.2	143.5	159.4	154.7	115.7	193.8	145.9	1.014	0.043	1.021	0.03	1.3963	0.0006	1.4131	0.0002	1.347	0.001	1.3719	0.0004	0.3865	1	0.3899	0.9119	0.3329	0.7392	0.337	0.6613	-0.0522	1	-0.0512	0.999	2
Sobic.002G160800	3.5	0.6	0.5	0.1	0.2	0.2	0.1	0.1	0.2	0.1	0.1	0.3	-3.2826	0.0482	-3.226	0.0085	-3.5776	0.0167	-3.5049	0.0019	-3.2046	0.0274	-3.1375	0.0051	-0.2926	1	-0.2836	0.9998	0.0731	1	0.0768	0.9927	0.3695	1	0.3626	0.999	1
Sobic.002G161200	10.2	0.2	1.5	0.4	0.3	0.5	0.8	0.7	1	1.3	2.5	1.6	-3.2801	0.001	-3.2508	0.0177	-2.3145	0.0126	-2.2856	0.0644	-1.2215	0.251	-1.1988	0.3902	0.9692	1	0.9619	0.8057	2.0509	0.0133	2.0412	0.0024	1.0832	0.4234	1.0825	0.3332	0
Sobic.002G164600	9.9	77.1	41.3	1	0	1.6	0.1	0.1	0.4	0.1	0.6	1.6	-5.7297	0	-5.7071	0	-8.0422	0	-7.9678	0	-6.0363	0	-5.983	0	-2.3061	0.1896	-2.2545	0.6045	-0.2981	1	-0.2828	0.9641	2.0133	0.2481	1.9745	0.6736	1
Sobic.002G165700	1.4	1.6	1.6	2.4	4.7	3.2	3.1	6.1	5.3	4	4.9	7.4	1.0903	0.6227	1.095	0.2079	1.5697	0.1075	1.5841	0.0065	1.6939	0.0566	1.7172	0.0017	0.4833	1	0.4851	0.9998	0.6041	0.5946	0.6079	0.4876	0.1234	1	0.1238	0.999	2
Sobic.002G167600	117.3	213.4	128.3	60.5	73.9	73.2	60.6	93.1	97.3	45.7	86.6	66.7	-1.223	0.0111	-1.2152	0.0075	-0.9634	0.0424	-0.9467	0.0371	-1.3442	0.0015	-1.3183	0.0016	0.2649	1	0.2681	0.9998	-0.1195	0.9997	-0.1157	0.934	-0.3828	0.9927	-0.3821	0.999	1
Sobic.002G168300	17.4	7.8	16.7	5.4	10.3	9.1	6.2	9.8	12	5.3	5.8	5.8	-0.8056	0.2025	-0.7993	0.1593	-0.6366	0.2669	-0.6191	0.2374	-1.3925	0.0009	-1.3696	0.0002	0.1718	1	0.1745	0.9998	-0.5901	0.255	-0.5861	0.2317	-0.7595	0.0684	-0.7594	0.1777	5
Sobic.002G169300	3.8	6.7	10.1	3.5	4.5	2.3	5	3.1	0.7	2.2	1.4	1.6	-1.0543	0.437	-1.0484	0.206	-1.2908	0.1533	-1.2729	0.1234	-2.074	0.0095	-2.0472	0.0005	-0.2309	1	-0.226	0.9998	-1.0185	0.2966	-1.0139	0.2059	-0.7858	0.7822	-0.7828	0.999	1
Sobic.002G171600	21.5	9.5	8.1	1.9	1.4	1.8	1.3	0.9	1.2	1.3	0.3	0.5	-2.9986	0.0001	-2.981	0	-3.5625	0	-3.5317	0	-4.2638	0	-4.2308	0	-0.559	1	-0.5507	0.9998	-1.2716	0.435	-1.2654	0.3213	-0.7076	1	-0.7124	0.999	1
Sobic.002G172000	15.5	20.3	30.1	25.5	6.3	11.9	9.7	6.3	10.9	13.6	4.6	22.5	-0.6177	0.4187	-0.6092	0.5364	-1.354	0.0012	-1.3384	0.0006	-0.7913	0.1126	-0.7642	0.2532	-0.7268	0.1891	-0.7219	0.8717	-0.168	0.9805	-0.1614	0.9601	0.5647	0.3921	0.5654	0.999	0
Sobic.002G173500	2.2	4.9	1.5	0.9	0.4	0.3	0.2	0	0.3	0.2	0.2	0	-2.4767	0.037	-2.4592	0.0087	-4.0962	0.0002	-4.0452	0	-4.2498	0.0001	-4.184	0	-1.6113	0.6598	-1.5791	0.7228	-1.7705	0.3014	-1.7353	0.2144	-0.1584	1	-0.1511	0.999	4
Sobic.002G174300	26.3	4	7.6	2	15.3	0.3	6.4	1.2	4.4	3.9	1.9	2.1	-1.1472	0.1873	-1.1371	0.5898	-1.7187	0.0072	-1.6976	0.053	-2.3263	0.0002	-2.302	0.0017	-0.5734	1	-0.5707	0.9998	-1.1882	0.0792	-1.1869	0.622	-0.6156	1	-0.6138	0.999	3
Sobic.002G175400	29.9	6.1	9	7.3	7.6	4.4	5.7	10.4	6.1	6.1	9.8	11.4	-1.2511	0.0139	-1.2397	0.0999	-1.082	0.0243	-1.061	0.1134	-0.8197	0.1216	-0.7967	0.2494	0.175	1	0.1788	0.9998	0.4287	0.5946	0.4328	0.6009	0.2562	1	0.2568	0.999	0
Sobic.002G176200	25.2	15	34	9.4	14.6	12.9	8.5	9.2	9.9	7.9	8.4	5.8	-1.0469	0.0588	-1.0412	0.0219	-1.4778	0.0007	-1.461	0.0001	-1.8301	0	-1.8077	0	-0.4274	1	-0.4243	0.9085	-0.7856	0.1165	-0.7825	0.0898	-0.3564	1	-0.3561	0.999	1
Sobic.002G177300	0.9	0.3	0.9	2.1	2.8	1.1	1.8	2.8	1.9	4.2	4.5	3.9	1.5281	0.5466	1.522	0.1515	1.5965	0.3377	1.6008	0.044	2.5347	0.0099	2.5402	0	0.0737	1	0.0789	0.9998	1.0053	0.1972	1.0076	0.149	0.9336	0.2988	0.9311	0.2156	2
Sobic.002G178700	21.5	5	4.1	5.5	3.8	2.4	3.4	3.3	3.5	3.1	3.9	5.1	-1.4243	0.2574	-1.4102	0.2022	-1.6624	0.0893	-1.6382	0.0452	-1.4456	0.1468	-1.4186	0.0908	-0.2315	1	-0.2234	0.9998	-0.0236	1	-0.0153	0.9953	0.2107	1	0.2129	0.999	0
Sobic.002G182800	48.6	33.2	23.5	27.8	22.4	18.5	16.3	27.4	24.7	11.5	11.8	18.8	-0.6695	0.4618	-0.6592	0.2865	-0.7021	0.2773	-0.6832	0.1509	-1.4431	0.0027	-1.4163	0.0006	-0.0258	1	-0.0217	0.9998	-0.7731	0.1416	-0.7674	0.14	-0.7436	0.1631	-0.7428	0.3137	1
Sobic.002G183900	8.7	15.1	9.7	18.9	16.8	10.5	25.3	29.6	15.5	33.7	33.9	29	0.4041	0.9088	0.413	0.6624	0.9786	0.0761	0.9963	0.0267	1.4048	0.0021	1.4314	0.0001	0.5821	0.5072	0.5861	0.7741	1.0028	0.0049	1.0058	0.0092	0.423	0.886	0.4236	0.9134	2
Sobic.002G184400	145.1	142.5	124.7	76.9	95.8	81.9	67.4	91.1	78.8	71.2	64.7	60.8	-0.7568	0.268	-0.7488	0.1192	-0.8758	0.0764	-0.8584	0.0268	-1.1751	0.0072	-1.1501	0.0012	-0.114	1	-0.1108	0.9998	-0.4195	0.5087	-0.416	0.3843	-0.3028	1	-0.3027	0.999	1
Sobic.002G184600	91.4	25.8	22.5	22.9	34.2	14.1	20	7.8	17.5	17.7	6	5.6	-1.0175	0.0501	-1.0062	0.2424	-1.6894	0	-1.6695	0.0077	-2.3206	0	-2.2964	0.0006	-0.6688	0.3131	-0.6652	0.8541	-1.311	0.0001	-1.3094	0.0661	-0.6396	0.2897	-0.6395	0.999	3
Sobic.002G185300	1.6	5.7	2.5	7	7.6	6.8	9.6	13.1	8.3	14.2	20.5	18.6	1.0462	0.3581	1.0553	0.2164	1.5604	0.0119	1.5782	0.0078	2.3001	0	2.3291	0	0.521	0.9243	0.5245	0.7778	1.2575	0.0007	1.2611	0.0001	0.7385	0.1186	0.7391	0.1483	2
Sobic.002G185500	0.1	0.2	0.1	0.6	0.5	0.4	0.4	2.5	1	0.9	1.6	1.1	1.4787	0.8627	1.4626	0.3623	2.8321	0.0977	2.8187	0.0084	2.6516	0.129	2.6483	0.004	1.3622	0.4404	1.3596	0.6067	1.1759	0.4311	1.1769	0.2351	-0.1836	1	-0.1829	0.999	2
Sobic.002G186500	5.8	8.9	8.3	16.6	19.9	22.3	30.1	27.8	28.7	27.7	39.8	33.4	1.2881	0.1139	1.2944	0.0125	1.8332	0.0007	1.8492	0	2.0126	0.0001	2.0371	0	0.5498	0.7518	0.5525	0.4992	0.7253	0.1441	0.7288	0.0607	0.1772	1	0.1787	0.999	2
Sobic.002G186600	6.1	3.9	8.5	15.8	8.5	2.6	4.9	7.7	6.6	5.2	2.6	1.6	0.5369	0.9209	0.5439	0.7127	-0.0081	1	0.0074	0.995	-1.0389	0.3165	-1.0176	0.1715	-0.5351	1	-0.5298	0.9998	-1.5755	0.0017	-1.5734	0.1147	-1.036	0.1033	-1.0388	0.4285	0
Sobic.002G187400	37	100.4	48.5	29.4	28.4	31.4	28.2	28	35.7	36.4	31.4	26.7	-1.1455	0.0223	-1.1374	0.0441	-1.1154	0.0133	-1.0994	0.0284	-1.1079	0.0135	-1.0807	0.0301	0.036	1	0.0396	0.9998	0.0388	1	0.0424	0.9793	0.0056	1	0.0057	0.999	1
Sobic.002G187600	0.4	0.1	0.1	0.3	0.6	0.5	1	0.8	0.5	0.6	1.9	0.8	1.0646	0.9055	1.0626	0.5079	1.8268	0.3083	1.83	0.0431	2.32	0.0745	2.3241	0.0072	0.7645	1	0.7622	0.915	1.2504	0.1838	1.2473	0.1657	0.4848	1	0.4876	0.999	2
Sobic.002G188500	39	7.9	25	20.8	5	11.7	6.1	1.7	4.1	8.8	4.3	11	-0.9492	0.0654	-0.9383	0.3533	-2.638	0	-2.6189	0	-1.6512	0	-1.627	0.0056	-1.6814	0	-1.6756	0.0703	-0.7025	0.133	-0.6963	0.5353	0.9832	0.016	0.9849	0.4998	1
Sobic.002G189600	11.9	8.2	7.5	18.3	20.2	18.1	22.3	24.7	21	17.4	28	23.3	0.9813	0.2743	0.9894	0.0546	1.2253	0.0372	1.2428	0.0015	1.1998	0.0434	1.2232	0.0028	0.249	1	0.2526	0.9998	0.2175	0.9423	0.2215	0.8266	-0.0299	1	-0.0282	0.999	2
Sobic.002G189900	14	8.4	8	10	4.2	3	5.6	1.3	1.8	6	2.3	2.2	-0.8526	0.6316	-0.8421	0.4328	-1.8896	0.0265	-1.868	0.0083	-1.613	0.0577	-1.5888	0.0153	-1.0286	0.4898	-1.0198	0.8907	-0.7619	0.5459	-0.7585	0.6275	0.2698	1	0.269	0.999	1
Sobic.002G190700	35.5	3.8	6.2	4.6	6.2	5.1	4.3	3.3	3.6	4.1	3.6	4.1	-1.5646	0.0015	-1.5523	0.0954	-2.0721	0	-2.0498	0.0072	-2.0389	0	-2.0154	0.0076	-0.5047	1	-0.501	0.8626	-0.4818	0.6631	-0.4779	0.4816	0.025	1	0.0258	0.999	0
Sobic.002G193600	20	24.9	37.6	5.9	5.2	14.6	5.4	6.5	10.8	5.9	7.9	12.2	-1.7505	0.0001	-1.7444	0.0004	-1.9253	0	-1.9093	0	-1.7757	0	-1.7498	0	-0.1714	1	-0.1683	0.9998	-0.0248	1	-0.0175	0.9946	0.1503	1	0.1512	0.999	1
Sobic.002G194600	2.8	10.5	64.6	24.8	6	13.3	33.3	29.7	10	49.7	31.9	14.6	-0.8027	0.2468	-0.7996	0.6739	-0.121	0.9593	-0.1073	0.9601	0.2639	0.8926	0.2842	0.8566	0.6917	0.273	0.6963	0.9998	1.0698	0.0033	1.0724	0.2494	0.3819	1	0.3827	0.999	0
Sobic.002G194700	25.2	5.9	16.1	8.6	8.2	9.7	6.5	3.6	5.9	6.4	6	11	-0.8722	0.1335	-0.8637	0.2083	-1.5972	0.0001	-1.5786	0.0023	-1.0987	0.0137	-1.075	0.0531	-0.7214	0.2176	-0.7175	0.2689	-0.2289	0.9302	-0.223	0.8399	0.4953	0.665	0.4971	0.918	4
Sobic.002G196100	9.1	8.2	11.5	3.7	0.6	1.2	1.5	1.2	1.9	3.1	1.8	2	-2.4226	0.0022	-2.4126	0.002	-2.7277	0.0002	-2.7056	0	-2.1599	0.0034	-2.1347	0	-0.2941	1	-0.2843	0.9998	0.2658	0.9951	0.271	0.9356	0.5647	1	0.5601	0.999	1
Sobic.002G197600	10.2	5.5	6.3	3.8	6	2.2	1.7	2.3	3	2.3	2.3	1.6	-0.9251	0.4465	-0.9162	0.2485	-1.7151	0.0153	-1.6951	0.0007	-1.9214	0.0059	-1.8964	0.0001	-0.7857	0.7432	-0.7806	0.8338	-0.9989	0.205	-0.9954	0.2147	-0.2116	1	-0.2119	0.999	1
Sobic.002G198000	1.9	2.1	2.1	5.9	4.8	5.6	7	6.7	4.8	4.6	8.4	5.9	1.3517	0.3785	1.3564	0.0545	1.5125	0.1391	1.5268	0.0067	1.5002	0.1326	1.5218	0.0083	0.1671	1	0.1713	0.9998	0.1499	1	0.1546	0.934	-0.0159	1	-0.0131	0.999	2
Sobic.002G198500	1.2	2.4	5.1	1.2	3.5	1.9	1.1	2	1.4	0.9	0.8	1.1	-0.4424	0.9938	-0.439	0.8223	-1.0281	0.5944	-1.0101	0.2968	-1.7554	0.1877	-1.7245	0.0374	-0.5825	1	-0.5776	0.9998	-1.3121	0.2116	-1.3025	0.1473	-0.7273	1	-0.7239	0.9348	0
Sobic.002G199500	11.6	1.1	3	2.5	3.1	0.4	3.8	1.1	1.5	3	0.3	0.9	-1.3841	0.2595	-1.3706	0.3766	-1.3479	0.1824	-1.3254	0.2254	-1.9342	0.0281	-1.9089	0.0982	0.0405	1	0.0457	0.9998	-0.5589	0.8432	-0.5571	0.8764	-0.5959	1	-0.5965	0.999	3
Sobic.002G199700	29.1	11.7	8.9	4.3	10.1	5.1	5.6	6.4	4.1	2.4	4.6	3.9	-1.4086	0.1279	-1.397	0.0829	-1.699	0.0218	-1.6765	0.006	-2.3052	0.0014	-2.2758	0.0002	-0.2877	1	-0.284	0.9998	-0.9003	0.4225	-0.8932	0.3424	-0.6122	1	-0.6063	0.9486	1
Sobic.002G201400	5.6	1.4	3.7	1.7	1.5	1.2	1.3	0.9	0.4	1.4	1.3	0.9	-1.306	0.3206	-1.2965	0.1365	-2.1208	0.02	-2.0965	0.0037	-1.6234	0.0808	-1.5999	0.02	-0.8092	1	-0.8	0.9003	-0.3208	0.9747	-0.3163	0.8656	0.4901	1	0.4878	0.999	0
Sobic.002G201900	1.6	1.7	2.7	2.7	4.4	3.5	4.7	6.6	4	6.5	9	7.2	0.7754	0.8299	0.7785	0.4054	1.2858	0.1768	1.2992	0.0177	1.8135	0.0105	1.8329	0.0001	0.5149	1	0.5172	0.9534	1.0379	0.0549	1.04	0.0207	0.5246	0.8627	0.5249	0.7793	2
Sobic.002G202500	9	1.7	4.2	0.4	0.3	0.5	0	0.6	0.5	0.4	0.4	0.6	-3.6291	0.0001	-3.6017	0	-3.7466	0	-3.7072	0	-3.5772	0	-3.538	0	-0.1123	1	-0.108	0.9998	0.0476	1	0.051	0.9931	0.1649	1	0.1606	0.999	0
Sobic.002G202700	2.9	3.9	2.2	1.3	10.2	2.1	1.7	6.1	8.2	2.4	0.8	1	0.503	0.9631	0.5098	0.8009	0.7355	0.6599	0.7526	0.4329	-1.1907	0.4538	-1.1624	0.1836	0.2335	1	0.2345	0.9998	-1.6986	0.0083	-1.6952	0.1722	-1.9293	0.0002	-1.9308	0.0798	0
Sobic.002G204500	46.1	46.3	124.3	24.7	27.9	34	12.5	17.4	18.5	12.8	10.4	5.3	-1.3613	0.002	-1.3573	0.0101	-2.2098	0	-2.194	0	-2.9983	0	-2.9761	0	-0.844	0.0361	-0.8405	0.0497	-1.6389	0	-1.6358	0	-0.7921	0.0432	-0.7928	0.3576	1
Sobic.002G205000	0.5	0.6	0.3	1.3	2.3	2.7	4.9	5.4	6.9	4.8	8.7	10.3	2.0969	0.1697	2.0983	0.0138	3.5253	0	3.5357	0	3.939	0	3.9575	0	1.4314	0.01	1.4299	0.0091	1.8415	0	1.8426	0.0001	0.4119	1	0.4136	0.999	2
Sobic.002G205100	4.2	22.8	6.8	28.1	25.8	40.4	45.2	44.9	45.7	57.6	44	28.4	1.3686	0.0035	1.3769	0.0669	1.8842	0	1.9002	0.0018	1.7989	0	1.8277	0.0048	0.5217	0.6217	0.5251	0.5169	0.4312	0.5483	0.435	0.5571	-0.0875	1	-0.0874	0.999	2
Sobic.002G205300	18.3	14.4	28.5	20	7	14.1	12.4	4.4	8.7	13.9	8.9	10.5	-0.6043	0.5574	-0.5971	0.4701	-1.3177	0.0086	-1.3016	0.0074	-0.9622	0.0745	-0.9391	0.0282	-0.7064	0.4032	-0.7011	0.9008	-0.3572	0.7909	-0.3524	0.7988	0.3526	1	0.3538	0.999	1
Sobic.002G205500	63.2	192.1	118	51.9	19.2	20.9	20.7	23.9	31.9	13.1	36	24.1	-2.0729	0	-2.0631	0.0012	-2.3822	0	-2.3667	0	-2.5	0	-2.4744	0	-0.2991	1	-0.2949	0.9998	-0.4198	0.6048	-0.4176	0.7743	-0.1188	1	-0.1177	0.999	1
Sobic.002G205900	4.1	4.1	8.4	2.9	4.1	2.7	3.1	2.9	2.4	4.3	3.2	2.4	-0.823	0.4068	-0.8181	0.2035	-1.043	0.1074	-1.0268	0.0251	-0.8163	0.2403	-0.7939	0.1329	-0.2154	1	-0.2115	0.9998	0.0057	1	0.0077	0.9965	0.2232	1	0.2223	0.999	1
Sobic.002G206700	20.4	40.1	20.3	65.1	70.1	23.4	62.1	80.4	32.4	75.9	60.8	51.1	0.9134	0.1001	0.9228	0.2213	1.0109	0.0199	1.0282	0.0501	1.0931	0.0107	1.12	0.0118	0.1054	1	0.1084	0.9998	0.1817	0.9419	0.183	0.9236	0.0786	1	0.0792	0.999	2
Sobic.002G207000	26.2	9.5	25.1	5.7	6.7	2.5	1.9	1.5	3.4	1.2	0.7	0.4	-2.0463	0.0005	-2.0383	0.0009	-3.2082	0	-3.1874	0	-4.8403	0	-4.8112	0	-1.1573	0.2815	-1.1502	0.4541	-2.7978	0	-2.7878	0.0001	-1.6379	0.0886	-1.634	0.1689	1
Sobic.002G207200	3.1	6.2	8.9	2.2	1.8	1.7	0.7	1.1	2	0.9	1.5	1	-1.7101	0.1271	-1.7017	0.0229	-2.3167	0.0108	-2.2952	0.0009	-2.5423	0.0047	-2.5087	0.0001	-0.6002	1	-0.5929	0.9998	-0.829	0.6895	-0.8175	0.4484	-0.2268	1	-0.2222	0.999	1
Sobic.002G207300	116.1	30.2	61.7	71.2	79.4	36.2	39.5	26.9	41	42.1	28.5	53	-0.1804	0.9935	-0.1706	0.9184	-1.0061	0.0252	-0.9873	0.0696	-0.8352	0.078	-0.8113	0.1638	-0.821	0.0587	-0.8174	0.3306	-0.657	0.131	-0.6533	0.3266	0.1668	1	0.1678	0.999	4
Sobic.002G207400	2.8	6.1	6.9	9.6	7.2	9	10.4	8.5	8.9	13.4	14.6	11.1	0.6525	0.7608	0.6583	0.4407	0.7374	0.4603	0.7524	0.1983	1.198	0.0611	1.2219	0.0119	0.0912	1	0.0952	0.9998	0.5475	0.4701	0.5511	0.3166	0.4586	0.9232	0.4593	0.7471	2
Sobic.002G207700	15.2	71.3	34.2	84	65.2	83.5	109.6	121.8	144.5	182.1	160.1	126.8	0.8591	0.1154	0.8668	0.2957	1.5332	0.0001	1.5484	0.0076	1.8215	0	1.849	0.001	0.681	0.1807	0.6847	0.1703	0.965	0.0034	0.9688	0.003	0.2871	1	0.2872	0.999	2
Sobic.002G208000	0.8	1.7	2.1	10.8	2.9	2.5	4.6	2.1	3.3	9.2	5.8	5.8	1.811	0.7372	1.781	0.2927	1.0575	0.8744	1.0478	0.4812	2.0898	0.3679	2.0772	0.046	-0.7425	1	-0.7223	0.9998	0.284	1	0.2905	0.9355	1.0302	0.9763	1.0172	0.7761	2
Sobic.002G214800	4.7	5.8	2.6	0.3	2.6	0.8	1.5	2.6	2.5	3.5	7.7	8.7	-1.9224	0.1552	-1.9061	0.0739	-1.0889	0.4754	-1.0667	0.1558	0.4507	0.7872	0.4789	0.5711	0.8345	1	0.8317	0.9998	2.3725	0	2.367	0.0031	1.538	0.003	1.5364	0.0279	0
Sobic.002G216000	2.8	4.8	5.4	0.9	0.7	0.6	0.1	0.1	0.4	0.2	0	0.2	-2.6157	0.002	-2.6046	0	-4.3886	0	-4.3495	0	-5.0661	0	-5.013	0	-1.7667	0.2598	-1.7444	0.2689	-2.4498	0.0228	-2.422	0.0133	-0.6759	1	-0.6717	0.999	1
Sobic.002G217100	36.9	11.8	19.4	1.8	15.2	3	5.7	4.4	13.1	3.6	2.4	26.6	-1.8159	0.0003	-1.8078	0.0493	-1.6074	0.0005	-1.5889	0.0049	-1.1767	0.0189	-1.1489	0.2469	0.2072	1	0.2087	0.9998	0.6384	0.3506	0.6441	0.8464	0.4337	0.9822	0.4343	0.999	3
Sobic.002G217200	164.6	259	133.9	525.8	436.2	349.8	539.4	782.1	612.9	660.5	789.6	768	1.1682	0.0232	1.1777	0.0199	1.6982	0	1.7152	0	1.8599	0	1.8861	0	0.5375	0.7296	0.5408	0.6883	0.6938	0.1991	0.6969	0.1584	0.1591	1	0.1595	0.999	2
Sobic.002G217400	22.2	13	24.7	14.3	11.7	9.8	7.5	10.7	10.4	12	9	8.6	-0.7718	0.246	-0.7645	0.1306	-1.1234	0.0151	-1.1061	0.002	-1.0954	0.0169	-1.0726	0.0039	-0.3452	1	-0.341	0.9998	-0.3246	0.8035	-0.3213	0.7117	0.024	1	0.0231	0.999	1
Sobic.002G218800	4.4	3.3	2.3	3.8	3.6	1.3	2.6	3.6	1.7	1.8	1.1	0.8	-0.2332	1	-0.2233	0.9125	-0.4325	0.9098	-0.4119	0.6771	-1.5185	0.197	-1.4917	0.0335	-0.1918	1	-0.1855	0.9998	-1.2871	0.1206	-1.2826	0.1543	-1.0922	0.2741	-1.0936	0.3942	3
Sobic.002G218900	15.3	10.4	11.9	6.5	6	2.5	3.1	2.4	3.1	3.4	0.6	0.9	-1.357	0.0377	-1.3481	0.0193	-2.1973	0.0001	-2.178	0	-2.9899	0	-2.9658	0	-0.8339	0.5604	-0.8279	0.6826	-1.6368	0.0028	-1.6347	0.093	-0.7982	0.6064	-0.8016	0.9881	1
Sobic.002G219200	5.2	0.4	5.8	1.1	0.7	0.3	0.5	0.4	0.8	0.5	0.3	0.3	-2.4686	0.0582	-2.4531	0.0438	-2.8175	0.0153	-2.7843	0.0063	-3.4014	0.0029	-3.3565	0.0009	-0.342	1	-0.3269	0.9998	-0.9338	0.8342	-0.9121	0.6318	-0.5884	1	-0.5815	0.999	0
Sobic.002G220300	2.6	12.9	9.9	15	6.9	13.6	22.6	8.3	10.1	33.9	16.6	11.1	0.4142	0.9022	0.4213	0.7667	0.6054	0.4754	0.6202	0.495	1.1759	0.0235	1.2023	0.0925	0.1984	1	0.203	0.9998	0.7629	0.1001	0.7664	0.3723	0.5676	0.4808	0.569	0.999	2
Sobic.002G222200	32.2	24.5	13.9	14.8	13.5	13.5	13.6	12	23.2	12	11.6	13.8	-0.8198	0.279	-0.8094	0.148	-0.6122	0.3941	-0.594	0.2989	-1.0336	0.0498	-1.0074	0.0192	0.2126	1	0.2162	0.9998	-0.215	0.9547	-0.2103	0.8351	-0.4247	0.9736	-0.424	0.9749	0
Sobic.002G223100	9.7	10.3	8.7	7	5.4	2.5	4.2	5.3	4.5	4.2	4.4	5	-0.9913	0.4436	-0.9822	0.2159	-1.1163	0.2176	-1.0969	0.0238	-1.1949	0.1653	-1.1674	0.0165	-0.117	1	-0.1108	0.9998	-0.2011	1	-0.1956	0.934	-0.0812	1	-0.0805	0.999	1
Sobic.002G223400	1.9	1.1	2.1	2.3	4.2	3.8	3.2	4.1	2.5	2.8	4.7	4.9	0.9646	0.5424	0.9681	0.1906	0.8801	0.4684	0.8948	0.1321	1.1867	0.1635	1.2069	0.022	-0.0811	1	-0.0784	0.9998	0.2208	0.9684	0.2249	0.8804	0.3034	1	0.305	0.999	2
Sobic.002G225300	64.6	75.9	62.2	26.1	39	20.1	18.4	21.8	23.3	16.7	18	18.6	-1.3073	0.0042	-1.2993	0.0033	-1.7553	0	-1.7381	0	-2.0449	0	-2.0191	0	-0.4432	0.9243	-0.44	0.9343	-0.7372	0.0772	-0.7341	0.107	-0.292	1	-0.2914	0.999	1
Sobic.002G225700	9.5	3.3	2.1	0.6	5.3	0.2	3	2.1	5.1	1.2	0	0.1	-1.342	0.4024	-1.3293	0.4769	-0.6225	0.7703	-0.6024	0.5837	-3.6465	0.0002	-3.6107	0.0027	0.7183	1	0.7178	0.9998	-2.3183	0.0081	-2.3058	0.3546	-3.0331	0	-3.0307	0.034	3
Sobic.002G226700	36.9	63.2	39.9	33.3	26.6	30	27.8	20.7	20.9	38.1	19.2	10.4	-0.7077	0.5082	-0.6987	0.2422	-1.1036	0.0581	-1.0859	0.0109	-1.1492	0.0383	-1.1233	0.0581	-0.3895	1	-0.3851	0.9998	-0.4432	0.6571	-0.4409	0.7518	-0.0504	1	-0.0512	0.999	1
Sobic.002G226800	7.9	2.6	3.8	0.9	0.5	1.5	0.2	0	0.2	0	0.1	0.2	-2.395	0.0107	-2.3775	0.0019	-4.9516	0	-4.8907	0	-5.4734	0	-5.37	0	-2.5537	0.0282	-2.5159	0.0346	-3.08	0.0038	-3.0043	0.0014	-0.5246	1	-0.4846	0.999	1
Sobic.002G227100	4.6	2.6	2	0.3	0.2	0.6	0.6	0.4	0.8	0.7	0.4	1	-3.1423	0.0803	-3.0814	0.0032	-2.4252	0.1409	-2.3838	0.0077	-2.2385	0.1621	-2.1929	0.0136	0.7206	1	0.6934	0.9998	0.9005	0.9124	0.8741	0.7038	0.1845	1	0.1819	0.999	1
Sobic.002G227900	19.4	2.7	5.6	1.1	1.3	1.3	1.2	0.9	0.6	1.4	1.6	1.2	-2.9373	0	-2.9205	0.0003	-3.4885	0	-3.4582	0	-2.8314	0	-2.8045	0.0001	-0.5478	1	-0.5408	0.9998	0.0993	1	0.1018	0.9708	0.6485	1	0.6456	0.9868	0
Sobic.002G228200	5.1	2	0.9	0.9	0.5	0.9	0.6	0.5	0.8	0.6	0.6	0.3	-1.8425	0.2864	-1.822	0.1003	-2.1159	0.113	-2.0847	0.0219	-2.5042	0.0439	-2.4668	0.0077	-0.2679	1	-0.2613	0.9998	-0.6671	0.909	-0.658	0.7364	-0.397	1	-0.3937	0.999	1
Sobic.002G228400	6	5.2	4.7	2.7	2.1	2.6	2.8	1.9	1.9	3.9	2	1.3	-1.1665	0.3344	-1.1565	0.0597	-1.3586	0.1176	-1.3389	0.0085	-1.2295	0.1524	-1.2054	0.0507	-0.1864	1	-0.1817	0.9998	-0.0663	1	-0.0649	0.985	0.1233	1	0.1209	0.999	1
Sobic.002G228500	7.4	4	4.1	2.4	1.1	1.8	2.6	0.9	1.3	2.7	1.9	1.1	-1.5641	0.4197	-1.5498	0.0993	-1.7303	0.2161	-1.7052	0.0316	-1.5017	0.2762	-1.4758	0.0573	-0.1599	1	-0.1528	0.9998	0.0593	1	0.0612	0.9912	0.2215	1	0.2186	0.999	1
Sobic.002G229700	6	2.3	2.1	0.3	0.1	0.2	0.3	0.3	0.3	0.6	0.5	0.2	-3.9364	0.0001	-3.9037	0	-3.3816	0.0003	-3.3442	0	-3.0678	0.0009	-3.0351	0	0.5626	1	0.5632	0.9998	0.8647	0.8505	0.857	0.6794	0.3051	1	0.2974	0.999	0
Sobic.002G230400	0.5	1.3	1.1	1.6	2.7	3.3	2.6	2.5	2.7	2.2	2.8	2.8	1.2966	0.4454	1.3017	0.1425	1.3268	0.2854	1.3418	0.0435	1.2789	0.2887	1.3043	0.0507	0.0338	1	0.0352	0.9998	-0.0169	1	-0.0133	0.9946	-0.0488	1	-0.0468	0.999	2
Sobic.002G231000	0.8	2.5	1.4	2.5	0.8	1.1	2	3.2	3.4	2.5	4.3	5.5	-0.1682	1	-0.158	0.9569	0.7894	0.7446	0.8065	0.4027	1.2374	0.3274	1.2658	0.1009	0.9682	0.6576	0.9735	0.7228	1.4132	0.0455	1.419	0.0783	0.4488	1	0.4501	0.999	2
Sobic.002G231600	3.4	5.2	0.9	7.2	3.1	5	9.9	5.5	9	12.4	16.7	14	0.607	0.9304	0.6195	0.7077	1.2539	0.2113	1.2724	0.1126	2.0293	0.0025	2.0579	0.001	0.6547	0.9085	0.6593	0.9051	1.4246	0.0023	1.429	0.0022	0.7722	0.2401	0.7739	0.3075	2
Sobic.002G231700	0.2	0.6	0.5	1.2	0.9	1.5	1.6	2.2	1.6	2.1	3.2	2.8	1.3891	0.8505	1.3805	0.3544	1.9797	0.3643	1.9774	0.0357	2.5163	0.1049	2.5213	0.0027	0.5971	1	0.596	0.9998	1.1298	0.3954	1.1281	0.1793	0.5352	1	0.5348	0.999	2
Sobic.002G232800	1.1	1.7	3.5	0.7	1.2	0.6	0.5	0.7	0.7	0.9	0.5	0.8	-1.3214	0.6349	-1.3127	0.2599	-1.7762	0.2578	-1.752	0.0389	-1.6206	0.2837	-1.5911	0.0629	-0.4504	1	-0.442	0.9998	-0.2984	1	-0.2942	0.9156	0.1551	1	0.1493	0.999	3
Sobic.002G233000	3.6	6.5	9.4	3.3	5.1	4.1	3.3	4.6	4.6	2.7	3.6	2.7	-0.69	0.7469	-0.6846	0.4371	-0.6935	0.5532	-0.6774	0.2912	-1.2113	0.1407	-1.186	0.035	0.001	1	0.0039	0.9998	-0.5203	0.7428	-0.5162	0.55	-0.5196	1	-0.5179	0.9235	0
Sobic.002G233500	30.7	34.6	51.1	7	4.7	10.2	4.2	5.3	6.2	4.4	4.7	5.2	-2.4671	0	-2.4582	0	-2.9501	0	-2.9312	0	-3.1133	0	-3.0856	0	-0.4777	1	-0.4741	0.9998	-0.6459	0.6389	-0.6397	0.4886	-0.1647	1	-0.1636	0.999	0
Sobic.002G234200	4.1	4	4.4	9.1	12.4	13.2	24.2	19.2	20.3	19.7	34.4	26.3	1.4118	0.0582	1.4176	0.0025	2.2797	0	2.2949	0	2.571	0	2.5932	0	0.8717	0.068	0.8742	0.0409	1.1587	0.0009	1.1618	0.0005	0.2879	1	0.2899	0.999	2
Sobic.002G234800	2.3	3.1	3	3.9	7.5	5.3	6.6	8.6	5.1	7.5	9	6.2	0.9325	0.412	0.9385	0.1344	1.195	0.0738	1.2116	0.0051	1.3252	0.0335	1.3489	0.0011	0.2666	1	0.2693	0.9998	0.3918	0.7513	0.394	0.6455	0.1265	1	0.1269	0.999	2
Sobic.002G235000	0.7	0.2	0.2	1.8	1.4	2.2	1.6	2.2	2.3	2.3	2.2	2.7	2.2682	0.6243	2.2067	0.1473	2.4366	0.3933	2.3813	0.0465	2.6406	0.2691	2.5872	0.0214	0.173	1	0.1731	0.9998	0.3673	0.9979	0.3667	0.8818	0.1979	1	0.1957	0.999	2
Sobic.002G235100	7.4	8.8	6.5	18.3	16.5	16.5	19.9	24.9	19.4	21.7	21.9	18.1	1.1131	0.2656	1.1214	0.0402	1.413	0.028	1.4307	0.0006	1.3234	0.051	1.3485	0.0018	0.3062	1	0.3101	0.9998	0.2103	0.9646	0.2138	0.8499	-0.0933	1	-0.0933	0.999	2
Sobic.002G236400	21.2	8.9	20.2	8.4	6.3	9	5.7	6	5.7	5.1	6.7	6.7	-1.1222	0.0602	-1.1147	0.0266	-1.5904	0.0009	-1.5724	0.0001	-1.5408	0.0015	-1.5175	0.0002	-0.463	1	-0.4588	0.9021	-0.4198	0.753	-0.4143	0.5809	0.0458	1	0.0474	0.999	1
Sobic.002G237000	14.8	2	3.1	2.3	2.4	0.8	2	7	3.4	1.4	7.7	6.1	-1.8884	0.0393	-1.8739	0.0796	-0.7481	0.5549	-0.7256	0.5412	-0.5077	0.7488	-0.4857	0.7119	1.1471	0.2181	1.1503	0.5976	1.379	0.0258	1.3809	0.1829	0.233	1	0.2339	0.999	0
Sobic.002G238400	11.5	15.2	11.4	20.4	25.8	23	27.8	26.5	23.3	24	30	28.1	0.793	0.4738	0.801	0.1485	0.9425	0.1568	0.96	0.0168	0.9867	0.1208	1.0126	0.0112	0.1544	1	0.1577	0.9998	0.1941	0.9646	0.1979	0.8456	0.0415	1	0.0429	0.999	2
Sobic.002G238800	0.7	1.4	0.7	0.9	1.3	1.6	1.9	3.4	5.3	3.4	4.9	5.5	0.3681	1	0.3793	0.8782	1.8353	0.2456	1.8468	0.0351	2.1794	0.0811	2.2023	0.0027	1.4715	0.2078	1.4638	0.2049	1.8126	0.0176	1.8065	0.0026	0.3438	1	0.3445	0.999	2
Sobic.002G239700	5.1	0.5	4.6	1.1	0.2	0.9	0.4	0	0.1	0.3	0.1	0.4	-2.2517	0.0072	-2.2395	0.0389	-4.339	0	-4.2981	0.0001	-3.7359	0	-3.6998	0.0001	-2.0817	0.056	-2.0572	0.3812	-1.4859	0.1972	-1.4698	0.2837	0.6	1	0.5938	0.999	1
Sobic.002G240800	22.2	10.1	6.6	6.1	3	2	3.5	1.5	2.5	3.5	5.1	4	-1.8393	0.5019	-1.8173	0.1555	-2.4326	0.1773	-2.3853	0.0168	-1.7359	0.3679	-1.6954	0.0783	-0.5855	1	-0.5613	0.9998	0.1034	1	0.1174	0.9805	0.6905	1	0.6838	0.999	1
Sobic.002G241200	4.3	1	1.2	0.6	0.6	0.6	0.5	0.4	0.5	0.5	0	0.1	-1.921	0.5193	-1.89	0.1588	-2.2989	0.2486	-2.2501	0.0396	-3.4972	0.0445	-3.422	0.0064	-0.3739	1	-0.3615	0.9998	-1.5872	0.6109	-1.5579	0.4009	-1.207	1	-1.1965	0.999	1
Sobic.002G241400	17.1	25.7	26.1	43.2	38.5	25.6	44.3	35.6	29.2	56.7	53.9	38.4	0.592	0.5187	0.5997	0.3443	0.5849	0.3415	0.6012	0.1791	1.0064	0.025	1.031	0.0077	-0.0004	1	0.0033	0.9998	0.4157	0.5048	0.4179	0.5486	0.418	0.8493	0.4192	0.8803	2
Sobic.002G242000	141.3	116.5	120.3	146	62.7	56.9	62	33.8	40.6	52.3	16.9	14.8	-0.5401	0.5461	-0.5296	0.5379	-1.5425	0.0001	-1.5251	0	-2.2448	0	-2.2199	0	-0.9938	0.0078	-0.9892	0.3007	-1.7062	0	-1.7037	0.0156	-0.708	0.0937	-0.7077	0.9283	1
Sobic.002G242300	0.5	1.4	0.8	1	1.4	3.3	3.3	4.8	4.1	7.3	8	6.1	0.9523	0.9055	0.959	0.5606	2.0662	0.1161	2.0792	0.0056	2.8372	0.0026	2.8594	0	1.1177	0.4683	1.1111	0.4556	1.8837	0.0018	1.8768	0.0011	0.7688	0.5708	0.767	0.4577	2
Sobic.002G242800	3.1	3.1	2.9	2.2	1.6	1.6	1.1	1.5	1.1	1.2	1.7	0.8	-0.7816	0.8776	-0.772	0.4739	-1.3675	0.3563	-1.3444	0.0474	-1.4006	0.3012	-1.3718	0.0482	-0.5787	1	-0.5699	0.9998	-0.6187	0.8332	-0.6114	0.6564	-0.0383	1	-0.0374	0.999	1
Sobic.002G243600	0.4	0	0.2	0.2	2.1	0.8	0.8	2.9	2.3	0.6	1	1.4	2.2848	0.7728	2.1426	0.3612	3.2321	0.2543	3.0782	0.0262	2.2401	0.5705	2.1117	0.1728	0.9467	1	0.9287	0.9998	-0.0515	1	-0.0466	0.9943	-0.9969	1	-0.9738	0.9815	2
Sobic.002G244300	26.8	25.9	9.4	6.5	0.6	1.5	1.4	1.1	1.3	0.8	6.7	6.5	-2.8837	0	-2.8685	0.0017	-4.1315	0	-4.1037	0	-2.3074	0	-2.2779	0.0019	-1.2349	0.4414	-1.2218	0.8785	0.5844	0.6671	0.5889	0.8625	1.8216	0.0026	1.8189	0.1605	1
Sobic.002G245400	1.1	4.1	5.5	6.6	2.4	8.6	9.3	2.4	4.8	11.8	5.5	11.4	0.6456	0.6964	0.6502	0.6111	0.5508	0.6476	0.5645	0.5797	1.3287	0.0139	1.3543	0.031	-0.0891	1	-0.0843	0.9998	0.6855	0.2014	0.6921	0.4707	0.7784	0.0962	0.7805	0.8188	2
Sobic.002G245500	0.6	2.1	0.9	1.5	2.2	2.3	3	2.8	2.4	6.2	8.1	5.2	0.6344	0.957	0.6444	0.6879	1.0836	0.5197	1.1017	0.2055	2.29	0.0033	2.318	0.0002	0.454	1	0.4546	0.9998	1.6567	0.0015	1.6554	0.0001	1.2039	0.0208	1.2033	0.0207	2
Sobic.002G245800	266	130.8	118.2	126.7	111.2	61.2	103.8	88.5	83.4	114.2	65.8	80.4	-0.8224	0.1742	-0.8114	0.2507	-0.9736	0.0372	-0.9547	0.0393	-1.0753	0.0162	-1.0506	0.0352	-0.1448	1	-0.1413	0.9998	-0.2554	0.8739	-0.2526	0.8529	-0.1073	1	-0.1067	0.999	3
Sobic.002G246600	3.8	2.5	1.4	0.9	1.2	0.7	0.4	0.2	0.4	0.2	0.5	0.7	-1.5259	0.3149	-1.512	0.083	-3.0589	0.0036	-3.0237	0	-2.6591	0.011	-2.6158	0.0003	-1.5287	0.3447	-1.5118	0.2162	-1.1325	0.4828	-1.1136	0.3146	0.3974	1	0.4021	0.999	1
Sobic.002G246900	0.6	0	0	1.2	0.4	0.9	1.4	1.5	1.4	1.4	3.1	2	1.937	0.638	1.9141	0.3823	2.6794	0.1349	2.6586	0.0429	3.2495	0.0211	3.2241	0.0074	0.7484	1	0.7507	0.9823	1.3049	0.1982	1.3063	0.1502	0.5584	1	0.5603	0.999	2
Sobic.002G247000	2	4.6	3.8	5.3	5.6	6	7.4	6.4	6.5	7.8	7.4	9.6	0.6263	0.7591	0.6333	0.4449	0.8796	0.2609	0.8958	0.0833	1.1285	0.075	1.1553	0.0157	0.2587	1	0.262	0.9998	0.5044	0.5451	0.5087	0.3399	0.2484	1	0.2494	0.999	2
Sobic.002G247200	1.8	2.7	2.2	6.5	2.6	4.2	5.6	4.5	5.2	5.4	8.1	10.7	0.9426	0.6874	0.9501	0.3213	1.1045	0.338	1.1207	0.0537	1.7239	0.0207	1.7496	0.0007	0.1703	1	0.1757	0.9998	0.7859	0.2405	0.7919	0.3146	0.6187	0.6283	0.6208	0.6697	2
Sobic.002G247800	2.5	0.6	0.9	0.7	1.4	0.6	0.3	0.3	0.4	0.5	0.2	0.4	-0.6215	0.9835	-0.61	0.7518	-2.1275	0.2247	-2.0899	0.0332	-1.8958	0.2648	-1.861	0.0615	-1.5036	0.5057	-1.484	0.3533	-1.2806	0.4304	-1.269	0.2793	0.226	1	0.2162	0.999	4
Sobic.002G249000	3.9	4.3	5	9.8	9.9	9.4	13.4	9	10.1	17.4	10.8	12.6	1.0853	0.2424	1.0914	0.0302	1.2247	0.0653	1.2401	0.0027	1.5248	0.0082	1.5483	0.0001	0.1445	1	0.1483	0.9998	0.4387	0.6529	0.4421	0.5129	0.2971	1	0.2974	0.999	2
Sobic.002G249500	151.9	209.1	134.5	47.9	75.9	84.7	41	57.3	88.6	30.4	47.7	42.5	-1.3319	0.0046	-1.3247	0.0031	-1.4921	0.0003	-1.4754	0.0007	-2.1707	0	-2.1449	0	-0.1566	1	-0.1534	0.9998	-0.839	0.0149	-0.8344	0.0255	-0.6805	0.1213	-0.6801	0.4459	1
Sobic.002G251100	7.5	10.1	6.3	2.6	2.1	1.8	1.6	1.5	1.6	1.4	2.1	1.5	-1.9352	0.0057	-1.9247	0.0002	-2.4225	0.0001	-2.4011	0	-2.3804	0.0002	-2.35	0	-0.4804	1	-0.4736	0.9998	-0.4434	0.907	-0.4366	0.738	0.0388	1	0.0411	0.999	0
Sobic.002G251400	5.8	5.9	7.5	11.5	14.4	13.3	16.9	15.5	14.2	14	15.5	15.1	0.974	0.3779	0.9794	0.0717	1.2073	0.0767	1.2225	0.0021	1.1079	0.1249	1.1307	0.0062	0.2378	1	0.241	0.9998	0.1336	1	0.1374	0.9186	-0.1022	1	-0.101	0.999	2
Sobic.002G252200	16	36.8	22.6	6.2	2.5	8.1	3.4	4.3	13.2	4.4	3.9	5.9	-2.2495	0	-2.2396	0.0001	-1.9369	0	-1.9205	0.0015	-2.5366	0	-2.5067	0	0.3188	1	0.3222	0.9998	-0.2846	0.954	-0.2779	0.8842	-0.5987	0.8626	-0.5983	0.999	1
Sobic.002G253800	0.2	1	0.8	0.6	1.6	1.6	2.2	4.5	2.9	5.5	8.9	4.4	0.8479	0.8627	0.8526	0.5742	2.2035	0.0067	2.2175	0.001	3.137	0	3.1602	0	1.3593	0.0283	1.3574	0.1029	2.2896	0	2.2869	0	0.9313	0.0446	0.9307	0.2168	2
Sobic.002G253900	17.8	15.2	12.4	25.3	31.4	36.1	39.2	46.4	55.8	37.8	54.8	49.8	0.9629	0.0982	0.971	0.0134	1.5625	0.0001	1.5799	0	1.5313	0.0002	1.5558	0	0.6037	0.3654	0.6068	0.3423	0.5672	0.2343	0.5713	0.1489	-0.0345	1	-0.0338	0.999	2
Sobic.002G254000	1.7	1.6	2.8	3	7	7.6	6.1	8.2	7.5	7.2	9.5	8.7	1.4565	0.2057	1.4574	0.0438	1.7673	0.0266	1.7783	0.0004	1.9513	0.0077	1.9694	0	0.3132	1	0.3145	0.9998	0.4932	0.6916	0.496	0.594	0.1817	1	0.1826	0.999	2
Sobic.002G254100	3	2.5	2.3	4.5	6.5	7.6	7.5	8.9	8.7	8.3	11.6	10.7	1.1672	0.6027	1.1723	0.1796	1.5897	0.1395	1.6037	0.0049	1.8391	0.0452	1.8599	0.0006	0.4261	1	0.4271	0.9998	0.6703	0.5341	0.6725	0.3247	0.2461	1	0.2474	0.999	2
Sobic.002G254200	54	27.6	44.2	40.7	27.1	32.6	26.4	15.4	18.7	38.7	22.7	24.6	-0.3629	0.8731	-0.3546	0.6469	-1.1148	0.0194	-1.0972	0.0053	-0.6276	0.2801	-0.6044	0.1986	-0.7461	0.1917	-0.7416	0.2871	-0.2671	0.8723	-0.2633	0.8129	0.4823	0.7822	0.4828	0.9235	1
Sobic.002G254300	6.1	5.8	3.1	2.6	2.1	2	2.7	1.8	1.6	1.7	1.5	0.8	-1.2479	0.5744	-1.2343	0.1876	-1.3694	0.3511	-1.3457	0.0694	-2.0075	0.0896	-1.9756	0.0068	-0.1153	1	-0.1089	0.9998	-0.7614	0.7643	-0.7553	0.5673	-0.6444	1	-0.6425	0.999	1
Sobic.002G254600	0.7	0.3	0.4	1.2	1.8	2	1.7	2.9	1.4	1.6	1.6	2.1	1.752	0.4486	1.7453	0.0759	2.0116	0.172	2.0145	0.0122	1.8128	0.2517	1.8208	0.0219	0.2633	1	0.2645	0.9998	0.057	1	0.0599	0.985	-0.2032	1	-0.2032	0.999	2
Sobic.002G255500	1.9	1.9	2.4	2.9	3.6	3.9	4.3	5.1	4.4	1.8	4	4	0.6826	0.8063	0.6883	0.3755	1.0752	0.2114	1.0905	0.0163	0.543	0.7245	0.5671	0.4043	0.3972	1	0.3998	0.9998	-0.1384	1	-0.1329	0.9455	-0.5341	0.9071	-0.5306	0.8817	2
Sobic.002G256100	6.7	0.3	2.6	0.3	1.1	0.2	0.3	0.4	0.1	0.3	0.1	0.2	-2.6525	0.019	-2.6319	0.0418	-3.5994	0.0006	-3.5509	0.0008	-3.8501	0.0002	-3.8036	0.0003	-0.9453	1	-0.9263	0.9998	-1.2068	0.6283	-1.192	0.5495	-0.259	1	-0.2679	0.999	0
Sobic.002G257000	0.1	0.8	6.2	0.5	1.7	0.9	2.2	1.7	0.9	3.1	5.3	1.4	-1.1617	0.7034	-1.1591	0.6058	-0.5724	0.8571	-0.5588	0.785	0.4071	0.9093	0.4224	0.8219	0.5915	1	0.5907	0.9998	1.5694	0.0396	1.5629	0.0896	0.9763	0.4117	0.9752	0.7466	0
Sobic.002G258300	17.5	1.2	3.5	0.1	0.1	0.4	0.5	0.2	0.1	0.5	0.2	0.2	-5.2399	0	-5.1627	0	-4.9577	0	-4.8926	0	-4.551	0	-4.5035	0	0.2835	1	0.2642	0.9998	0.6764	0.9871	0.6381	0.8529	0.396	1	0.3779	0.999	0
Sobic.002G259600	5.3	16.6	16.2	2.6	1.6	2.5	0.9	1.2	1.3	1.4	1.6	2.7	-2.5804	0.0001	-2.5706	0	-3.5759	0	-3.5519	0	-2.865	0	-2.8319	0	-0.9883	0.7908	-0.9793	0.5645	-0.2796	0.9953	-0.2709	0.9006	0.7124	1	0.7113	0.9235	1
Sobic.002G263000	4.3	4.8	1.7	4.9	6.7	6.4	8	12.1	10.6	9.3	12.7	11.6	0.6492	0.7698	0.6597	0.4961	1.4046	0.0194	1.4237	0.0066	1.4986	0.0098	1.5256	0.0027	0.7602	0.309	0.7626	0.246	0.8485	0.0883	0.8517	0.035	0.0904	1	0.091	0.999	2
Sobic.002G264800	14.1	8.7	13.1	3.5	3.2	5.2	3	1.3	4.2	0.7	0.5	0.7	-1.6474	0.2514	-1.6342	0.0298	-2.1253	0.0486	-2.1026	0.0021	-4.3744	0	-4.3073	0	-0.4745	1	-0.4711	0.9998	-2.7293	0.0071	-2.6876	0.0006	-2.2516	0.0539	-2.2141	0.0688	1
Sobic.002G269100	15.1	5.1	3.9	1.1	8.9	0.8	4	1.8	4.6	1.8	0	0	-1.199	0.5584	-1.1866	0.4938	-1.276	0.3511	-1.2539	0.1635	-3.7581	0.0004	-3.719	0.0034	-0.0783	1	-0.0761	0.9998	-2.5738	0.0038	-2.5577	0.2568	-2.4922	0.0025	-2.486	0.2549	3
Sobic.002G269300	28.8	21.6	9.7	13.3	32.4	3.5	21.6	10.1	25.4	19.5	2.5	1.7	-0.3461	0.9835	-0.3358	0.8737	-0.1535	0.9873	-0.1351	0.9141	-1.4091	0.0621	-1.3827	0.2037	0.1952	1	0.1979	0.9998	-1.071	0.0748	-1.071	0.6521	-1.2631	0.0068	-1.2645	0.8418	3
Sobic.002G269500	1.5	3.5	3.3	4.1	9.9	4.5	7.2	6.9	3.3	7.1	11.2	6.9	1.0911	0.7608	1.0937	0.3705	0.9838	0.6697	0.998	0.2883	1.4776	0.2566	1.4993	0.0379	-0.1033	1	-0.0997	0.9998	0.3877	0.9265	0.3891	0.8236	0.4909	1	0.4915	0.999	2
Sobic.002G270000	67.8	66.4	38.6	27.4	37.8	28.4	22.6	73.1	47	26.8	32.6	31.2	-0.9546	0.0842	-0.9455	0.0542	-0.3673	0.7344	-0.349	0.6668	-1.0555	0.0198	-1.0298	0.0073	0.5929	0.3531	0.5956	0.8791	-0.1017	1	-0.0982	0.9382	-0.6917	0.0979	-0.6923	0.6432	1
Sobic.002G271000	42.7	5.7	7.6	2.8	4.8	0	5.9	3.3	2.5	2.8	0.7	0.8	-2.908	0.001	-2.8881	0.0356	-2.3248	0.005	-2.2979	0.0101	-3.7667	0	-3.7333	0.0001	0.5871	1	0.5898	0.9998	-0.8676	0.7833	-0.8612	0.8129	-1.4523	0.2592	-1.4518	0.4767	3
Sobic.002G271100	34.3	62.8	43.9	32.3	18.1	20.5	18.7	18	33.9	25.5	20.5	20.2	-1.0465	0.0417	-1.0375	0.0482	-1.0832	0.0162	-1.0672	0.0194	-1.2066	0.0053	-1.1802	0.0024	-0.0291	1	-0.0249	0.9998	-0.1578	0.9787	-0.154	0.9127	-0.1251	1	-0.1253	0.999	1
Sobic.002G271600	12.4	4.4	7.3	17.8	6.8	5.1	5.5	1.9	2.3	4.8	4.1	6.5	0.2944	1	0.3045	0.8606	-1.3595	0.1218	-1.3398	0.055	-0.7345	0.5203	-0.7105	0.3031	-1.6454	0.0013	-1.6376	0.1272	-1.0275	0.0891	-1.0216	0.2417	0.6207	0.9591	0.6225	0.9871	4
Sobic.002G271700	106.6	75.5	104.9	101.7	91.2	101.7	60.9	58.7	72	35.2	37.1	47.4	-0.0097	1	-0.0021	0.9989	-0.6467	0.252	-0.6296	0.1087	-1.3652	0.0009	-1.3407	0	-0.6318	0.273	-0.6281	0.2104	-1.3556	0	-1.3506	0	-0.7209	0.0828	-0.7198	0.0863	1
Sobic.002G272700	3.3	6.7	13.8	14.4	5.6	10.7	7.5	3.1	2.4	11.3	4.3	12.8	0.3363	0.979	0.3409	0.8186	-0.9186	0.2582	-0.9034	0.2681	0.17	0.9539	0.1949	0.8559	-1.2473	0.0076	-1.2414	0.2304	-0.1625	0.9913	-0.1561	0.9497	1.0891	0.0144	1.0904	0.4585	0
Sobic.002G274800	6.2	11.5	9.2	14.2	8.6	9.7	14.3	13.4	12.2	30.6	16.7	18.9	0.2183	1	0.2266	0.8547	0.4843	0.6476	0.5011	0.3478	1.1945	0.0186	1.2208	0.0057	0.2736	1	0.2783	0.9998	0.9775	0.0109	0.9812	0.0425	0.7078	0.1554	0.7073	0.3261	2
Sobic.002G275100	62.7	71.9	149.7	201.3	218.2	212.9	108.2	167.5	194.5	86.6	131.1	150	1.1153	0.0353	1.1201	0.0256	0.6718	0.2633	0.6874	0.2163	0.2711	0.8122	0.2945	0.6663	-0.4384	0.9391	-0.435	0.9003	-0.842	0.0301	-0.8376	0.0282	-0.4011	0.9683	-0.4008	0.9949	0
Sobic.002G275500	52.3	85.8	87.6	21.6	14.6	22.6	13.9	13.6	22.4	11.9	12	11.9	-2.0023	0	-1.995	0	-2.2511	0	-2.2351	0	-2.7672	0	-2.7415	0	-0.2428	1	-0.2389	0.9998	-0.7634	0.0783	-0.7585	0.0472	-0.5174	0.5945	-0.5169	0.6714	1
Sobic.002G277900	24.4	18.7	29	15.2	10.6	14.5	12.5	6.3	11	15.5	8.8	7.3	-0.8828	0.1275	-0.8755	0.0435	-1.3408	0.0016	-1.3242	0.0003	-1.2653	0.0028	-1.2419	0.0024	-0.4526	0.9257	-0.4484	0.9548	-0.3846	0.6457	-0.3811	0.6922	0.0711	1	0.0715	0.999	1
Sobic.002G278100	8.3	6.1	12.5	17	5.5	19.9	20.6	11.7	18	31.9	18.8	18.8	0.6111	0.7048	0.6168	0.5211	0.8474	0.2147	0.862	0.0631	1.2914	0.0119	1.313	0.002	0.2423	1	0.2467	0.9998	0.6788	0.1768	0.6839	0.4531	0.4405	0.8704	0.4409	0.9868	2
Sobic.002G279100	19.9	19	16.2	10.2	9.8	6.9	6.7	3.2	5.3	8.5	3.8	5	-1.0828	0.1433	-1.0739	0.0302	-1.9271	0.0004	-1.9086	0	-1.7753	0.0012	-1.75	0.0001	-0.839	0.417	-0.8338	0.4819	-0.694	0.401	-0.6911	0.4057	0.1481	1	0.1473	0.999	1
Sobic.002G279600	5.2	2.5	1.2	0.7	0.4	0.8	0.3	0.1	0.5	0.1	0.2	1.1	-2.36	0.117	-2.3336	0.0193	-3.365	0.0076	-3.3163	0.0003	-2.8141	0.0244	-2.7594	0.0074	-1.0006	1	-0.9835	0.9998	-0.4527	0.9953	-0.4324	0.9127	0.5527	1	0.5511	0.999	1
Sobic.002G279900	0.6	0.2	0.3	0.4	0.6	0.5	1	1.3	1.3	0.8	1.9	1.7	0.2996	1	0.304	0.9055	1.5567	0.3781	1.5639	0.0543	1.7846	0.2027	1.7967	0.0248	1.2604	0.3764	1.2569	0.2162	1.4829	0.0807	1.4812	0.0484	0.2234	1	0.2267	0.999	2
Sobic.002G281500	16.8	17.7	23.5	16.6	10.9	12.3	12.6	10.6	16.3	11.3	7.7	10.5	-0.5837	0.7235	-0.5766	0.396	-0.6159	0.5039	-0.5998	0.2051	-1.0698	0.1018	-1.045	0.0152	-0.0257	1	-0.0212	0.9998	-0.4851	0.6755	-0.4803	0.5608	-0.4556	1	-0.4556	0.9553	1
Sobic.002G281900	1	0.1	0.7	2.1	1.5	1.5	2.6	1.6	1.1	2.3	2.4	3.1	1.4222	0.5504	1.4198	0.2167	1.4525	0.3662	1.4601	0.1229	1.9904	0.0656	1.9995	0.0078	0.0357	1	0.041	0.9998	0.566	0.7204	0.5714	0.5288	0.5325	1	0.534	0.999	2
Sobic.002G282000	1.6	5.2	3.1	1.6	0.5	0.9	1	1.1	1.3	0.7	1.3	1.4	-1.7561	0.1376	-1.744	0.0525	-1.6539	0.1107	-1.6329	0.0184	-1.6894	0.0965	-1.6551	0.02	0.1117	1	0.1184	0.9998	0.0735	1	0.0826	0.9839	-0.0353	1	-0.0301	0.999	1
Sobic.002G282300	7.8	8.7	4.3	1.9	3.4	0.7	1	1.5	2.9	1.4	0.6	1.1	-1.8787	0.0294	-1.867	0.0199	-2.0356	0.0074	-2.0145	0.001	-2.8714	0.0001	-2.8395	0	-0.1525	1	-0.1481	0.9998	-0.9935	0.4546	-0.9878	0.4898	-0.8377	0.8729	-0.8379	0.9236	3
Sobic.002G282500	10.9	19.1	21.2	11.4	7	11.9	8.7	7.8	9	8.4	8.1	12.4	-0.8181	0.2273	-0.8112	0.1301	-1.0814	0.0244	-1.0653	0.0041	-0.9428	0.0619	-0.9164	0.0248	-0.2569	1	-0.2528	0.9998	-0.1219	1	-0.1159	0.9416	0.1386	1	0.1397	0.999	1
Sobic.002G284100	8.4	2.7	4	1.5	1.2	1.5	1	1.7	1.5	0.8	1.5	1.4	-1.9173	0.0393	-1.9045	0.0063	-1.9219	0.0192	-1.8989	0.0024	-2.1679	0.0075	-2.1386	0.0006	0.0009	1	0.0052	0.9998	-0.2525	1	-0.244	0.9127	-0.2509	1	-0.2465	0.999	1
Sobic.002G288300	753.9	990.4	852.4	518.2	543.6	407.3	413.9	292.7	449.7	225.4	201.7	142.2	-0.8787	0.2236	-0.8707	0.0642	-1.2448	0.0078	-1.2285	0.0015	-2.2969	0	-2.2721	0	-0.3607	1	-0.3572	0.9998	-1.4184	0	-1.4159	0	-1.0557	0.0015	-1.0549	0.0197	1
Sobic.002G290100	1.1	1.8	1.7	1.5	2.7	4	3.1	4.6	3.9	3.7	4.1	4.2	0.7409	0.706	0.7466	0.3962	1.2463	0.0853	1.2623	0.0064	1.2528	0.0799	1.2776	0.0043	0.5088	1	0.5102	0.979	0.5109	0.6297	0.5144	0.5289	0.0047	1	0.005	0.999	2
Sobic.002G291800	1	1.3	1.5	1.9	3	2.2	3.6	1.9	1.3	2.7	4.2	4.1	0.8555	0.9071	0.8577	0.4911	0.7737	0.8192	0.7863	0.45	1.4279	0.3039	1.4475	0.0367	-0.0779	1	-0.0741	0.9998	0.5736	0.7769	0.5768	0.5816	0.6518	1	0.6539	0.9536	2
Sobic.002G291900	20.5	9.2	9.8	13.9	12.8	9.2	4.6	3.2	5.8	4.3	2.6	1.2	-0.1763	1	-0.1671	0.9299	-1.6003	0.1225	-1.5788	0.0168	-2.3617	0.0116	-2.3354	0.001	-1.4189	0.0616	-1.4111	0.054	-2.1904	0.0003	-2.1856	0.0003	-0.7688	1	-0.77	0.9749	1
Sobic.002G292100	1.4	1	1.2	1.9	1.7	1.1	2.2	2.4	1.8	3.5	3.7	3.9	0.3432	1	0.3486	0.8485	0.7217	0.7945	0.7366	0.3728	1.5028	0.161	1.5224	0.0075	0.3852	1	0.391	0.9998	1.1601	0.1009	1.1642	0.0472	0.7774	0.5708	0.7764	0.3958	2
Sobic.002G292200	7.7	5.6	5.7	3.6	3.1	2.3	3	3.7	3.7	2.2	2.5	2.6	-1.1225	0.1713	-1.1136	0.0363	-0.9507	0.1922	-0.9323	0.027	-1.4846	0.0186	-1.4587	0.0003	0.1781	1	0.1828	0.9998	-0.3619	0.9074	-0.3566	0.7488	-0.5374	0.9679	-0.536	0.75	1
Sobic.002G295000	2.4	8.8	5.5	2	1.2	2.2	1	0.6	2	1.6	2	2.9	-1.7348	0.5421	-1.7113	0.1553	-2.3288	0.1823	-2.2899	0.0243	-1.5075	0.4547	-1.4646	0.139	-0.588	1	-0.5778	0.9998	0.2319	1	0.2369	0.9435	0.8233	1	0.8179	0.999	1
Sobic.002G296900	2.8	2.3	3	5	8.5	8.4	10.7	9.9	8.8	9.9	15.1	9.5	1.3676	0.2798	1.371	0.0391	1.7931	0.0223	1.8061	0.0001	1.9838	0.006	2.0027	0	0.4288	1	0.4305	0.9998	0.6142	0.4905	0.6162	0.3723	0.1862	1	0.1879	0.999	2
Sobic.002G297300	54.2	44.6	51.4	39.1	47.8	47.6	42.6	24.9	28.1	23.1	23	18.5	-0.2162	0.9938	-0.2088	0.7865	-0.7214	0.2089	-0.7043	0.065	-1.3165	0.0035	-1.2925	0	-0.5012	0.7316	-0.4976	0.7393	-1.1021	0.0016	-1.0985	0.0002	-0.5994	0.3709	-0.5977	0.507	1
Sobic.002G299200	0.6	0.5	1	0.3	0.6	0.2	0.6	1.7	1.2	0.9	2.9	2	-0.9455	0.9055	-0.9367	0.5262	0.7252	0.815	0.737	0.45	1.3944	0.2515	1.4106	0.0559	1.6751	0.0708	1.6714	0.1158	2.3413	0.0002	2.3362	0.0007	0.6665	0.8547	0.6667	0.9931	2
Sobic.002G301000	13.9	22	22	28.9	40.1	33.1	41.6	51.2	37.3	48.5	50.3	45	0.7572	0.2798	0.7636	0.1009	1.0894	0.0156	1.1058	0.0024	1.2025	0.0056	1.2274	0.0004	0.3372	1	0.3403	0.9998	0.4456	0.4764	0.449	0.3235	0.1106	1	0.1111	0.999	2
Sobic.002G302000	66.8	26.3	75.5	6.8	16.8	3.2	2.4	4.1	5.8	2.3	2.4	2.3	-2.6769	0	-2.6699	0	-3.8249	0	-3.8055	0	-4.6886	0	-4.6619	0	-1.1452	0.0792	-1.1412	0.5954	-2.0135	0	-2.0084	0.0043	-0.867	0.5458	-0.865	0.5943	1
Sobic.002G303100	0.2	0.1	0.2	0.3	0.6	0.4	1	0.9	0.9	1.2	1.1	0.7	1.2484	0.857	1.2364	0.3761	2.214	0.1501	2.2061	0.0049	2.3898	0.0808	2.3861	0.0022	0.9685	0.8036	0.9663	0.5183	1.1374	0.3016	1.1333	0.1525	0.1704	1	0.169	0.999	2
Sobic.002G304800	0.3	0.1	0.2	0.4	0.4	0.2	0.6	0.8	0.6	0.9	0.9	1.2	0.979	0.9938	0.9459	0.6958	1.987	0.5216	1.951	0.0921	2.6047	0.2027	2.5675	0.0107	1.0137	1	1.0104	0.8843	1.6235	0.2432	1.6153	0.081	0.6128	1	0.6074	0.999	2
Sobic.002G305000	56.3	58.2	58.4	40.8	34.5	36.9	27.6	24.9	42	35.5	23.8	22.7	-0.6797	0.3588	-0.6716	0.1419	-0.9425	0.0448	-0.9258	0.0145	-1.1744	0.006	-1.1495	0.0013	-0.2573	1	-0.2535	0.9998	-0.4957	0.3737	-0.4922	0.3655	-0.2351	1	-0.2354	0.999	1
Sobic.002G305100	2.2	2	1.5	3.3	4.7	3.5	4.4	6.9	3	2.8	5.3	6.5	0.9457	0.6585	0.9533	0.2397	1.2306	0.2117	1.2482	0.0373	1.2172	0.2053	1.2423	0.0361	0.2902	1	0.2935	0.9998	0.2722	0.9474	0.2773	0.8543	-0.016	1	-0.0142	0.999	2
Sobic.002G305700	3.6	2.2	2.5	6.1	4.8	6.5	6.6	5.1	5.1	5.3	9.2	8.1	1.0263	0.6964	1.0315	0.2421	0.9602	0.5837	0.9747	0.1639	1.3425	0.2241	1.3628	0.0244	-0.0609	1	-0.0569	0.9998	0.3157	0.9414	0.3207	0.8063	0.3782	1	0.3808	0.999	2
Sobic.002G306200	3.5	2.5	3.6	5.7	6.8	9.1	9.6	8.7	7.6	9.4	15.6	8.9	1.121	0.4435	1.1251	0.0993	1.3772	0.1135	1.3908	0.0045	1.7205	0.0167	1.7394	0.0003	0.2601	1	0.2623	0.9998	0.5977	0.5012	0.6002	0.3837	0.3385	1	0.3402	0.999	2
Sobic.002G306900	655.4	766.7	611	1319.9	1700.3	1189.8	1683	1798.3	1505.2	1555.6	1526	1225.4	0.9887	0.1165	0.9967	0.0256	1.2116	0.0096	1.2286	0.0007	0.9709	0.069	0.9958	0.0145	0.2281	1	0.2313	0.9998	-0.0184	1	-0.0157	0.9943	-0.2445	1	-0.2438	0.999	2
Sobic.002G308200	4.1	1.5	2.2	0.1	0.1	0.2	0	0.1	0.2	0	0	0.1	-4.2919	0	-4.2524	0	-4.843	0	-4.7858	0	-5.6001	0	-5.4958	0	-0.5463	1	-0.5343	0.9998	-1.3084	0.7513	-1.2548	0.5092	-0.7567	1	-0.7203	0.999	0
Sobic.002G312200	9.5	5.2	12.7	3.6	4.4	3.7	4.6	4.3	3.4	5.2	6.6	3.3	-1.2731	0.2659	-1.2662	0.0641	-1.2087	0.189	-1.191	0.0354	-0.9433	0.3421	-0.9218	0.1423	0.0689	1	0.0727	0.9998	0.328	0.9511	0.3298	0.8322	0.26	1	0.2604	0.999	1
Sobic.002G312300	12.1	9.1	20.3	6.1	6.5	3.7	3.7	4.7	4.1	4.9	5.7	3.1	-1.3753	0.087	-1.3695	0.0232	-1.781	0.0067	-1.763	0.0002	-1.6875	0.011	-1.6647	0.0009	-0.3998	1	-0.3938	0.9998	-0.3122	0.9547	-0.309	0.8557	0.0893	1	0.0887	0.999	1
Sobic.002G312700	28.6	47.9	28.1	16.7	14.6	15.4	13	16.5	17.1	17.1	15.4	16.6	-1.2354	0.0099	-1.2267	0.0052	-1.2579	0.0035	-1.2409	0.0017	-1.2142	0.0051	-1.1874	0.0018	-0.0161	1	-0.0124	0.9998	0.0223	1	0.0265	0.9898	0.0416	1	0.0416	0.999	0
Sobic.002G314300	88.4	58	161.7	102.6	145.1	128.4	205.6	167.2	95.7	210.4	199.4	271.7	0.2525	0.9847	0.2572	0.8162	0.5545	0.4338	0.5709	0.3761	1.0612	0.0247	1.0843	0.0207	0.3059	1	0.3093	0.9998	0.8084	0.0319	0.813	0.0263	0.5046	0.5866	0.5064	0.8377	2
Sobic.002G314400	6.5	3	5.5	8.9	7.1	10.4	10.8	8.3	8.3	9.2	13.7	10.6	0.7711	0.6411	0.777	0.2767	0.8213	0.3954	0.8368	0.1114	1.0665	0.1468	1.0866	0.0212	0.055	1	0.0586	0.9998	0.2936	0.8958	0.2978	0.7652	0.2403	1	0.2424	0.999	2
Sobic.002G314500	5.2	6.3	6.2	2.5	2.5	3.3	2.3	4.4	3.8	3	3.5	3.8	-1.164	0.2475	-1.155	0.034	-0.827	0.3892	-0.8089	0.1234	-0.8931	0.3117	-0.8666	0.0614	0.3425	1	0.3449	0.9998	0.2713	0.9618	0.2752	0.8261	-0.0681	1	-0.0679	0.999	1
Sobic.002G315100	2.3	3.4	3.7	4.6	7	6.2	6	8.2	6.8	6.2	7.9	6.7	0.8598	0.4336	0.8657	0.1365	1.0857	0.0942	1.1018	0.0075	1.0303	0.122	1.0545	0.0115	0.2303	1	0.233	0.9998	0.1707	0.9868	0.1741	0.8862	-0.0577	1	-0.057	0.999	2
Sobic.002G316700	38.4	31.2	35.8	29.6	16.3	23.8	27.2	12.6	15	23.4	16.5	15.2	-0.6422	0.4304	-0.6336	0.2418	-1.0104	0.0321	-0.9933	0.0132	-1.0288	0.0248	-1.0047	0.0044	-0.3619	1	-0.3573	0.9998	-0.3875	0.6497	-0.3836	0.6444	-0.0229	1	-0.0213	0.999	1
Sobic.002G316800	2.9	3.8	3.8	3.8	5.3	6.1	6.5	9.3	6.3	6	8.3	7.4	0.4563	0.9068	0.463	0.5751	0.9905	0.1422	1.0072	0.0158	0.9302	0.1843	0.9548	0.0216	0.5387	0.8495	0.541	0.7304	0.4738	0.6159	0.4773	0.443	-0.0628	1	-0.0619	0.999	2
Sobic.002G317700	1.6	0.9	3	1.1	1.3	1.3	0.9	0.8	0.7	0.6	0.4	0.4	-0.639	0.9929	-0.6328	0.7352	-1.2203	0.6883	-1.1966	0.2725	-2.0867	0.2866	-2.0467	0.0433	-0.577	1	-0.5673	0.9998	-1.4502	0.4437	-1.4327	0.1957	-0.8701	1	-0.8642	0.9871	1
Sobic.002G317800	7.5	9.1	10.4	12.4	16.5	10.9	20.5	18.9	14.8	19.3	22.2	17.9	0.5064	0.8968	0.5126	0.5386	0.9328	0.22	0.9488	0.0269	1.0307	0.1378	1.0542	0.011	0.4314	1	0.4349	0.9616	0.5246	0.5195	0.5275	0.3874	0.0947	1	0.0957	0.999	2
Sobic.002G318200	5.1	5.9	2.9	7.7	11.1	15	14.6	10.9	12.2	14.8	14.7	18.6	1.1883	0.2818	1.1973	0.0882	1.3439	0.0893	1.3621	0.0094	1.6607	0.0135	1.688	0.0004	0.159	1	0.1611	0.9998	0.4709	0.6869	0.4747	0.5293	0.3142	1	0.3155	0.999	2
Sobic.002G318300	14.1	25.6	13.9	11.4	8.5	13.7	10.5	9.6	12.2	7.6	8.5	7.9	-0.7529	0.3279	-0.7441	0.196	-0.8265	0.1322	-0.8096	0.0634	-1.2916	0.0048	-1.2644	0.001	-0.0677	1	-0.064	0.9998	-0.5376	0.3858	-0.5327	0.2746	-0.4671	0.7843	-0.466	0.6047	1
Sobic.002G318500	58.8	79.6	83.9	50.1	28.1	33.9	26.7	17.1	16.8	26.5	21.5	19.3	-1.0334	0.0467	-1.0253	0.0281	-1.9497	0	-1.9329	0	-1.8273	0	-1.8023	0	-0.909	0.0441	-0.9042	0.1396	-0.7925	0.0648	-0.7887	0.0956	0.1193	1	0.1202	0.999	1
Sobic.002G322000	339.2	1269.5	102.6	588.4	2254.9	832.5	1197.3	2225.4	1537.3	820.4	1293.8	866.6	0.9817	0.1216	0.9899	0.5009	1.3972	0.0022	1.4136	0.1219	0.6242	0.3099	0.6528	0.56	0.4193	1	0.4213	0.9998	-0.3562	0.8537	-0.355	0.8432	-0.7752	0.2204	-0.7751	0.3254	2
Sobic.002G322100	0.6	3.1	0	1.1	8.2	1.1	3	8.7	3.7	1.2	3.8	2.4	1.3702	0.2398	1.3783	0.5262	1.9013	0.0075	1.9186	0.1163	0.7985	0.5587	0.8291	0.6039	0.5347	1	0.5354	0.9998	-0.5686	0.6836	-0.5677	0.8297	-1.1047	0.0337	-1.1015	0.4291	2
Sobic.002G322300	5.1	13	8.9	5	21.1	14.6	6.7	18.8	13.3	2.1	9.6	7.9	0.4956	0.8922	0.5015	0.7132	0.4237	0.8134	0.4409	0.628	-0.6231	0.7202	-0.5945	0.5336	-0.0691	1	-0.0672	0.9998	-1.1166	0.0492	-1.1107	0.2952	-1.0473	0.0685	-1.0437	0.6001	0
Sobic.002G322800	6.4	5.1	10.8	10.2	6.9	4.3	5.2	3.4	4	5.1	1.8	1.3	-0.0705	1	-0.0648	0.974	-0.8729	0.3683	-0.8569	0.1295	-1.5026	0.0437	-1.4803	0.0349	-0.7952	0.5124	-0.7892	0.6372	-1.4336	0.0049	-1.4317	0.0879	-0.6346	0.8279	-0.6366	0.999	1
Sobic.002G323900	60.8	8.4	10.8	5.8	16.1	0.6	8	4.6	9.3	6	0.5	1.6	-1.8607	0.0001	-1.8482	0.187	-1.919	0	-1.8975	0.012	-3.3355	0	-3.3099	0.0006	-0.057	1	-0.0545	0.9998	-1.4858	0.0042	-1.4843	0.469	-1.4256	0.0025	-1.4271	0.5244	3
Sobic.002G325000	12.6	34	31.7	13.5	3.5	10.6	7.7	3.4	7.3	5.4	2.9	4.4	-1.5599	0.0043	-1.5517	0.0258	-2.1726	0	-2.1563	0	-2.7241	0	-2.6963	0	-0.6046	0.9303	-0.599	0.9998	-1.161	0.0413	-1.1546	0.1521	-0.552	1	-0.5513	0.999	1
Sobic.002G328200	4	1.5	0.9	0.6	0.6	0.1	0.3	0.4	0.8	0.5	0.6	0.4	-2.3627	0.1105	-2.3417	0.0406	-2.2153	0.0948	-2.1843	0.0186	-2.2512	0.0766	-2.2153	0.01	0.1533	1	0.1605	0.9998	0.1092	1	0.1165	0.9816	-0.0427	1	-0.0405	0.999	1
Sobic.002G328400	21	17.2	13.4	3.1	20.8	2.9	6.6	5.7	5.4	7.6	9.5	4.8	-1.0083	0.1228	-1.0008	0.3869	-1.623	0.0008	-1.6041	0	-1.3484	0.0069	-1.3241	0.0011	-0.6141	0.7241	-0.6119	0.9998	-0.3439	0.8398	-0.3446	0.9082	0.2688	1	0.2696	0.999	3
Sobic.002G329600	344.9	330.5	297.2	262.1	204.7	224.2	161.2	114.8	146.2	84.5	49.5	53.5	-0.5482	0.5929	-0.5395	0.3593	-1.2792	0.0025	-1.2621	0.0006	-2.4721	0	-2.4468	0	-0.7251	0.1259	-0.7212	0.1524	-1.9252	0	-1.9214	0	-1.1968	0	-1.1963	0.0033	1
Sobic.002G330100	0.1	0.2	0.7	1	0.5	1.2	1.2	0.7	0.8	1.3	1.8	1.1	1.3071	0.7139	1.2996	0.3219	1.3228	0.5397	1.325	0.172	1.931	0.1292	1.9389	0.0134	0.0215	1	0.0246	0.9998	0.6258	0.7315	0.6281	0.5858	0.6062	1	0.6071	0.9283	2
Sobic.002G330400	15.7	19.5	18.2	37.2	35.8	32.9	37.9	41.4	33.6	32.5	38.3	28.4	0.9313	0.1478	0.9389	0.0194	0.9996	0.0482	1.0166	0.002	0.7807	0.1781	0.8053	0.0263	0.0743	1	0.0781	0.9998	-0.1501	0.9881	-0.1468	0.8942	-0.2224	1	-0.2216	0.999	2
Sobic.002G330500	16.7	13.7	17.3	31.5	34.6	39	34.6	26.5	28	27.1	23.8	27.6	1.0838	0.0475	1.0903	0.0019	0.8344	0.1318	0.8508	0.0113	0.6173	0.3614	0.6412	0.0757	-0.245	1	-0.2415	0.9998	-0.4676	0.4434	-0.4632	0.2894	-0.2201	1	-0.219	0.999	2
Sobic.002G333600	23.3	26.7	23.7	15.5	12.4	11.7	10.9	11	11.9	13.3	11	10.8	-0.9491	0.1312	-0.9406	0.0238	-1.2043	0.0136	-1.1868	0.0002	-1.1812	0.0153	-1.1559	0.0006	-0.2488	1	-0.2444	0.9998	-0.2318	0.9451	-0.228	0.8322	0.02	1	0.0198	0.999	1
Sobic.002G335200	18.9	7.8	11.3	11.3	9.8	5.4	7.3	4.4	7.3	5.9	4	2.1	-0.55	0.8313	-0.541	0.6004	-1.0566	0.1909	-1.0382	0.0622	-1.7426	0.012	-1.7199	0.0037	-0.5009	1	-0.4956	0.9998	-1.1962	0.047	-1.1939	0.1057	-0.693	0.7401	-0.6935	0.9134	3
Sobic.002G335300	18.4	11.2	15.2	10.1	8.9	11.1	6.7	12.8	12.5	8.2	8.6	6.3	-0.6215	0.6981	-0.6135	0.3339	-0.5497	0.6001	-0.5319	0.3414	-1.056	0.1159	-1.0328	0.0178	0.0772	1	0.0806	0.9998	-0.4368	0.7532	-0.4331	0.5792	-0.511	0.9074	-0.5114	0.9283	5
Sobic.002G336000	22.6	14.8	13.4	6.7	7.9	8	7.8	7.4	4.5	10.5	8.6	5.6	-1.2323	0.0315	-1.2229	0.0035	-1.4457	0.0028	-1.4264	0.0003	-1.1403	0.0235	-1.1166	0.0079	-0.2088	1	-0.2051	0.9998	0.0881	1	0.0904	0.9623	0.299	1	0.2989	0.999	1
Sobic.002G336200	2.2	2	2.7	3.2	4.7	5.5	4.1	5.5	5.4	3.6	4.4	4.3	0.8857	0.6688	0.8902	0.2485	1.0346	0.3402	1.0489	0.0479	0.7094	0.6327	0.7315	0.2235	0.1526	1	0.1546	0.9998	-0.1774	0.997	-0.1734	0.9136	-0.3277	1	-0.3265	0.999	2
Sobic.002G336600	7	4.9	9	3.3	4.3	2.9	3.1	2.8	2.1	4.8	3.2	2.8	-1.0382	0.4011	-1.0316	0.1216	-1.4473	0.072	-1.4288	0.0043	-1.0385	0.2328	-1.0161	0.0669	-0.4044	1	-0.3993	0.9998	-0.0025	1	-0.0006	0.9995	0.4043	1	0.402	0.999	1
Sobic.002G337500	7.8	18.5	27.2	12.7	6.9	12.4	15.2	16	15.1	25.2	23.9	17.3	-0.7867	0.429	-0.7809	0.3437	-0.2751	0.8774	-0.26	0.7594	0.2135	0.8987	0.2372	0.7615	0.5186	0.9097	0.5225	0.8323	1.0022	0.0159	1.0057	0.0228	0.4867	0.7637	0.4866	0.6686	0
Sobic.002G337600	20.8	1	1	0.6	0.2	1	0.4	0.8	1.3	0.4	1	0.7	-3.735	0	-3.7025	0.0077	-3.27	0	-3.2358	0.0083	-3.4671	0	-3.4304	0.004	0.4691	1	0.4634	0.9998	0.2598	1	0.2621	0.9438	-0.2064	1	-0.1983	0.999	0
Sobic.002G338000	213.1	292.7	299.4	202.2	108.3	132.5	112.5	48.7	95.8	85.2	43.6	27.8	-0.9079	0.1072	-0.8995	0.0973	-1.7193	0	-1.7034	0.0001	-2.4495	0	-2.4246	0	-0.8044	0.056	-0.8001	0.4362	-1.5422	0	-1.5393	0.0029	-0.7344	0.0484	-0.7337	0.804	1
Sobic.002G338300	23.2	7	8.3	12.3	16.7	6.7	5	4.1	3.6	3.9	3	8.4	-0.1451	1	-0.1348	0.9429	-1.6641	0.0024	-1.6433	0.0024	-1.4373	0.0115	-1.4109	0.0252	-1.5145	0.0003	-1.5096	0.0054	-1.2938	0.0022	-1.2878	0.0497	0.2236	1	0.2252	0.999	4
Sobic.002G338400	34.9	112.5	48.7	40.1	20	32.7	24.5	22.4	26	30.1	20.6	19.7	-1.16	0.0222	-1.1507	0.0889	-1.5319	0.0003	-1.5157	0.0024	-1.6079	0.0001	-1.5798	0.0022	-0.3639	1	-0.3595	0.9998	-0.4455	0.5352	-0.4413	0.5833	-0.0777	1	-0.078	0.999	1
Sobic.002G338700	4.9	1	3.8	0.6	0.5	0.9	1	0.7	0.5	1.2	0.9	0.9	-2.3074	0.0366	-2.2915	0.0071	-2.1824	0.0278	-2.1574	0.0046	-1.7468	0.0796	-1.7223	0.0203	0.1292	1	0.1305	0.9998	0.5562	0.9155	0.5538	0.7212	0.4297	1	0.426	0.999	0
Sobic.002G338900	21.5	1.5	1.8	0.9	1.7	0.2	0.8	1.4	0.5	0.6	1.2	0.8	-3.2026	0.0135	-3.1675	0.0316	-3.3283	0.0058	-3.2754	0.0072	-3.3592	0.0044	-3.307	0.0052	-0.1212	1	-0.1064	0.9998	-0.163	1	-0.1475	0.9785	-0.0418	1	-0.0378	0.999	0
Sobic.002G339200	296.1	439.1	329	274.2	159.2	127.7	157.2	104	145.3	151.2	75.5	72.1	-0.971	0.0817	-0.9613	0.0964	-1.4712	0.0004	-1.4549	0.0002	-1.9326	0	-1.9065	0	-0.4923	0.7518	-0.4883	0.9532	-0.9608	0.0036	-0.9581	0.123	-0.4648	0.5936	-0.4644	0.9868	1
Sobic.002G339900	4.2	3.3	3	4.3	3.1	8.5	6.6	2.6	4.2	8	9.3	21.4	0.5135	0.9436	0.5215	0.6667	0.2782	0.9621	0.295	0.7812	1.7496	0.0057	1.7745	0.0006	-0.2318	1	-0.2286	0.9998	1.2358	0.0069	1.2421	0.0677	1.4707	0.0001	1.4726	0.0496	2
Sobic.002G341300	0.8	1	0.6	1.9	1.8	0.8	3.3	2.1	1.1	3.4	3.5	2.2	0.8238	0.8968	0.8313	0.5263	1.3137	0.3427	1.3299	0.0897	1.7651	0.0745	1.7884	0.0034	0.4968	1	0.5017	0.9998	0.942	0.2405	0.9442	0.2296	0.4462	1	0.4469	0.999	2
Sobic.002G341900	27.9	9.4	9.4	7.8	15.4	2.1	9.3	6.9	10.8	7.3	0.9	1.3	-0.9198	0.444	-0.909	0.4844	-0.8555	0.3559	-0.8359	0.2311	-2.3516	0.0005	-2.3265	0.0096	0.0675	1	0.0707	0.9998	-1.4406	0.0183	-1.4392	0.3739	-1.5042	0.004	-1.5067	0.4291	3
Sobic.002G342100	1.8	1.4	0.8	17.8	11.9	9.3	33.8	19.2	12.4	58.7	48.8	33.8	3.2641	0	3.2725	0	3.9745	0	3.9906	0	5.0627	0	5.0853	0	0.7175	0.1538	0.7218	0.6826	1.7973	0	1.7998	0	1.0817	0.0004	1.0836	0.1009	2
Sobic.002G345800	190.8	109	90.3	76.3	109.6	76.3	84.8	78.2	84.6	61.5	83.5	62.7	-0.6312	0.4364	-0.6219	0.3561	-0.7303	0.1672	-0.7117	0.1319	-1.0204	0.0231	-0.9966	0.0189	-0.0951	1	-0.0919	0.9998	-0.3918	0.5946	-0.389	0.505	-0.2955	1	-0.2943	0.999	3
Sobic.002G346500	2.9	1.4	1.1	1.5	2.3	2.5	2.6	5.8	3.5	3.7	6	5.1	0.1596	1	0.1688	0.943	1.0402	0.493	1.0571	0.1847	1.3355	0.2199	1.356	0.0405	0.8846	0.6472	0.8843	0.6034	1.1723	0.0966	1.1727	0.0379	0.2898	1	0.2899	0.999	2
Sobic.002G347600	1.6	1.7	2.4	2.8	3.2	3.9	3.5	4.8	3.7	2.5	4	2.9	0.7495	0.7698	0.7542	0.346	1.0175	0.2994	1.0322	0.044	0.6336	0.6677	0.6558	0.2904	0.2728	1	0.2754	0.9998	-0.1159	1	-0.1118	0.9506	-0.387	1	-0.3851	0.999	2
Sobic.002G348700	20.7	8.4	13.9	4.5	5.6	3.9	3.1	2.5	2.9	3.1	2.3	2.3	-1.6629	0.0034	-1.6541	0.0007	-2.4014	0	-2.3815	0	-2.5501	0	-2.526	0	-0.7342	0.747	-0.7293	0.5645	-0.8906	0.2425	-0.887	0.1311	-0.1539	1	-0.1546	0.999	1
Sobic.002G349300	163.7	18.9	12.9	34.1	19.5	22.3	29	68.7	54.4	51.9	38.4	47.3	-1.4014	0.0086	-1.3866	0.2543	-0.4296	0.6505	-0.4072	0.7916	-0.5932	0.3587	-0.57	0.6388	0.9785	0.0314	0.9824	0.2104	0.8017	0.0999	0.8062	0.1151	-0.1722	1	-0.1733	0.999	0
Sobic.002G350400	413.4	160.3	174	144.6	98.2	96.6	104.1	74.8	102.5	119.1	67.8	95.3	-1.1788	0.0151	-1.1678	0.045	-1.4754	0.0003	-1.4565	0.0019	-1.494	0.0003	-1.4695	0.0031	-0.2907	1	-0.2867	0.9998	-0.3182	0.7494	-0.3142	0.7467	-0.0239	1	-0.0233	0.999	1
Sobic.002G351200	1.1	2.2	1.9	2.3	2.4	3.1	3.7	3.7	3.4	4.1	5.8	5.4	0.5227	0.9834	0.5294	0.71	0.9737	0.5488	0.9892	0.1606	1.4312	0.1524	1.4556	0.0149	0.4561	1	0.4576	0.9998	0.9101	0.2645	0.9124	0.1068	0.456	1	0.4574	0.9675	2
Sobic.002G352000	15.8	46.5	32.6	16	10.2	12.7	10.6	14	15.7	5.6	14.4	11.1	-1.3569	0.0035	-1.349	0.0137	-1.3233	0.002	-1.3074	0.0058	-1.7591	0	-1.7328	0.0005	0.0413	1	0.0454	0.9998	-0.397	0.7033	-0.3926	0.6888	-0.4365	0.9074	-0.4348	0.9982	1
Sobic.002G352100	350	380.7	369.2	199.7	138.6	154.8	128.6	61.8	114.5	78.1	38.9	38.2	-1.2086	0.013	-1.2001	0.004	-1.9228	0	-1.9064	0	-2.9162	0	-2.8909	0	-0.7083	0.1438	-0.7041	0.4414	-1.7088	0	-1.7052	0	-0.9972	0.0013	-0.9964	0.1862	1
Sobic.002G354800	0.2	0.5	0.4	0.2	0.4	0.8	1.2	1	1	1	2.2	1.4	0.2741	1	0.2848	0.926	1.479	0.4684	1.4906	0.0921	1.9654	0.1491	1.9854	0.0131	1.2069	0.613	1.1938	0.5326	1.6907	0.0446	1.6795	0.0474	0.4842	1	0.487	0.999	2
Sobic.002G356300	0.9	2	1.2	0.1	1	0.7	0.8	0	0	0.3	0	0.1	-1.289	0.8968	-1.2558	0.4933	-2.4473	0.3307	-2.3763	0.1194	-3.4404	0.1093	-3.3214	0.0065	-1.1595	1	-1.1249	0.9998	-2.1579	0.3729	-2.0883	0.2915	-0.9971	1	-0.9519	0.999	1
Sobic.002G356800	7.4	1.1	4.5	1.4	2.3	0.9	0.9	0.8	1	0.3	0.5	0.7	-1.5144	0.2658	-1.5038	0.1652	-2.3604	0.0178	-2.334	0.0036	-3.1836	0.0012	-3.1416	0.0002	-0.843	1	-0.8337	0.9199	-1.6714	0.1253	-1.6494	0.0717	-0.8269	1	-0.8114	0.9348	1
Sobic.002G357000	42.6	3.7	2.1	1.6	1.7	1.1	1.4	1.4	1.8	1.6	1.7	0.9	-3.477	0	-3.4563	0.0021	-3.4328	0	-3.4033	0.0009	-3.5934	0	-3.5644	0.0006	0.0483	1	0.054	0.9998	-0.1251	1	-0.1211	0.969	-0.1717	1	-0.1717	0.999	1
Sobic.002G357600	1.6	0.3	1.1	0.2	0.3	0.1	0.6	0.1	0	0.8	0.8	1.6	-2.2874	0.4626	-2.2434	0.1111	-2.048	0.4061	-1.9979	0.1766	-0.0281	1	-0.0079	0.9965	0.2419	1	0.2413	0.9998	2.2572	0.0807	2.2276	0.0272	2.0153	0.1203	1.9874	0.3037	0
Sobic.002G359700	69.4	12.1	20.7	6.5	21.9	8.8	11.2	2.8	5	2.2	7.8	5.1	-1.5032	0.0023	-1.4932	0.0812	-2.4828	0	-2.4616	0.0005	-2.8656	0	-2.8415	0	-0.9797	0.1105	-0.976	0.7741	-1.3676	0.0036	-1.3634	0.0857	-0.3907	1	-0.3845	0.999	4
Sobic.002G360300	536.7	122.3	50.4	72.2	112.2	83.7	75.3	188.4	123.7	69.6	77.5	93.4	-1.4624	0.001	-1.4503	0.1379	-0.9493	0.0443	-0.9276	0.3612	-1.6658	0	-1.6419	0.036	0.5169	0.5833	0.5197	0.9021	-0.2097	0.9281	-0.2057	0.8276	-0.7237	0.0692	-0.724	0.4055	0
Sobic.002G360500	7	3.3	3	1	1	0.4	0.7	0.5	0.7	0.5	0.7	0.3	-2.5463	0.0056	-2.5322	0.0007	-2.8287	0.0008	-2.801	0	-3.2356	0.0001	-3.2008	0	-0.2767	1	-0.2667	0.9998	-0.6916	0.8745	-0.6814	0.7268	-0.4144	1	-0.4095	0.999	3
Sobic.002G362000	4	1.6	0.8	0.9	0.7	0.7	1.1	2.3	1.9	2	2.3	4.8	-1.5005	0.5948	-1.4812	0.2402	-0.3627	0.9694	-0.3407	0.8262	0.3922	0.9023	0.4174	0.7381	1.1444	0.7251	1.1438	0.5326	1.8917	0.0157	1.8914	0.0091	0.7516	0.9074	0.7499	0.9236	0
Sobic.002G362700	3.8	0.8	2.7	0.3	0.1	0.2	0.1	0.1	0.3	0.1	0.3	0.2	-3.5805	0.0021	-3.5498	0.0001	-4.1057	0.0002	-4.0501	0	-3.5723	0.0009	-3.5204	0	-0.5192	1	-0.4999	0.9998	0.0074	1	0.0226	0.9953	0.528	1	0.5265	0.999	0
Sobic.002G363400	4.5	2.2	3	0.4	2.2	0.4	1	0.8	1.6	0.8	0.5	0.6	-1.763	0.0558	-1.7529	0.0735	-1.5474	0.0608	-1.5281	0.0071	-2.4802	0.0013	-2.4536	0	0.2155	1	0.2169	0.9998	-0.7225	0.705	-0.7197	0.7523	-0.9369	0.5821	-0.9365	0.6155	3
Sobic.002G364700	5.4	3.7	2	1.5	0.7	0.4	1.1	1.7	1.2	0.9	1.5	2.5	-2.121	0.05	-2.1069	0.0161	-1.5648	0.1384	-1.5409	0.0209	-1.3289	0.2299	-1.2976	0.0741	0.5661	1	0.574	0.9998	0.7961	0.6224	0.8037	0.6098	0.2337	1	0.2356	0.999	1
Sobic.002G365600	22.7	7.7	12.9	5.5	6.5	2.9	2.2	2.6	3.5	1.1	1.4	1.1	-1.5702	0.0355	-1.5606	0.0198	-2.4334	0.0001	-2.4116	0	-3.6804	0	-3.6468	0	-0.8582	0.7505	-0.8516	0.7211	-2.1122	0.0015	-2.0988	0.0005	-1.2524	0.2851	-1.2434	0.1777	1
Sobic.002G365700	230.6	488.4	296.1	78.8	34.9	48.5	24.3	15.4	31.6	18.5	15.2	11.8	-2.7064	0	-2.6969	0	-3.9208	0	-3.9042	0	-4.6007	0	-4.5736	0	-1.2064	0.0038	-1.2013	0.0806	-1.8919	0	-1.8876	0	-0.6823	0.5297	-0.6818	0.6911	1
Sobic.002G365800	3.4	3.4	4.7	2.4	1	0	0.2	1.8	1.2	0.6	0.8	1	-1.7669	0.601	-1.7498	0.2806	-1.9295	0.4074	-1.8863	0.0802	-2.3821	0.2298	-2.3183	0.0132	-0.1495	1	-0.1301	0.9998	-0.6079	0.995	-0.5738	0.8943	-0.4537	1	-0.4411	0.999	1
Sobic.002G366000	23.8	6.3	15.5	5.8	4.6	4.6	4.4	5.8	5.9	4.9	7	5.4	-1.639	0.013	-1.6296	0.0085	-1.5551	0.0089	-1.5356	0.0042	-1.4863	0.014	-1.4635	0.0066	0.0895	1	0.0941	0.9998	0.1505	1	0.1553	0.934	0.0632	1	0.0644	0.999	1
Sobic.002G366100	12.5	3.3	4.5	12.5	14.7	9.3	11.2	15.3	12.6	11.9	20.2	18.1	0.8054	0.5899	0.8143	0.3933	0.8818	0.3133	0.9001	0.18	1.2032	0.0681	1.2241	0.0405	0.0812	1	0.0852	0.9998	0.3948	0.723	0.3986	0.6411	0.3152	1	0.3165	0.999	2
Sobic.002G366600	22	18.4	10.8	8.2	8	7.5	6.2	6.6	7.9	4.5	10.1	12.9	-1.1727	0.2056	-1.1618	0.0496	-1.3901	0.0487	-1.3702	0.0048	-1.0307	0.1993	-1.0026	0.0895	-0.212	1	-0.2077	0.9998	0.1434	1	0.1497	0.9444	0.3574	1	0.3599	0.999	1
Sobic.002G366800	5.6	2.2	4.9	6.5	10.1	9.8	10.4	8.3	6.7	8.5	9.1	13.6	1.0114	0.3922	1.0156	0.1318	0.9448	0.3162	0.9597	0.0832	1.2049	0.1033	1.2255	0.0162	-0.0635	1	-0.0606	0.9998	0.1913	0.9777	0.1961	0.8888	0.257	1	0.2587	0.999	2
Sobic.002G367200	13.7	7.1	11.8	18.7	14.9	20.6	22.9	16.6	16.6	19.3	25.5	25.2	0.6865	0.4766	0.6935	0.19	0.7203	0.2686	0.737	0.0724	0.9996	0.0484	1.0218	0.0051	0.0388	1	0.0426	0.9998	0.312	0.7788	0.3167	0.6271	0.2753	1	0.2772	0.999	2
Sobic.002G367300	14.5	5.8	5.9	2	0.9	3.1	1.4	0.9	1.8	0.8	0.6	1.2	-2.1986	0.0005	-2.1855	0.0008	-2.7567	0	-2.7349	0	-3.4387	0	-3.407	0	-0.554	1	-0.55	0.9998	-1.2434	0.1473	-1.2328	0.1621	-0.6853	1	-0.6806	0.9611	1
Sobic.002G367400	4.6	2.3	1.3	0.5	1.2	1.1	0.9	0.9	0.6	1.4	1	1.4	-1.6335	0.4356	-1.6132	0.1334	-1.833	0.2089	-1.8029	0.0325	-1.2156	0.4611	-1.1861	0.1692	-0.1973	1	-0.1959	0.9998	0.4122	0.9763	0.4087	0.8522	0.612	1	0.6054	0.999	0
Sobic.002G367700	20.6	27.9	34.8	19.3	16.9	21.7	14.9	12.2	13.7	13.7	12.5	25.2	-0.5772	0.5556	-0.5708	0.286	-1.1012	0.0168	-1.085	0.0016	-0.8103	0.1204	-0.784	0.0753	-0.5186	0.6949	-0.5148	0.5141	-0.2308	0.9265	-0.2245	0.8495	0.2913	1	0.2927	0.999	1
Sobic.002G368000	12.4	20.4	13.6	19.3	24.7	31.8	25.7	30.4	42.3	35.1	39.9	36.8	0.626	0.5149	0.6338	0.2772	0.9989	0.0425	1.0157	0.0118	1.1441	0.0124	1.1706	0.0009	0.3771	1	0.3801	0.9998	0.518	0.373	0.522	0.2363	0.1433	1	0.1436	0.999	2
Sobic.002G368300	4.7	0.4	1	0.1	0.2	0.1	0	0.6	0.9	0.2	1.6	1	-4.0797	0.0027	-4.0173	0.001	-2.0241	0.1284	-1.9932	0.1652	-1.2218	0.4414	-1.1955	0.3487	2.0596	0.3325	2.0219	0.6372	2.8542	0.0063	2.8159	0.0087	0.7954	1	0.7914	0.999	0
Sobic.002G369800	10.6	1.7	12.4	6.3	6.9	6.8	3	2.2	2.3	2	2	1.4	-0.3305	0.9678	-0.3252	0.847	-1.76	0.0117	-1.741	0.0152	-2.2337	0.0012	-2.2105	0.002	-1.4256	0.0121	-1.4198	0.0029	-1.9066	0.0001	-1.9009	0	-0.4792	1	-0.4778	0.999	4
Sobic.002G370500	55.2	40	57.3	83.1	66.3	63.7	111.5	88.4	62.6	103.6	101.5	129.1	0.4414	0.796	0.4491	0.469	0.7173	0.1891	0.7344	0.0731	1.0311	0.022	1.0551	0.0018	0.2821	1	0.286	0.9998	0.5902	0.1708	0.5945	0.1375	0.3107	1	0.3124	0.999	2
Sobic.002G372100	2.5	2.2	7.2	1.7	0.4	2.1	0.7	0.5	1.1	0.7	0.5	0.1	-1.5649	0.3137	-1.5559	0.1705	-2.4113	0.0286	-2.3877	0.0024	-3.286	0.0021	-3.2504	0.0001	-0.8403	1	-0.8316	0.9998	-1.7231	0.1424	-1.7075	0.2021	-0.8792	1	-0.8747	0.999	1
Sobic.002G372300	20.5	16.7	18.4	4.6	3.1	7.1	1.6	1.5	5.1	3.3	2.8	3.5	-1.9695	0.0001	-1.9601	0	-2.8188	0	-2.8009	0	-2.6478	0	-2.6218	0	-0.8453	0.3952	-0.8411	0.8624	-0.68	0.4355	-0.6743	0.3645	0.1693	1	0.1689	0.999	1
Sobic.002G373300	1.6	1.7	1.6	3.8	5.8	4.7	6.1	5.7	5.2	4.7	6.7	4.1	1.4727	0.3744	1.4763	0.0571	1.7089	0.115	1.7223	0.0029	1.5362	0.1856	1.5566	0.0123	0.2404	1	0.243	0.9998	0.0626	1	0.0653	0.98	-0.177	1	-0.1749	0.999	2
Sobic.002G373800	419.7	397.1	345.5	812.1	769.7	767.4	943.5	740	800	915.8	732.2	758	0.9568	0.113	0.9653	0.0212	1.0184	0.0331	1.0356	0.0049	0.9441	0.0664	0.9692	0.0141	0.0669	1	0.0706	0.9998	-0.0137	1	-0.0098	0.9946	-0.078	1	-0.077	0.999	0
Sobic.002G375700	1.4	0.7	1.1	0.4	1.1	0.1	0.6	0.5	0.5	0.4	0.1	0.2	-1.0864	0.9032	-1.0719	0.5668	-1.1135	0.7602	-1.087	0.3218	-2.123	0.3056	-2.0794	0.0451	-0.0249	1	-0.018	0.9998	-1.0413	0.7959	-1.0243	0.7005	-1.014	1	-1.009	0.9354	3
Sobic.002G376000	3	1.4	3.2	7.2	3.1	2.6	5.9	3.2	2.1	7.4	7.7	12.7	0.7612	0.8012	0.7669	0.4903	0.5061	0.837	0.521	0.5632	1.7805	0.0043	1.8002	0.0001	-0.2466	1	-0.2406	0.9998	1.0224	0.025	1.0277	0.1403	1.2719	0.0013	1.2736	0.055	2
Sobic.002G376100	2.6	8.9	12.7	8.4	13.1	8	14.7	50.7	22.1	23.3	60.2	40.9	0.235	0.9985	0.239	0.8799	1.7751	0	1.7901	0.0057	2.2392	0	2.2619	0.0001	1.5463	0	1.5485	0.0137	2.0081	0	2.01	0	0.4631	0.6159	0.463	0.999	2
Sobic.002G376400	1.3	0.7	0.9	4.2	0.9	2.4	3.4	2.1	2.2	2.9	3.8	14.5	1.3205	0.6991	1.3206	0.2982	1.3354	0.5102	1.3437	0.1066	2.7265	0.0022	2.7413	0.0005	0.0237	1	0.0305	0.9998	1.4107	0.0149	1.4177	0.2219	1.3917	0.0095	1.3922	0.3254	2
Sobic.002G376800	9.7	10.3	14.5	37.6	12.7	13.1	11.6	6.1	10	10.2	5.2	3.8	0.8574	0.4933	0.865	0.3178	-0.3815	0.8698	-0.3657	0.6416	-0.9285	0.357	-0.9055	0.1763	-1.2295	0.0137	-1.2234	0.2576	-1.7846	0	-1.7814	0.0115	-0.5511	0.9821	-0.552	0.999	0
Sobic.002G376900	68.2	51.5	72.1	194	150.7	108.5	127.4	77	106.9	110	42.3	27.2	1.2062	0.0126	1.2144	0.0067	0.6351	0.292	0.6517	0.1185	-0.1638	0.8794	-0.1399	0.883	-0.5648	0.4687	-0.5609	0.7304	-1.3729	0	-1.3708	0.0384	-0.8046	0.0187	-0.8044	0.7682	0
Sobic.002G377100	4.1	1.4	1.5	0.8	1.6	0.8	0.8	0.4	0.5	0.7	0.5	0.6	-1.1594	0.681	-1.1462	0.3345	-2.094	0.1122	-2.0645	0.0122	-2.1596	0.0845	-2.1267	0.0078	-0.9321	1	-0.9219	0.8717	-1.0054	0.5928	-0.9969	0.383	-0.0718	1	-0.0725	0.999	1
Sobic.002G379600	106.7	156.2	98.9	34.9	54.7	44.8	37.8	45.7	55	30.2	41.6	42.5	-1.5056	0.0007	-1.4979	0.0005	-1.4739	0.0003	-1.4572	0.0002	-1.794	0	-1.7679	0	0.0359	1	0.0389	0.9998	-0.2878	0.8052	-0.2839	0.7033	-0.3218	1	-0.3211	0.999	1
Sobic.002G380700	96.4	117	72.7	48.9	45.5	51.4	55.2	75.5	81.8	54.8	53.8	55.1	-1.0427	0.0447	-1.0338	0.0187	-0.5173	0.479	-0.5	0.3253	-0.9264	0.0505	-0.9004	0.0181	0.5311	0.5498	0.5346	0.4992	0.1162	0.9979	0.1203	0.9089	-0.4119	0.842	-0.4118	0.7793	1
Sobic.002G381100	26.9	21.7	24.1	11	21.3	33.6	15.1	17.4	18.6	8.5	10.9	9.2	-0.2226	0.9975	-0.2164	0.8482	-0.5819	0.3744	-0.5645	0.137	-1.4561	0.0007	-1.4317	0	-0.357	1	-0.3539	0.9998	-1.2368	0.0001	-1.2312	0.0052	-0.8778	0.0204	-0.8766	0.0146	5
Sobic.002G381300	2.5	5.1	3.2	11	8.9	7.7	11.7	6.8	5.9	14.2	7.7	6.7	1.297	0.2424	1.3052	0.0577	1.0877	0.2935	1.1046	0.0876	1.3042	0.1329	1.3302	0.0327	-0.2025	1	-0.1976	0.9998	0.0076	1	0.0101	0.9955	0.2129	1	0.2127	0.999	2
Sobic.002G382300	0.2	0.5	0.1	0.1	0.2	0.2	0.8	1.1	1.7	1.1	2.3	2.6	-0.8485	1	-0.7818	0.8124	2.1488	0.3808	2.1459	0.0622	2.8145	0.0944	2.821	0.0044	2.9999	0.0296	2.9204	0.0114	3.6639	0.0003	3.5849	0	0.6651	1	0.6661	0.999	2
Sobic.002G382500	2.5	4.6	5.5	1.2	4.3	2.3	1.7	2.4	1.6	0.8	2.2	1.2	-0.7485	0.8968	-0.7409	0.5827	-1.2232	0.4277	-1.2025	0.1052	-1.7174	0.17	-1.6844	0.0248	-0.472	1	-0.4681	0.9998	-0.9683	0.5052	-0.9596	0.466	-0.4972	1	-0.4886	0.999	1
Sobic.002G383100	7.2	1.1	1.9	0.6	1.2	0.7	0.9	0.9	1.3	0.9	0.8	1	-2.0597	0.0163	-2.0455	0.0236	-1.781	0.0226	-1.7581	0.0243	-1.9757	0.0101	-1.9499	0.0104	0.2809	1	0.2825	0.9998	0.0773	1	0.08	0.9793	-0.2014	1	-0.2005	0.999	3
Sobic.002G383700	5.6	7.6	6.4	11.9	8.8	11.8	12.4	12.2	14	13.8	20.1	17.7	0.6701	0.6029	0.6782	0.2625	0.9006	0.1567	0.9175	0.0197	1.2768	0.0115	1.3023	0.0003	0.2366	1	0.2404	0.9998	0.6083	0.2516	0.6126	0.1619	0.3739	1	0.3752	0.8987	2
Sobic.002G384000	8	32.9	19.1	5.8	1	10.5	5.1	3.3	4.9	7	6.8	2.5	-1.8974	0.0842	-1.8837	0.081	-2.264	0.0126	-2.2415	0.0018	-2.0106	0.0267	-1.9801	0.0097	-0.3604	1	-0.3565	0.9998	-0.1132	1	-0.1102	0.9821	0.2501	1	0.2481	0.999	1
Sobic.002G384400	52.1	88	37.9	208.8	420.1	267.4	232.9	360.9	239.1	88.4	272	328.7	2.2459	0	2.2538	0	2.1237	0	2.1409	0	1.7966	0	1.8233	0.0009	-0.1178	1	-0.1151	0.9998	-0.4467	0.5458	-0.4428	0.7406	-0.3278	1	-0.3267	0.999	2
Sobic.002G385800	19.4	8.6	10.5	9.1	8.2	6.8	7.6	4.7	5.4	8.1	10.8	8.9	-0.7149	0.5049	-0.7055	0.295	-1.1839	0.0445	-1.165	0.0141	-0.5676	0.4952	-0.5444	0.3094	-0.4639	1	-0.4592	0.9812	0.1455	0.997	0.1495	0.9169	0.6107	0.5459	0.6126	0.5341	0
Sobic.002G386000	674.4	709.2	422.1	129.9	23.3	41.7	29.4	42.7	116.2	45	20.3	15.2	-3.2472	0	-3.2344	0	-3.3422	0	-3.3251	0	-4.5821	0	-4.5564	0	-0.0842	1	-0.0794	0.9998	-1.334	0.0002	-1.3312	0.1787	-1.244	0.0001	-1.246	0.3813	1
Sobic.002G386100	31.8	24.4	32.4	17.8	15.1	11.1	17.9	17.2	17.4	22.6	16.9	20.8	-1.046	0.0553	-1.0382	0.0109	-0.8237	0.1208	-0.8066	0.0116	-0.6519	0.2597	-0.6277	0.0892	0.2286	1	0.233	0.9998	0.3942	0.6578	0.398	0.5825	0.1687	1	0.1688	0.999	0
Sobic.002G386200	36.3	11.1	16.2	7.2	10.9	2	11.4	5.3	7.6	10.4	3.6	6.2	-1.6923	0.0037	-1.6817	0.0362	-1.4475	0.0078	-1.4281	0.01	-1.7278	0.0011	-1.7037	0.004	0.2487	1	0.2524	0.9998	-0.0401	1	-0.0384	0.9943	-0.2864	1	-0.2865	0.999	3
Sobic.002G388700	6.9	6.2	2.5	1.2	2.3	1.9	1.6	3	2.8	1.5	3.7	2.6	-1.6151	0.2025	-1.6	0.048	-1.1602	0.3397	-1.1382	0.1223	-1.1294	0.3402	-1.1	0.1414	0.4587	1	0.4589	0.9998	0.4842	0.89	0.4866	0.7581	0.0264	1	0.0293	0.999	1
Sobic.002G388800	37.8	45	38.6	17.5	33.8	18.2	18	17.8	20	25.4	15.6	23.1	-0.8677	0.1511	-0.8603	0.091	-1.2025	0.0064	-1.1853	0.0002	-1.0283	0.0246	-1.0021	0.0072	-0.3311	1	-0.3281	0.9998	-0.1617	0.9684	-0.1583	0.9224	0.1721	1	0.172	0.999	3
Sobic.002G390900	2.5	2.2	2.7	2.2	1.3	1.4	1.3	0.4	1	1.4	0.9	0.8	-0.6535	0.8968	-0.6457	0.5419	-1.5005	0.1967	-1.4809	0.0277	-1.3607	0.2377	-1.3357	0.033	-0.8406	0.9172	-0.8328	0.8684	-0.7074	0.673	-0.7026	0.5218	0.1359	1	0.135	0.999	1
Sobic.002G393400	115.3	105.9	44.6	45.8	74.8	43.1	34.6	51.7	75	16.4	35.9	44.1	-0.7719	0.2764	-0.762	0.2687	-0.8104	0.1319	-0.7921	0.1677	-1.6048	0.0002	-1.5777	0.0014	-0.0343	1	-0.0314	0.9998	-0.8323	0.0498	-0.8277	0.169	-0.7963	0.0655	-0.7949	0.5244	1
Sobic.002G395200	1.2	0.6	1.4	3.1	4.6	2.9	4.7	2.2	2.5	2.7	3.3	2.6	1.7027	0.3112	1.6983	0.0447	1.5156	0.3232	1.5219	0.0498	1.3662	0.3926	1.3781	0.0606	-0.1836	1	-0.1794	0.9998	-0.3382	0.9516	-0.3338	0.8241	-0.1541	1	-0.1508	0.999	2
Sobic.002G395900	10.2	5.5	3.8	2	1.3	1.4	1.1	2.6	1.5	0.5	2.6	2	-2.1232	0.0148	-2.1095	0.002	-1.9773	0.0129	-1.953	0.0018	-2.0581	0.01	-2.0273	0.0039	0.1536	1	0.1594	0.9998	0.0663	1	0.0743	0.9869	-0.0857	1	-0.0815	0.999	1
Sobic.002G396800	7.7	2.7	2.7	2.5	1	1.1	1.8	1.1	1.1	1.7	2.4	2.5	-1.5706	0.1887	-1.5577	0.0939	-1.8082	0.0634	-1.7845	0.0102	-1.0972	0.3328	-1.0712	0.1388	-0.2293	1	-0.2203	0.9998	0.4736	0.879	0.4809	0.7793	0.7053	0.9996	0.7065	0.8377	1
Sobic.002G397600	2.4	6.1	3.5	8.6	17.3	7.9	17	16.5	9.9	20.2	20.6	13	1.4143	0.0338	1.4217	0.0291	1.7553	0.0006	1.7726	0.0002	2.0346	0	2.0615	0	0.3456	1	0.3485	0.9998	0.6208	0.2416	0.6222	0.3761	0.276	1	0.2768	0.999	2
Sobic.002G400300	0.5	0.3	0.6	1	1.1	1.2	2	1.8	1.6	1.4	2.3	2.2	1.1973	0.8519	1.1902	0.3443	1.8546	0.2755	1.8542	0.0173	1.9456	0.1979	1.9522	0.0106	0.6618	1	0.6617	0.9264	0.7483	0.6759	0.7503	0.4319	0.0881	1	0.0914	0.999	2
Sobic.002G401200	31.5	9.5	28.8	5.9	7	4.1	1.7	4	3.7	1.9	0.9	1	-2.0592	0	-2.0513	0.0001	-2.9476	0	-2.9274	0	-4.259	0	-4.2351	0	-0.8831	0.3572	-0.8782	0.5001	-2.2037	0	-2.2001	0	-1.3164	0.0436	-1.3185	0.1767	1
Sobic.002G401600	52.1	31.2	30.1	22	15.2	11.6	9.5	11.1	18.6	13.4	7.8	6.1	-1.2539	0.0061	-1.2435	0.0115	-1.6012	0.0001	-1.5831	0.0001	-2.1426	0	-2.1185	0	-0.3405	1	-0.3365	0.9998	-0.8912	0.0178	-0.8888	0.1312	-0.5468	0.4273	-0.548	0.9343	1
Sobic.002G403100	7.1	8.2	9.2	4.6	3.8	3.8	2.9	2.7	3.9	3.6	2.9	4.1	-1.0655	0.1554	-1.0579	0.0257	-1.4399	0.0113	-1.4228	0.0002	-1.3174	0.0238	-1.2915	0.0008	-0.3685	1	-0.3641	0.9998	-0.2508	0.9547	-0.2457	0.8449	0.1211	1	0.1213	0.999	1
Sobic.002G403200	20.8	16.4	20.1	29.8	39.6	37.5	34.5	38.8	34.4	34.8	46.8	41.2	0.844	0.2715	0.8506	0.0471	0.8415	0.1601	0.8582	0.0123	0.9943	0.0605	1.0175	0.0025	0.0019	1	0.005	0.9998	0.1493	0.9863	0.1531	0.8842	0.1492	1	0.1503	0.999	2
Sobic.002G404600	0.6	0.4	0.2	0.2	0.4	0.6	1.1	0.9	1.1	2.2	2.8	3.1	-0.0917	1	-0.0624	0.9922	1.4193	0.8121	1.3902	0.3663	2.7517	0.2212	2.7117	0.0116	1.5129	1	1.4443	0.8124	2.8391	0.0335	2.7558	0.0036	1.3282	0.6799	1.3136	0.4037	2
Sobic.002G405600	128.3	123.4	74.4	39.7	72	39.4	40.4	48.6	56.8	48.7	34.3	28.7	-1.1777	0.0152	-1.1691	0.0235	-1.2462	0.0034	-1.2285	0.0023	-1.653	0	-1.6275	0.0001	-0.0646	1	-0.0617	0.9998	-0.4782	0.369	-0.4758	0.5255	-0.4112	0.8078	-0.4116	0.9377	3
Sobic.002G407000	21.6	27.6	14.2	35	44.1	39.8	50.7	66.7	51.1	51.4	63.3	54.6	0.8315	0.143	0.8402	0.1087	1.3158	0.0011	1.3334	0.0012	1.2885	0.0016	1.3143	0.0009	0.4895	0.6853	0.4927	0.5774	0.4567	0.4314	0.4602	0.2818	-0.0308	1	-0.0302	0.999	2
Sobic.002G407100	13.1	13.7	13.4	6.9	7.2	4.8	5.8	5	4.6	5.2	5	2.2	-1.1458	0.0984	-1.1377	0.0137	-1.4562	0.0084	-1.438	0.0001	-1.7863	0.0009	-1.7622	0.0001	-0.3046	1	-0.2998	0.9998	-0.6417	0.4811	-0.6396	0.4757	-0.3356	1	-0.3355	0.999	1
Sobic.002G408100	19.7	9.6	26.4	6.5	8.6	9.4	9	7.3	4.1	5.1	5.4	10	-1.2222	0.0207	-1.2164	0.0112	-1.4982	0.0008	-1.4807	0.0012	-1.5329	0.0006	-1.5086	0.0009	-0.2722	1	-0.2688	0.9998	-0.3111	0.8744	-0.305	0.7906	-0.0363	1	-0.034	0.999	4
Sobic.002G409700	1.2	1.9	2.6	2.2	3.9	5.2	4.2	5.1	3.7	4.2	4.4	3.3	0.9067	0.4291	0.9106	0.2086	1.1122	0.1142	1.1272	0.0136	0.9544	0.2311	0.9772	0.0469	0.2089	1	0.211	0.9998	0.0463	1	0.0496	0.9846	-0.1605	1	-0.1603	0.999	2
Sobic.002G410200	6.5	3.6	5.2	1.8	2.9	4.5	2.6	3	4	2	2.5	2.3	-0.7983	0.5398	-0.7903	0.268	-0.7157	0.4242	-0.6982	0.1681	-1.2604	0.0636	-1.236	0.0048	0.0849	1	0.0865	0.9998	-0.4657	0.7426	-0.461	0.6568	-0.5483	0.9255	-0.5464	0.7851	1
Sobic.002G411500	11.2	12.5	12.6	6.3	9.2	3.2	5.6	6.6	4.3	6.2	6.7	6.3	-1.0027	0.116	-0.995	0.0794	-1.2181	0.017	-1.2001	0.0005	-1.0352	0.052	-1.01	0.0025	-0.2098	1	-0.2061	0.9998	-0.0317	1	-0.0293	0.9941	0.1797	1	0.1801	0.999	3
Sobic.002G412400	54.4	70.2	77.4	58.4	37.2	51.1	40.5	25.7	29.2	46.4	32.4	19.5	-0.5139	0.6567	-0.5064	0.4003	-1.1552	0.0107	-1.1387	0.001	-1.1322	0.0112	-1.1081	0.0096	-0.6348	0.3549	-0.6304	0.4723	-0.619	0.1952	-0.6159	0.3655	0.0186	1	0.0191	0.999	1
Sobic.002G414400	48.2	76.5	60.7	53.9	32	45.1	37.4	21.2	30.7	24.7	17.8	12.3	-0.5624	0.5711	-0.5541	0.4228	-1.1339	0.01	-1.1178	0.0087	-1.8653	0	-1.8399	0	-0.5649	0.4453	-0.5607	0.7055	-1.3028	0	-1.2993	0.0009	-0.7351	0.0527	-0.7341	0.4032	1
Sobic.002G414900	1.3	1	2	0.7	0.6	0.7	0.4	0.4	1	0.3	0.7	0.5	-1.1551	0.6698	-1.1463	0.2328	-1.2269	0.4497	-1.2086	0.1422	-1.6103	0.2352	-1.5795	0.0354	-0.0673	1	-0.0645	0.9998	-0.4541	0.9547	-0.4434	0.82	-0.3858	1	-0.3771	0.999	1
Sobic.002G415000	9.2	5	6.8	0.9	1.9	0.4	0.8	1.8	1.3	0.9	1.9	1	-2.7232	0.0097	-2.7068	0.0008	-2.455	0.0116	-2.4271	0.0001	-2.5561	0.0077	-2.5216	0.0001	0.2725	1	0.2769	0.9998	0.1659	1	0.1704	0.9663	-0.1067	1	-0.1027	0.999	1
Sobic.002G416600	5.4	8.8	6.4	4.3	2.2	1.9	1	0.8	2.4	0.4	0.8	1	-1.3406	0.3218	-1.3305	0.1014	-2.3861	0.0098	-2.3631	0.0003	-3.3946	0.0002	-3.3441	0	-1.0373	0.7385	-1.0272	0.7976	-2.0482	0.0184	-2.0217	0.0114	-1.0081	0.9659	-0.9906	0.9071	1
Sobic.002G416700	6.1	8.5	6.2	3.3	1.7	1.4	0.7	0.8	0.7	0.5	1	0.6	-1.7546	0.0639	-1.7444	0.0111	-3.3046	0	-3.2742	0	-3.466	0	-3.4223	0	-1.541	0.1962	-1.5246	0.1827	-1.7073	0.0691	-1.6876	0.0448	-0.1646	1	-0.1565	0.999	1
Sobic.002G417200	38.8	46.3	54.7	27.4	17	15.1	20.9	9	7.9	27.3	8.2	12.9	-1.2703	0.0049	-1.2621	0.0062	-1.9547	0	-1.9381	0	-1.6098	0	-1.5841	0.0014	-0.6772	0.2528	-0.6727	0.8213	-0.3398	0.7035	-0.3363	0.8367	0.3412	1	0.3427	0.999	1
Sobic.002G417700	2.3	4.2	12.5	3	2	1.8	2.3	1.6	1	1.7	1.8	1.2	-1.4984	0.1133	-1.4938	0.0973	-1.9984	0.0095	-1.9803	0.0072	-2.0878	0.0063	-2.0629	0.0037	-0.4927	1	-0.4849	0.9998	-0.5863	0.8055	-0.5801	0.6263	-0.0918	1	-0.0908	0.999	1
Sobic.002G417800	181.9	88.8	168.4	135.7	148.5	118.4	100.2	62.6	85.4	69	48.4	45.2	-0.1619	1	-0.1542	0.8967	-0.8777	0.0634	-0.8603	0.0601	-1.5123	0.0001	-1.4891	0.0003	-0.7114	0.1447	-0.7077	0.2162	-1.3531	0	-1.3499	0	-0.6394	0.1577	-0.6384	0.4184	1
Sobic.002G418900	53.8	15.9	22.1	3.3	14.9	0.6	6.8	1.9	8.9	5.6	0.4	1.8	-2.3226	0	-2.3131	0.0307	-2.4372	0	-2.4182	0.0001	-3.6106	0	-3.5849	0	-0.115	1	-0.113	0.9998	-1.2972	0.0039	-1.296	0.5816	-1.1796	0.0062	-1.18	0.9235	3
Sobic.002G419600	1.1	11.2	9.3	8.7	6.6	9.7	24.1	10.2	7	32.1	32.4	20.2	0.1305	1	0.1363	0.9551	0.8413	0.1967	0.8556	0.412	1.8428	0	1.8684	0.0076	0.717	0.3131	0.7208	0.8057	1.7153	0	1.7181	0	0.9995	0.0029	1.0021	0.3136	2
Sobic.002G420200	1	1.5	1.2	1.4	4.2	2.7	5.1	8.2	5.4	5.9	6.4	3.7	1.0988	0.7754	1.1025	0.3575	2.2566	0.0185	2.2693	0.0001	2.0017	0.0575	2.0216	0.0014	1.1609	0.1673	1.16	0.2534	0.9009	0.3537	0.8995	0.3071	-0.2588	1	-0.2593	0.999	2
Sobic.002G421400	5	2.5	7.1	6.2	6.1	8.1	9.1	6.9	6.4	16.5	17.5	10.8	0.447	0.9512	0.4507	0.6738	0.5734	0.706	0.5876	0.3724	1.5455	0.0067	1.5637	0.0008	0.1307	1	0.1338	0.9998	1.0961	0.0088	1.0984	0.0048	0.9671	0.0187	0.9676	0.0459	2
Sobic.002G421600	10.6	3.8	2.9	5.1	3	2	0.6	0.2	0.8	0.3	1	1.9	-0.8109	0.7658	-0.7987	0.5409	-3.5296	0.0003	-3.4916	0	-2.5948	0.0069	-2.5549	0.0024	-2.7123	0.0003	-2.689	0.0013	-1.7814	0.0264	-1.7612	0.0663	0.9332	1	0.9316	0.999	4
Sobic.002G422000	4.3	12.9	10	8.8	7.9	6.7	5.8	5.6	5	6.5	2.9	2.7	-0.2762	0.9855	-0.2688	0.8264	-0.821	0.2472	-0.8045	0.1543	-1.2721	0.0257	-1.2454	0.0428	-0.5381	0.8619	-0.5335	0.6662	-0.9954	0.0281	-0.9929	0.113	-0.4536	0.9814	-0.4551	0.999	1
Sobic.002G422300	21.6	14.7	18.4	12.4	7.4	12.9	7.8	4.8	6.3	8.2	8	9	-0.7909	0.2846	-0.7826	0.1108	-1.598	0.0005	-1.5803	0	-1.2232	0.0116	-1.1988	0.0003	-0.8015	0.2011	-0.797	0.3114	-0.433	0.6544	-0.4277	0.5495	0.3714	1	0.3728	0.9981	1
Sobic.002G424000	48.4	45.7	52.1	35.1	27.7	29.3	25.4	20.6	29.6	26.6	21.9	25.9	-0.7164	0.2917	-0.7084	0.1268	-1.0209	0.0236	-1.0042	0.0036	-1.0783	0.014	-1.0534	0.0012	-0.2987	1	-0.2947	0.9998	-0.3616	0.6728	-0.3574	0.5462	-0.0598	1	-0.0593	0.999	1
Sobic.002G424300	185.8	48.4	48.2	45.8	56.3	27.9	59.7	68.9	46.8	68	65.7	62.3	-1.1595	0.0164	-1.1479	0.1391	-0.7565	0.149	-0.736	0.2979	-0.6222	0.265	-0.599	0.3984	0.4079	0.9769	0.4113	0.9998	0.5327	0.315	0.5353	0.3645	0.127	1	0.1275	0.999	0
Sobic.002G424400	45.5	94.6	66.5	18.1	16.6	16.5	11.8	11.9	16.1	9.3	12.1	12.7	-2.0788	0	-2.0707	0	-2.4631	0	-2.4464	0	-2.728	0	-2.7004	0	-0.3782	1	-0.3743	0.9998	-0.6465	0.318	-0.6412	0.1682	-0.2658	1	-0.2641	0.999	1
Sobic.002G426200	36.5	51.4	73.3	24	33.3	29.5	21.7	41.5	32.5	32.8	26.6	15.1	-0.9452	0.0833	-0.9397	0.0447	-0.8216	0.0993	-0.8053	0.0806	-1.2021	0.0043	-1.1785	0.008	0.1286	1	0.1316	0.9998	-0.2583	0.8535	-0.2559	0.8255	-0.3842	0.9269	-0.3851	0.999	0
Sobic.002G426900	2.6	0.6	0.4	0.2	0.1	0.1	0.1	0.2	0.1	0.2	0.2	0.1	-3.2915	0.0561	-3.2358	0.0088	-3.3209	0.0333	-3.2497	0.0037	-3.0726	0.0406	-3.0152	0.0059	-0.0229	1	-0.0111	0.9998	0.2121	1	0.2085	0.966	0.2379	1	0.2215	0.999	1
Sobic.002G427900	83.4	45.9	44.4	14.1	12.5	13	13.5	9.7	12.2	19.9	14.6	6.7	-2.1854	0	-2.1749	0	-2.3661	0	-2.3462	0	-2.1644	0	-2.141	0	-0.1758	1	-0.1714	0.9998	0.0165	1	0.018	0.9946	0.1946	1	0.1934	0.999	1
Sobic.002G428600	16	5.6	5	3.2	4.6	3.5	3.3	6.7	5.1	3.9	3.9	4.8	-1.2855	0.0236	-1.2748	0.0367	-0.8967	0.115	-0.8764	0.1524	-1.1909	0.0194	-1.1663	0.0258	0.3931	1	0.396	0.9998	0.0905	1	0.0946	0.9549	-0.2995	1	-0.2996	0.999	0
Sobic.002G428900	19.4	8.7	7.9	6.3	11	6.4	3.2	6.8	6.3	1.6	4.8	6.6	-0.6561	0.7346	-0.6464	0.4902	-1.2102	0.1066	-1.1897	0.0453	-1.6006	0.0235	-1.5726	0.0152	-0.5503	1	-0.5465	0.9998	-0.9452	0.1949	-0.9375	0.3001	-0.3931	1	-0.3899	0.999	1
Sobic.002G430200	8.4	8.4	6.5	14.5	15	11.6	14.9	16	12.2	16.4	18	17.2	0.7705	0.4506	0.7791	0.1425	0.8127	0.2305	0.8306	0.0404	1.0401	0.0656	1.0653	0.0036	0.0481	1	0.0521	0.9998	0.2697	0.8797	0.2734	0.7318	0.2238	1	0.2246	0.999	2
Sobic.003G000600	0.7	0.1	0	1.2	0.3	0.2	1.5	0.2	0.3	2.2	0.9	1.6	0.9456	0.9765	0.9451	0.7551	1.107	0.8025	1.1128	0.5859	2.3367	0.1402	2.3376	0.048	0.1708	1	0.1799	0.9998	1.3876	0.195	1.3905	0.2787	1.2202	0.3802	1.2155	0.7834	2
Sobic.003G002100	19.7	14.3	15.4	5	5.9	4.3	4.9	4.5	5	5.8	3.5	3.4	-1.7536	0.0001	-1.7451	0	-1.8392	0	-1.8211	0	-2.0533	0	-2.0292	0	-0.0808	1	-0.077	0.9998	-0.3025	0.8906	-0.2999	0.8085	-0.2187	1	-0.2198	0.999	3
Sobic.003G005800	971.5	486.8	562	475.6	245	326.1	248.3	238.3	302.3	373.5	193.8	288.2	-0.9882	0.0858	-0.9777	0.085	-1.4228	0.0008	-1.4046	0.0004	-1.3276	0.0028	-1.3028	0.0052	-0.4277	0.977	-0.4237	0.9814	-0.3414	0.7315	-0.3368	0.7746	0.0909	1	0.091	0.999	1
Sobic.003G006700	24.4	14.1	23.5	5.2	17	24.2	12.2	17.4	23.5	8.5	12.5	9.7	-0.494	0.747	-0.4886	0.6255	-0.2833	0.8233	-0.2663	0.6745	-1.1136	0.0196	-1.0906	0.0024	0.2115	1	0.2142	0.9998	-0.6241	0.2116	-0.6188	0.5344	-0.8339	0.0375	-0.8331	0.142	5
Sobic.003G006900	71.1	52.8	44.2	26.6	32.4	33.1	19.9	29.6	52.1	19.4	17.4	20.8	-0.9315	0.3213	-0.922	0.0771	-0.7991	0.3008	-0.7811	0.1654	-1.6526	0.0055	-1.6262	0.0001	0.1365	1	0.1393	0.9998	-0.723	0.3737	-0.7184	0.1876	-0.8563	0.1948	-0.8559	0.4494	1
Sobic.003G007200	6.5	2.2	36.5	7.1	2.7	5.6	7.1	6.1	3.3	12.1	8.5	6.2	-1.5489	0.0393	-1.5454	0.2189	-1.4798	0.0266	-1.464	0.1509	-0.7905	0.3088	-0.7708	0.5128	0.0766	1	0.0818	0.9998	0.7595	0.4041	0.7625	0.4009	0.6864	0.697	0.6849	0.8282	0
Sobic.003G007700	7.5	5.6	14.3	4	5.3	4.9	4.2	4.7	4.8	6.9	6.4	3.4	-0.987	0.2771	-0.982	0.1136	-1.052	0.1233	-1.0359	0.0353	-0.7847	0.2943	-0.7636	0.2054	-0.0607	1	-0.0576	0.9998	0.2003	0.9914	0.2019	0.9047	0.263	1	0.2621	0.999	1
Sobic.003G010200	6.7	4.4	7.1	11	7.4	11.3	12.8	9.3	12.3	14.6	13.4	13.8	0.6567	0.7346	0.6628	0.341	0.851	0.2979	0.8661	0.0517	1.101	0.0896	1.1226	0.0047	0.1998	1	0.2036	0.9998	0.4434	0.6468	0.4477	0.4871	0.2466	1	0.2474	0.999	2
Sobic.003G012300	0.1	0.9	0.5	0.2	0.2	0.2	0.3	0.5	0.4	0.7	1.4	1.6	-1.5451	0.8505	-1.5051	0.4294	-0.5084	0.9769	-0.4804	0.8078	1.1561	0.6089	1.1833	0.3131	1.0438	1	1.0269	0.9557	2.7073	0.0052	2.6787	0.0007	1.666	0.1148	1.6542	0.0988	0
Sobic.003G012800	57.3	37.2	37.8	25.8	32.2	9.6	10.2	7.2	11.8	5.9	4.2	17.6	-1.005	0.0802	-0.9957	0.1206	-2.2487	0	-2.2303	0	-2.3704	0	-2.3414	0	-1.2386	0.0056	-1.2343	0.1487	-1.3628	0.0011	-1.3564	0.1264	-0.1209	1	-0.1188	0.999	1
Sobic.003G013600	156.7	53.2	73	94.1	25.7	56	52.1	11.3	20.9	35.3	30.3	51	-0.716	0.278	-0.7043	0.474	-1.8048	0	-1.7858	0.0042	-1.3764	0.001	-1.3518	0.0039	-1.0816	0.0041	-1.0762	0.6182	-0.6605	0.1686	-0.6548	0.4732	0.424	0.9097	0.4274	0.999	1
Sobic.003G013700	37.4	7.6	5.1	14.4	3.6	4.7	12.1	9.7	13.8	10.8	23.8	16.4	-1.1657	0.1357	-1.1502	0.3865	-0.5618	0.5954	-0.5408	0.6239	-0.0886	0.9813	-0.0666	0.9619	0.6132	0.7863	0.6188	0.9998	1.0761	0.0178	1.0795	0.2306	0.4651	0.9074	0.4674	0.9513	0
Sobic.003G014000	4.7	6.2	7.1	14.2	12.8	11.2	14.9	15.4	13.7	14.3	23.4	16.6	1.0334	0.302	1.0393	0.0582	1.2106	0.0705	1.2261	0.0024	1.4753	0.011	1.4983	0.0002	0.1834	1	0.1877	0.9998	0.4439	0.6109	0.4475	0.5065	0.2619	1	0.2635	0.999	2
Sobic.003G015000	9.9	6	9.3	6.6	2.9	4.6	4.9	1.4	2.8	6.5	4	3.3	-0.8735	0.3643	-0.8652	0.192	-1.52	0.0116	-1.5024	0.0055	-0.9346	0.1681	-0.912	0.0692	-0.64	0.8727	-0.6344	0.9998	-0.0626	1	-0.0591	0.985	0.5802	0.8695	0.581	0.999	1
Sobic.003G017200	296.4	354.8	386.4	675.6	331.7	351.5	309.7	213.7	206	312.3	171.8	150.5	0.3513	0.9216	0.3603	0.6974	-0.5818	0.374	-0.5654	0.2166	-0.7994	0.1176	-0.7743	0.1171	-0.925	0.0313	-0.9208	0.2089	-1.1501	0.0007	-1.1471	0.0449	-0.2215	1	-0.2205	0.999	0
Sobic.003G017500	12.1	4.5	4.7	2.1	3.8	4.2	3.2	4.1	3.7	2.9	3.1	4.3	-1.1334	0.1737	-1.1232	0.1094	-1.0128	0.1454	-0.9928	0.0766	-1.1447	0.0843	-1.1196	0.043	0.1232	1	0.125	0.9998	-0.0159	1	-0.0115	0.9953	-0.1364	1	-0.1354	0.999	1
Sobic.003G018100	14.1	10.7	5.1	4.6	17.9	3.5	9.8	29.7	17.2	12.2	16.7	16.2	-0.2691	0.9985	-0.2598	0.8955	0.8296	0.1637	0.8489	0.1819	0.4613	0.6137	0.487	0.4267	1.1016	0.0065	1.1028	0.6437	0.728	0.1653	0.7288	0.559	-0.3727	1	-0.3729	0.999	2
Sobic.003G018800	0.9	0.6	1.1	1.4	0.9	1.1	2.3	2	1.7	3.4	3	2	0.4109	1	0.41	0.8556	1.1811	0.6695	1.1861	0.1996	1.6544	0.3149	1.6622	0.0358	0.7766	1	0.7786	0.8989	1.2421	0.2564	1.2404	0.1268	0.4681	1	0.4651	0.999	2
Sobic.003G019700	0.8	6.1	6.4	8	4.9	5.3	10.5	8.2	6.3	25.1	11.1	9.2	0.4032	0.9726	0.4089	0.8223	0.8299	0.3835	0.844	0.3546	1.6774	0.0025	1.7025	0.0288	0.4347	1	0.4396	0.9998	1.2765	0.0015	1.2791	0.0349	0.8456	0.0778	0.845	0.537	2
Sobic.003G019900	7.1	1	0.7	0.4	0.4	0.5	0.4	0.2	0.2	0.4	0.3	0.6	-2.8397	0.0284	-2.8077	0.0199	-3.7894	0.0014	-3.7301	0.0009	-2.9386	0.0104	-2.8948	0.0065	-0.9473	1	-0.9272	0.9998	-0.106	1	-0.1011	0.9816	0.8436	1	0.8291	0.999	1
Sobic.003G021900	3.3	1.6	2.3	0.7	0.8	0.4	0.8	0.6	1.1	0.8	0.5	0.6	-1.9937	0.081	-1.982	0.008	-1.6618	0.1121	-1.6411	0.0094	-2.0223	0.0377	-1.9958	0.0013	0.3368	1	0.3412	0.9998	-0.031	1	-0.0275	0.9943	-0.365	1	-0.3657	0.999	3
Sobic.003G022200	21.5	21	20.6	14.6	16.8	7.6	14.9	7.8	7.6	14.1	14.2	10.6	-0.7409	0.5188	-0.7327	0.2776	-1.1312	0.0825	-1.1133	0.0142	-0.8052	0.2772	-0.7807	0.0637	-0.3848	1	-0.3802	0.9998	-0.0643	1	-0.0618	0.981	0.3215	1	0.323	0.999	1
Sobic.003G022600	3.2	6.2	5.4	13.4	12.6	7	14.8	11.7	12.2	21	16.7	11.3	1.1042	0.1359	1.1116	0.0644	1.3055	0.0153	1.3217	0.0014	1.6211	0.0008	1.6461	0.0001	0.2081	1	0.2123	0.9998	0.5183	0.401	0.5203	0.5118	0.3124	1	0.3127	0.999	2
Sobic.003G022900	0.9	0.5	1.4	0.8	0.5	1.3	1.5	1.9	1.5	1.4	3.1	3.9	-0.1113	1	-0.1071	0.9714	0.7711	0.7815	0.7814	0.3873	1.5146	0.1642	1.5302	0.0316	0.8877	0.8312	0.8861	0.7102	1.6268	0.0091	1.6279	0.02	0.7422	0.6142	0.7434	0.771	2
Sobic.003G023700	1.7	0.6	0.8	0.5	0	0.3	0.3	0.1	0.1	0.9	0.2	0.5	-1.846	0.5122	-1.8215	0.2449	-2.686	0.1329	-2.6318	0.0088	-1.0696	0.6615	-1.0439	0.3651	-0.8308	1	-0.8036	0.9998	0.7738	0.8872	0.7696	0.8145	1.6102	0.5216	1.5763	0.5982	1
Sobic.003G023800	12.1	10.6	13.5	12	6.1	7.5	9.4	3.6	3.2	15.7	4	2.6	-0.5475	0.6891	-0.5394	0.4387	-1.2402	0.0227	-1.2228	0.0162	-0.7596	0.2067	-0.7354	0.3766	-0.6856	0.5057	-0.6803	0.9151	-0.2155	0.9423	-0.2128	0.9444	0.4741	1	0.4747	0.999	1
Sobic.003G024000	9.6	2.6	2.8	2.6	2.4	1.6	2.8	2	2.2	2	1.2	1.5	-1.2283	0.4072	-1.216	0.2306	-1.1627	0.3111	-1.1411	0.1544	-1.7565	0.0633	-1.7303	0.0219	0.0709	1	0.0768	0.9998	-0.5328	0.8704	-0.5279	0.7167	-0.6006	1	-0.6011	0.9777	3
Sobic.003G026700	11.6	8.4	10.7	11.2	14.4	9.1	6.6	4.9	5.7	4.8	4.1	5.1	0.1335	1	0.1406	0.9105	-0.9022	0.2548	-0.8847	0.0409	-1.2356	0.0727	-1.2106	0.0043	-1.0312	0.0552	-1.0268	0.061	-1.3699	0.0016	-1.3653	0.0006	-0.3364	1	-0.3353	0.999	1
Sobic.003G028300	1.4	2.1	2.8	0.4	0.8	1.2	0.3	0.7	0.7	0.5	0.7	0.7	-1.4643	0.4157	-1.4516	0.1113	-1.9759	0.0931	-1.9517	0.0074	-1.8339	0.1143	-1.8008	0.0075	-0.5085	1	-0.5061	0.9998	-0.3699	0.9721	-0.3649	0.8771	0.1413	1	0.1423	0.999	1
Sobic.003G028900	3	7.3	8.5	10	8.2	10	12.7	10.6	7.7	17.3	16.4	14.7	0.5311	0.8721	0.5365	0.5864	0.6512	0.5499	0.6663	0.3111	1.2603	0.0357	1.2845	0.0081	0.1264	1	0.1304	0.9998	0.7312	0.1786	0.7348	0.0828	0.6073	0.4434	0.6079	0.4336	2
Sobic.003G029200	4.1	3.6	7.6	3.2	2.3	4.2	3.9	1.1	1.9	2.8	2	1.7	-0.7069	0.8298	-0.7008	0.4788	-1.1942	0.2702	-1.1774	0.1173	-1.3017	0.1925	-1.2787	0.0428	-0.483	1	-0.4784	0.9998	-0.5963	0.7298	-0.5931	0.5858	-0.1112	1	-0.1098	0.999	1
Sobic.003G029300	7.2	2.2	5.2	2.4	2.5	2.1	1.1	0.9	0.4	1.3	1.1	0.6	-1.0923	0.5517	-1.0834	0.2407	-2.6423	0.0069	-2.6125	0.0004	-2.3717	0.0135	-2.3452	0.0009	-1.5448	0.1663	-1.5304	0.1287	-1.2839	0.215	-1.2776	0.1067	0.2628	1	0.2573	0.999	1
Sobic.003G029400	11.5	7.5	11.9	6	5.2	3.5	3.5	2.2	4.3	3.2	2.8	2.6	-1.1042	0.2868	-1.0968	0.0764	-1.6702	0.0207	-1.6523	0.0009	-1.9257	0.0066	-1.9008	0.0001	-0.5605	1	-0.5547	0.9998	-0.8218	0.4351	-0.8165	0.2829	-0.259	1	-0.258	0.999	1
Sobic.003G031400	134	316.3	153.4	131.4	78	84	65.9	159.7	134.7	66.7	73.4	62	-1.1105	0.0258	-1.101	0.0714	-0.8479	0.1006	-0.8314	0.1751	-1.7145	0	-1.6875	0.0001	0.2713	1	0.275	0.9998	-0.6007	0.1986	-0.5972	0.2219	-0.8685	0.0108	-0.869	0.1585	1
Sobic.003G031700	12.8	4.5	4.5	2.2	2.1	3.8	2.1	3.1	3.6	2.6	4.1	3.8	-1.4844	0.0113	-1.4734	0.0148	-1.362	0.0093	-1.342	0.0116	-1.1507	0.0369	-1.1268	0.0351	0.1262	1	0.1286	0.9998	0.3294	0.8918	0.3338	0.7647	0.2058	1	0.2068	0.999	1
Sobic.003G031900	12.7	85.1	12.7	90.6	59.2	42.7	107.7	160.6	132	178.5	124	110.7	0.7049	0.5473	0.7162	0.6446	1.7208	0.0001	1.7373	0.0262	1.7436	0.0001	1.7743	0.0229	1.0256	0.0076	1.0299	0.0724	1.0433	0.0036	1.0462	0.0307	0.0214	1	0.0207	0.999	2
Sobic.003G033500	10.4	25.8	15.9	34.1	30.4	26.4	45.4	56.9	47.3	63.9	66.2	74.3	0.7331	0.3641	0.7415	0.2442	1.4263	0.0007	1.443	0.0005	1.8398	0	1.8672	0	0.7002	0.1656	0.704	0.1509	1.1098	0.0004	1.1138	0.0001	0.4125	0.8501	0.4129	0.6897	2
Sobic.003G033600	1	4.4	3.5	9.4	3.1	5.7	10.4	12.3	6.9	15.5	11.7	17.4	0.9799	0.775	0.9857	0.4801	1.6409	0.1041	1.6552	0.0229	2.1985	0.0045	2.224	0.0004	0.6711	0.9071	0.6762	0.9516	1.2244	0.0259	1.2295	0.0503	0.5577	0.8962	0.5569	0.8373	2
Sobic.003G033700	4.5	6.7	4.7	6.8	8.5	9.9	10.7	15.2	10.4	13.2	14.1	17	0.5841	0.8514	0.5924	0.4894	1.0902	0.1418	1.108	0.0196	1.3448	0.0349	1.3717	0.0011	0.5111	1	0.5135	0.8461	0.761	0.1926	0.7648	0.0911	0.2528	1	0.2531	0.999	2
Sobic.003G034400	56.8	51.5	64.1	38.5	37.7	27.9	16.5	22.9	27.6	13.2	18.8	28.4	-0.7716	0.2133	-0.7639	0.1009	-1.4296	0.0004	-1.4126	0	-1.6295	0	-1.6039	0	-0.6521	0.273	-0.6484	0.401	-0.8555	0.0214	-0.8505	0.0602	-0.2005	1	-0.1997	0.999	1
Sobic.003G035700	60.9	32.1	47.3	41.6	36.2	29.6	36.6	12.9	15.9	27.7	35.6	18.9	-0.4234	0.7677	-0.4147	0.5633	-1.1611	0.0072	-1.1433	0.0227	-0.8678	0.0671	-0.8455	0.0468	-0.7326	0.1427	-0.7284	0.6415	-0.446	0.5033	-0.4438	0.505	0.2869	1	0.2898	0.999	1
Sobic.003G035900	11.4	19.1	15.4	24.2	30.5	24.4	37.6	30	32.7	39.6	42.9	33	0.7172	0.4183	0.7246	0.1663	1.042	0.036	1.0586	0.0038	1.2126	0.0084	1.2381	0.0006	0.3298	1	0.3332	0.9998	0.496	0.4073	0.4989	0.279	0.1678	1	0.1688	0.999	2
Sobic.003G036300	4.8	23.8	24	28.2	17.7	30.5	54	25.4	21.2	49.3	61	46.8	0.4747	0.7677	0.4803	0.6908	0.8559	0.1036	0.8704	0.2582	1.4589	0.0004	1.484	0.0091	0.3876	1	0.3918	0.9998	0.9877	0.003	0.9918	0.004	0.6016	0.2346	0.6043	0.7466	2
Sobic.003G036600	7.1	7.8	7.5	8.2	14.9	11.9	11.9	15.5	18.7	16.9	21.6	20.3	0.5777	0.726	0.5845	0.3753	0.967	0.1048	0.9837	0.0104	1.2782	0.0105	1.3028	0.0001	0.3928	1	0.3954	0.9998	0.6998	0.1398	0.703	0.1055	0.3088	1	0.3092	0.999	2
Sobic.003G037800	55.7	86.7	51.6	33.8	28	29.1	29.1	49.8	43	29.3	40.9	45	-1.1632	0.0176	-1.1542	0.0103	-0.7642	0.1567	-0.7471	0.1106	-0.8865	0.0734	-0.8599	0.0378	0.4058	0.9702	0.4094	0.9263	0.2791	0.81	0.2836	0.7032	-0.1238	1	-0.1234	0.999	1
Sobic.003G039400	256	300.7	188.1	56.1	49.2	88.8	14.5	13.7	174.3	11.9	13	22.4	-2.0215	0	-2.0131	0	-1.9515	0	-1.9357	0.0474	-4.104	0	-4.0758	0	0.0732	1	0.0773	0.9998	-2.0821	0	-2.0743	0	-2.1511	0	-2.1518	0.1912	1
Sobic.003G039900	78.8	77.3	102.2	147.7	197.4	178.5	178.8	187.6	169.5	172.7	181.2	185.6	0.9655	0.0771	0.9718	0.0235	0.9849	0.0336	1.0015	0.0056	0.9601	0.0419	0.9842	0.006	0.0238	1	0.0271	0.9998	-0.0059	1	-0.0019	0.9985	-0.0275	1	-0.0267	0.999	0
Sobic.003G041100	1.7	1.7	2.4	4.2	2.6	4.7	4.5	4.6	4.9	4.1	7.4	4.7	0.9333	0.6904	0.9376	0.2669	1.1884	0.266	1.2017	0.0251	1.3609	0.1311	1.3811	0.0103	0.2611	1	0.2645	0.9998	0.4286	0.8003	0.4326	0.6842	0.1692	1	0.1713	0.999	2
Sobic.003G041600	1.9	0.4	3.1	3	2.1	0.6	0.4	0.2	0.3	0.6	0.1	0.1	0.108	1	0.1085	0.9753	-2.6741	0.1301	-2.6246	0.0147	-2.7915	0.0896	-2.7474	0.0202	-2.7747	0.0066	-2.7301	0.0182	-2.9022	0.0024	-2.8746	0.0096	-0.1224	1	-0.1413	0.999	4
Sobic.003G041900	16.4	10.3	14.5	6.6	16.4	5.8	19.9	10.8	7.3	18	32.9	16.6	-0.5615	0.6719	-0.5545	0.5232	-0.1831	0.9451	-0.1656	0.8465	0.6072	0.3402	0.6289	0.1574	0.3809	1	0.3836	0.9998	1.1667	0.0005	1.167	0.0498	0.7843	0.0446	0.787	0.5461	0
Sobic.003G042700	2.3	4.3	13.7	3.6	3.1	3.5	2.4	3	2.2	3.3	4.2	2.7	-1.0178	0.2774	-1.0147	0.2896	-1.4752	0.0245	-1.4595	0.0369	-1.084	0.1261	-1.062	0.1532	-0.4513	1	-0.4464	0.9998	-0.0639	1	-0.0601	0.9785	0.3895	1	0.3894	0.999	0
Sobic.003G043600	35.3	8.8	6.5	2.5	4.1	0.7	2	1.5	2.1	1.2	1.1	1	-2.8386	0	-2.825	0.001	-3.2429	0	-3.2197	0	-4.0043	0	-3.9764	0	-0.4006	1	-0.3958	0.9998	-1.1708	0.1638	-1.1662	0.2881	-0.769	0.8439	-0.767	0.649	3
Sobic.003G044000	1.2	1.9	1.7	2.1	1.5	2	3.9	2.9	1.9	4.3	4.9	4.5	0.2083	1	0.2156	0.9244	0.8047	0.7623	0.8199	0.3642	1.4342	0.2385	1.457	0.0203	0.6029	1	0.6056	0.9998	1.2276	0.1141	1.2294	0.0286	0.6268	0.979	0.627	0.8505	2
Sobic.003G045700	4.2	0.9	0.9	0.3	0.5	0.6	0.2	0.5	0.6	0.2	0.4	0.4	-2.0539	0.0398	-2.0369	0.0291	-2.2092	0.011	-2.1829	0.0106	-2.6704	0.0018	-2.6379	0.001	-0.1527	1	-0.1513	0.9998	-0.623	0.8587	-0.6151	0.6635	-0.4679	1	-0.4625	0.999	1
Sobic.003G045900	4	0.3	0.4	0.2	0.3	0.7	1.9	0.8	0.5	4.3	1.6	2.9	-2.1473	0.2948	-2.1141	0.1785	-0.6093	0.881	-0.5857	0.758	0.8422	0.6554	0.8616	0.5251	1.5385	0.4137	1.5183	0.4992	2.977	0	2.9512	0	1.4418	0.0425	1.4374	0.2653	0
Sobic.003G047800	28.8	10.9	16	13.9	7.3	6.6	10.6	5.1	5.5	11.3	7	6.5	-1.0278	0.0991	-1.0174	0.1211	-1.4552	0.0031	-1.4362	0.0039	-1.2484	0.0126	-1.2254	0.0111	-0.4203	1	-0.415	0.9998	-0.2229	0.9625	-0.2197	0.9053	0.2003	1	0.2011	0.999	1
Sobic.003G050500	1.5	6.2	2.2	8.8	10	7	14.5	13.8	4.2	19	19.1	9.6	1.2947	0.3991	1.3042	0.1938	1.6011	0.0825	1.6184	0.0562	2.1301	0.0034	2.1584	0.0016	0.3135	1	0.3173	0.9998	0.8374	0.2134	0.8388	0.2059	0.5252	0.9458	0.5256	0.999	2
Sobic.003G050800	1.1	2.2	4.1	2.4	5.5	6.1	5.7	9.3	6	6.5	9.6	18.8	0.8514	0.6144	0.8527	0.4057	1.4391	0.0345	1.4519	0.0111	2.1188	0.0001	2.1414	0.0002	0.5909	0.8178	0.5923	0.8939	1.2698	0.001	1.275	0.0346	0.6817	0.2017	0.6824	0.7235	2
Sobic.003G051100	17.8	27.3	26.4	37.1	40.3	41.9	49.2	51	36.8	50.2	57.8	52.4	0.6761	0.3523	0.6829	0.1742	0.8577	0.074	0.8742	0.0256	1.0512	0.0163	1.0762	0.0027	0.187	1	0.1905	0.9998	0.3759	0.6138	0.3798	0.4046	0.191	1	0.1921	0.999	2
Sobic.003G051600	9.8	10.8	10.2	10.8	12.1	18	15.8	24.2	20.2	31.1	38.4	19.7	0.3407	0.9842	0.3483	0.7396	0.8897	0.2825	0.9067	0.0454	1.4256	0.0136	1.4486	0.0006	0.5537	0.9189	0.5557	0.7971	1.0829	0.0124	1.0848	0.0178	0.5312	0.6497	0.5309	0.8008	2
Sobic.003G052000	6.7	2.6	4.3	1.9	1.7	1.6	1.3	1.8	0.9	2.2	2.1	1.8	-1.3997	0.2116	-1.3897	0.0481	-1.8403	0.0316	-1.8175	0.0024	-1.2359	0.1826	-1.2124	0.0418	-0.4347	1	-0.4279	0.9998	0.1609	1	0.1643	0.9364	0.5985	1	0.5951	0.9513	1
Sobic.003G052100	1.3	0.6	6.5	0.9	0.6	0.8	0.7	0.1	0.3	0.7	0.4	0.2	-1.9369	0.0259	-1.9321	0.0589	-2.9971	0.0001	-2.9748	0.002	-2.7939	0.0002	-2.7698	0.003	-1.0553	0.752	-1.0456	0.7875	-0.8583	0.6057	-0.8557	0.523	0.1991	1	0.1963	0.999	1
Sobic.003G052500	239.2	249.5	317.3	249.7	122.9	194.4	177.1	87.6	122.8	127.5	64.9	49.1	-0.5505	0.5601	-0.5424	0.4396	-1.1226	0.0096	-1.1063	0.0081	-1.8197	0	-1.7952	0.0001	-0.5653	0.4501	-0.5609	0.8547	-1.2704	0	-1.2667	0.0159	-0.7016	0.0715	-0.7005	0.7374	1
Sobic.003G053400	11.3	41.7	17.9	14.7	2.4	4.3	5	3	6.2	4.5	9	5	-1.7787	0.001	-1.7668	0.054	-2.4207	0	-2.4034	0	-2.083	0	-2.0542	0.0003	-0.6301	1	-0.6234	0.9998	-0.2962	0.9641	-0.2924	0.9183	0.336	1	0.3385	0.999	1
Sobic.003G053500	9.8	17.7	11.9	5.9	3.5	4.4	2.8	2.7	4.2	1.8	5	3.2	-1.5683	0.0109	-1.5589	0.002	-2.1085	0.0001	-2.0902	0	-2.1104	0.0001	-2.0815	0	-0.533	1	-0.5278	0.9936	-0.5382	0.7314	-0.5318	0.6292	-0.004	1	-0.0004	0.9997	1
Sobic.003G055300	70.8	76.6	61.6	61.7	43.7	41.6	42	28.5	34	25.7	19.5	15.2	-0.5596	0.5517	-0.5504	0.3722	-1.078	0.0149	-1.0609	0.0049	-1.8971	0	-1.8721	0	-0.5118	0.6381	-0.5077	0.7228	-1.3379	0	-1.3349	0.0001	-0.8234	0.0202	-0.8226	0.1215	1
Sobic.003G057200	3.3	3.6	4.6	4.9	7.5	7.7	8	9.1	8.1	6.7	6.7	8.6	0.7414	0.6503	0.7467	0.2569	1.0563	0.1431	1.0718	0.0087	0.8203	0.3513	0.8441	0.0684	0.3189	1	0.3213	0.9998	0.0785	1	0.0828	0.9628	-0.2378	1	-0.2369	0.999	2
Sobic.003G057600	3.8	0.6	0.2	0.2	0.4	0.4	0.4	0.2	0.2	0.3	0.2	0.3	-2.3187	0.3205	-2.2761	0.1449	-2.7305	0.1222	-2.6717	0.0404	-2.6381	0.1179	-2.5822	0.042	-0.4109	1	-0.4045	0.9998	-0.329	1	-0.3279	0.934	0.0842	1	0.0783	0.999	0
Sobic.003G058100	2.7	1.2	2.4	3	5.4	3.8	3.5	6.4	5	3.4	7.1	4.7	0.8977	0.5747	0.902	0.239	1.1708	0.1481	1.1857	0.0239	1.1482	0.1552	1.1674	0.0302	0.2767	1	0.2793	0.9998	0.2485	0.9472	0.2514	0.8675	-0.0273	1	-0.0261	0.999	2
Sobic.003G061900	28	14.4	15	5.9	10.1	5.4	6.5	7.2	7.8	6.7	6.7	8.4	-1.4707	0.0017	-1.4616	0.0017	-1.4911	0.0005	-1.4723	0	-1.4975	0.0004	-1.4727	0.0001	-0.0167	1	-0.0136	0.9998	-0.0291	1	-0.0255	0.9939	-0.0103	1	-0.0096	0.999	3
Sobic.003G062000	317.2	388.3	157.9	104.7	7.6	12.4	21.9	15.5	23.5	17.9	62.1	32.5	-2.815	0	-2.7996	0.0067	-3.9203	0	-3.9026	0	-3.091	0	-3.0664	0	-1.0912	0.0042	-1.0858	0.9463	-0.2679	0.9419	-0.2675	0.9491	0.8251	0.0233	0.8271	0.4967	1
Sobic.003G064300	12.7	57.1	72.2	32.8	34.8	62.8	46.9	79.5	113	84.8	143.1	88.2	-0.1937	1	-0.1899	0.9152	0.6833	0.2294	0.6975	0.3977	1.0383	0.0192	1.062	0.1003	0.8815	0.0312	0.8846	0.2862	1.2339	0.0001	1.2379	0.0008	0.3545	1	0.3543	0.999	0
Sobic.003G065400	3.3	4.1	4.2	1.9	1.7	1.9	1.4	1.1	1.4	1.4	1.8	1.1	-1.1296	0.5705	-1.1198	0.1504	-1.608	0.157	-1.5869	0.0082	-1.5365	0.1689	-1.508	0.0133	-0.4728	1	-0.4671	0.9998	-0.4066	0.9485	-0.4011	0.8039	0.0678	1	0.0693	0.999	1
Sobic.003G067700	3.9	3.2	1.8	1.3	1.1	0.6	1	0.6	0.3	1.9	1	0.5	-1.6537	0.3906	-1.6386	0.0921	-2.3393	0.0796	-2.3051	0.0046	-1.4703	0.3076	-1.443	0.096	-0.6786	1	-0.6629	0.9998	0.1805	1	0.1805	0.9628	0.8614	1	0.849	0.999	1
Sobic.003G068000	6	1.6	1.2	0.8	0.2	0.7	0.4	0.5	0.5	1.1	0.5	0.4	-2.4145	0.0985	-2.3897	0.0312	-2.714	0.0319	-2.6744	0.0035	-2.218	0.0737	-2.1874	0.0202	-0.2919	1	-0.2806	0.9998	0.1903	1	0.1892	0.9631	0.4872	1	0.4714	0.999	1
Sobic.003G072000	0.1	0.3	0.5	0.4	0.8	1.1	0.9	0.5	0.4	1.1	1.1	2.8	1.3395	0.6891	1.3344	0.2897	0.9737	0.7725	0.9805	0.4088	2.3876	0.0239	2.4018	0.0024	-0.3632	1	-0.361	0.9998	1.0506	0.2217	1.0533	0.2748	1.4162	0.0254	1.4156	0.1935	2
Sobic.003G072400	6.8	5	6.1	3.1	3.3	3.8	4.1	2.2	2.6	3.4	2.6	1.2	-0.8625	0.5518	-0.854	0.1631	-1.0859	0.1967	-1.0679	0.0326	-1.3776	0.0682	-1.3545	0.0142	-0.2193	1	-0.2157	0.9998	-0.5189	0.7376	-0.5171	0.6602	-0.2978	1	-0.2977	0.999	1
Sobic.003G072900	2.7	4.8	3.7	4	4.2	5.2	5.7	11	8.6	7.4	12.8	10.8	0.1822	1	0.1904	0.8992	1.0777	0.1452	1.0947	0.033	1.3343	0.0339	1.3602	0.0024	0.9012	0.1869	0.9034	0.2028	1.1537	0.0096	1.157	0.0038	0.2548	1	0.2554	0.999	2
Sobic.003G075000	7.8	7.3	8.2	4.7	3.9	4.1	3	2.2	2.3	3.9	2.6	1.9	-0.9185	0.5297	-0.9102	0.155	-1.7176	0.0284	-1.6979	0.0004	-1.5696	0.0455	-1.5453	0.003	-0.7934	0.7971	-0.7873	0.5626	-0.6529	0.6208	-0.6502	0.487	0.1433	1	0.1409	0.999	1
Sobic.003G076600	68.5	60.3	79.6	102.3	74.4	44.3	42	45.7	54.4	35.8	30.3	39.4	0.0547	1	0.063	0.9675	-0.6188	0.3253	-0.6021	0.0945	-1.0833	0.0206	-1.0586	0.0009	-0.6661	0.286	-0.662	0.5964	-1.136	0.0008	-1.1324	0.0101	-0.4666	0.7487	-0.4663	0.6697	1
Sobic.003G078300	5.8	2.4	2.9	3.7	4.5	5.8	6.4	9.7	6.9	7.2	10	10.1	0.2621	1	0.2703	0.8437	0.9663	0.2149	0.9839	0.0621	1.1881	0.0701	1.21	0.0118	0.7082	0.4928	0.7101	0.4203	0.9227	0.0629	0.9261	0.0282	0.2169	1	0.2177	0.999	2
Sobic.003G078400	18.6	15.2	16.2	6	8.5	5.7	5.7	8.7	7.8	5.4	6	4.9	-1.3659	0.0103	-1.3578	0.0005	-1.2418	0.0108	-1.2237	0.0003	-1.7289	0.0002	-1.7042	0	0.1289	1	0.1322	0.9998	-0.3642	0.8326	-0.361	0.6885	-0.491	0.8936	-0.4908	0.7789	1
Sobic.003G081100	0.3	0.1	0.3	0.7	1.1	0.4	2.5	2	0.5	3	4.3	1.5	1.5651	0.7408	1.5458	0.271	2.6915	0.0539	2.679	0.0044	3.4867	0.0008	3.4734	0	1.131	0.4725	1.1319	0.7944	1.9194	0.0021	1.9162	0.007	0.7877	0.597	0.7879	0.9769	2
Sobic.003G082300	225.5	414.7	334.8	238.4	234.2	169.9	226.7	110.5	141.9	236.5	139.1	95.4	-0.6599	0.4355	-0.6522	0.2932	-1.1072	0.0146	-1.0914	0.0204	-1.15	0.0106	-1.1243	0.0282	-0.4415	0.9098	-0.4378	0.993	-0.4904	0.3737	-0.488	0.5799	-0.0466	1	-0.0452	0.999	1
Sobic.003G082600	9	4.2	8	1.8	2.3	1.8	2.3	1.3	3.6	2	1.2	4	-1.8994	0.0037	-1.8906	0.0002	-1.6213	0.0067	-1.6037	0.0024	-1.6351	0.0071	-1.6084	0.0037	0.2813	1	0.2839	0.9998	0.2639	0.9684	0.2698	0.8978	-0.0138	1	-0.0125	0.999	1
Sobic.003G082700	1.4	1.7	4.6	0.8	0.2	0.4	0.3	0.2	0.1	0.1	0.4	0.2	-2.47	0.0523	-2.4578	0.0119	-3.8555	0.0009	-3.8026	0	-3.6073	0.0014	-3.5491	0	-1.3758	0.9688	-1.3401	0.8057	-1.1315	0.7286	-1.0981	0.5599	0.2449	1	0.2501	0.999	1
Sobic.003G083000	38.3	13.9	11.4	10	8.9	6.5	8.1	7.4	8.4	8.3	6.8	8	-1.3736	0.0058	-1.362	0.0235	-1.487	0.0008	-1.467	0.0031	-1.5656	0.0004	-1.5411	0.0019	-0.108	1	-0.1035	0.9998	-0.1954	0.9747	-0.1913	0.8847	-0.0845	1	-0.0843	0.999	1
Sobic.003G083200	3.5	0.3	0.7	0.1	0.4	0	0.1	0	0.1	0.4	0.2	0.9	-3.0103	0.0719	-2.9678	0.0594	-4.4163	0.0041	-4.2979	0.0006	-1.7327	0.2881	-1.6969	0.181	-1.4054	1	-1.3347	0.9998	1.2726	0.6223	1.2593	0.6065	2.6797	0.0765	2.5977	0.1269	0
Sobic.003G083300	90.8	19.2	26.7	21.3	22.4	24.9	19	21.8	26.1	15.8	19.9	18.6	-1.0413	0.0525	-1.0306	0.1702	-1.0891	0.0171	-1.0688	0.0886	-1.427	0.0008	-1.404	0.0149	-0.0439	1	-0.0405	0.9998	-0.3908	0.696	-0.3863	0.4769	-0.3446	1	-0.3435	0.9749	5
Sobic.003G083500	3.7	3.3	5.1	1.6	1.4	1.5	1.2	0.8	1.7	1.7	1	2.3	-1.4602	0.146	-1.4522	0.0145	-1.7525	0.029	-1.7345	0.0013	-1.3688	0.1043	-1.3423	0.0163	-0.2874	1	-0.283	0.9998	0.0922	1	0.0976	0.9708	0.3836	1	0.3833	0.999	1
Sobic.003G085600	202.2	119.3	172.9	253.4	707.5	398	426.9	546.6	318.2	232.9	452.1	467.1	1.4041	0.0037	1.4104	0.0063	1.3182	0.0024	1.3362	0.0006	1.1096	0.0172	1.1329	0.0081	-0.0833	1	-0.0808	0.9998	-0.296	0.8704	-0.2928	0.8518	-0.212	1	-0.2107	0.999	2
Sobic.003G085700	56.3	39.9	40.5	42.6	14.6	14.4	17.3	9.8	14.5	16.6	9.3	12.9	-0.9577	0.0589	-0.9463	0.1906	-1.7882	0	-1.7706	0	-1.9131	0	-1.888	0	-0.8212	0.0695	-0.8165	0.6826	-0.954	0.0064	-0.9505	0.2087	-0.1287	1	-0.1279	0.999	1
Sobic.003G086400	7.9	9	8.1	19.9	18.6	18.3	25.4	27.5	28.2	26.8	24.3	21.4	1.1217	0.2331	1.129	0.03	1.6152	0.0045	1.6317	0	1.4235	0.0228	1.4477	0.0003	0.4992	0.9079	0.503	0.6437	0.3015	0.8809	0.3049	0.7182	-0.195	1	-0.1951	0.999	2
Sobic.003G086700	4.8	2.9	4.5	3.3	3.5	3.3	2.5	1.6	1.7	1.9	2.2	2.4	-0.3016	0.998	-0.2946	0.8027	-1.1244	0.2528	-1.1062	0.0442	-0.991	0.327	-0.9664	0.0742	-0.8183	0.6172	-0.8131	0.4298	-0.6903	0.5151	-0.6843	0.2767	0.13	1	0.1319	0.999	4
Sobic.003G089800	4.9	9	6.2	2.2	2.2	2.4	1.6	2.4	2.9	2.4	2.6	2.5	-1.6457	0.1072	-1.6341	0.0102	-1.6609	0.0553	-1.6405	0.0038	-1.5477	0.0756	-1.5178	0.0052	-0.0095	1	-0.0063	0.9998	0.0993	1	0.1032	0.9659	0.1116	1	0.1117	0.999	0
Sobic.003G092200	17.7	7.7	5.7	30.9	12.5	13.6	33.8	17.3	21.7	30.8	32.3	31	0.8416	0.4781	0.8531	0.3722	1.1539	0.0597	1.172	0.0368	1.4914	0.0043	1.5143	0.0015	0.3202	1	0.3253	0.9998	0.6492	0.1968	0.6531	0.3655	0.3315	1	0.3334	0.999	2
Sobic.003G092800	4.5	5.8	8.1	13.7	13	15.4	16.6	15.8	14	15.5	18	15.8	1.141	0.1008	1.146	0.0126	1.2678	0.0198	1.2828	0.0007	1.3182	0.0133	1.3411	0.0004	0.1322	1	0.1357	0.9998	0.178	0.9684	0.182	0.8473	0.048	1	0.0491	0.999	2
Sobic.003G094600	14.3	35.7	8.8	21.5	79.5	29.7	52.3	129	69.5	76	87.6	57.3	1.051	0.0262	1.0588	0.272	1.9725	0	1.9897	0.0011	1.7615	0	1.789	0.0012	0.9254	0.0118	0.9272	0.6203	0.7101	0.0673	0.7112	0.4133	-0.2143	1	-0.2147	0.999	2
Sobic.003G094800	40.4	20.6	24.9	7	9.7	10.9	6.5	9.1	10.2	7.2	7.4	7.2	-1.7025	0.0004	-1.6933	0	-1.8007	0	-1.7818	0	-2.0745	0	-2.0501	0	-0.0947	1	-0.0921	0.9998	-0.3756	0.8096	-0.3717	0.652	-0.2782	1	-0.278	0.999	1
Sobic.003G095500	7.1	0.7	0.9	1.2	0.6	0.3	0.4	0.5	0.4	0.9	0.3	0.3	-2.0447	0.1189	-2.0255	0.1414	-2.8405	0.0104	-2.8019	0.0075	-2.602	0.0155	-2.5707	0.0188	-0.7877	1	-0.7682	0.9998	-0.5644	0.942	-0.5579	0.8394	0.228	1	0.2139	0.999	0
Sobic.003G095700	7.9	5.9	10	22	11.4	17.8	18.1	11.3	19.5	29.3	14.2	15.1	1.0726	0.0985	1.079	0.0277	0.983	0.0881	0.998	0.0137	1.2268	0.016	1.2494	0.0048	-0.0833	1	-0.0789	0.9998	0.1528	0.9903	0.1568	0.934	0.2401	1	0.2401	0.999	2
Sobic.003G098000	14.7	39	34.7	66.2	60.6	63.8	81.4	60.6	44.1	88	75.9	90.1	1.0449	0.038	1.0514	0.0537	0.9894	0.0278	1.005	0.0488	1.4059	0.0005	1.4321	0.0011	-0.0493	1	-0.0455	0.9998	0.3634	0.6437	0.3677	0.4661	0.4153	0.8525	0.4169	0.9131	2
Sobic.003G099200	1.4	1.1	1.3	0.4	0.6	0.3	0.4	0.1	0.1	0.5	0.2	0.2	-1.5876	0.6964	-1.5651	0.1976	-2.6771	0.1748	-2.6158	0.008	-2.2001	0.2569	-2.1578	0.0251	-1.0861	1	-1.0531	0.9998	-0.6164	0.9665	-0.6109	0.832	0.4714	1	0.4452	0.999	1
Sobic.003G099400	16.6	27	20.7	12.3	11.8	10.7	10.6	4.4	8.1	4.7	3.5	3.3	-0.9519	0.2995	-0.9433	0.0787	-1.56	0.0091	-1.5426	0.0015	-2.5954	0	-2.5676	0	-0.603	0.9358	-0.5984	0.9008	-1.6432	0.0014	-1.6387	0.0001	-1.0381	0.163	-1.036	0.3136	1
Sobic.003G100400	6.7	1	3	1.2	1.3	1.8	1.3	0.5	0.7	0.8	1.4	1	-1.3819	0.313	-1.3698	0.1876	-2.1364	0.0241	-2.1117	0.0123	-1.8898	0.0473	-1.8634	0.0205	-0.752	1	-0.7466	0.9539	-0.5132	0.8961	-0.5062	0.7257	0.2392	1	0.2436	0.999	0
Sobic.003G100700	22.3	8	11.1	5	5.4	7.1	4.1	8	7	4.8	6.2	8	-1.2936	0.0177	-1.2841	0.0121	-1.1859	0.0156	-1.1664	0.0173	-1.2311	0.0116	-1.2069	0.0094	0.112	1	0.1149	0.9998	0.0595	1	0.0648	0.9722	-0.0492	1	-0.0488	0.999	1
Sobic.003G100900	63.4	198.2	80.4	62.8	9.2	16.1	9.7	19.5	22.6	7.3	27.8	28.9	-2.0058	0	-1.9934	0.0259	-2.83	0	-2.8136	0	-2.5851	0	-2.5571	0	-0.8109	0.1215	-0.806	0.9997	-0.5688	0.3999	-0.5653	0.8011	0.2457	1	0.2464	0.999	1
Sobic.003G102200	6	2.1	1.8	0	3.7	0.1	0.8	0.1	0.6	0.4	0.1	0	-1.416	0.5427	-1.4018	0.5632	-2.7433	0.0347	-2.7057	0.0037	-4.6002	0.0004	-4.5247	0	-1.331	0.7295	-1.3157	0.9998	-3.198	0.0048	-3.1382	0.2219	-1.8673	0.565	-1.8328	0.6897	3
Sobic.003G104400	5.6	22.7	11.9	5.7	4	4.6	4	5.2	5.6	3.1	5.3	4.4	-1.5643	0.0057	-1.5554	0.0148	-1.5449	0.0025	-1.5282	0.0062	-1.7955	0.0004	-1.7666	0.0013	0.027	1	0.0314	0.9998	-0.2264	0.9777	-0.2208	0.8785	-0.2511	1	-0.2489	0.999	1
Sobic.003G106500	25.2	12.9	27.3	20.3	6.6	12.3	4.6	2.1	3.2	3.2	2.1	2.6	-0.763	0.4337	-0.7548	0.3669	-2.7693	0	-2.7497	0	-3.1401	0	-3.1147	0	-1.9987	0	-1.9906	0.0029	-2.3769	0	-2.3691	0	-0.3745	1	-0.3735	0.999	1
Sobic.003G106900	9.8	6.4	6.2	3	4.7	4.7	4.2	3.9	3.5	3.6	5.1	4.9	-0.9021	0.54	-0.8924	0.1861	-1.0211	0.2627	-1.0018	0.0445	-0.8411	0.3954	-0.8155	0.1183	-0.1156	1	-0.1131	0.9998	0.0589	1	0.0627	0.9788	0.1759	1	0.178	0.999	1
Sobic.003G107100	11.6	10.2	21.6	8.6	9.1	10	6.7	6.1	8.3	7.4	7.4	5	-0.6882	0.4379	-0.683	0.2233	-1.0966	0.0322	-1.0808	0.0083	-1.2255	0.0132	-1.2032	0.0039	-0.4038	1	-0.4003	0.9393	-0.5383	0.4617	-0.5351	0.3399	-0.1323	1	-0.1321	0.999	1
Sobic.003G107300	317	163.6	176.2	221	175.2	243.1	98.5	77.4	127.9	74.4	73.3	122.5	-0.093	1	-0.0838	0.9521	-1.1782	0.0062	-1.1601	0.0089	-1.3889	0.001	-1.3639	0.0016	-1.0805	0.0016	-1.0765	0.0063	-1.2971	0	-1.2912	0.0001	-0.2132	1	-0.2123	0.999	4
Sobic.003G108500	12.3	13.9	16.7	10.7	5.3	6.9	10.5	3.4	7	9	5	3.6	-0.939	0.2931	-0.9313	0.1147	-1.1027	0.0924	-1.0863	0.041	-1.3641	0.0245	-1.3404	0.0067	-0.1569	1	-0.1518	0.9998	-0.4255	0.7912	-0.4225	0.7761	-0.2657	1	-0.265	0.999	1
Sobic.003G108600	27.4	21.2	28.6	26.5	20	18.4	13.6	15.1	12.5	14.2	13.5	9.7	-0.2898	0.9631	-0.2822	0.7374	-0.9746	0.1041	-0.957	0.0086	-1.1371	0.0425	-1.1139	0.0035	-0.6781	0.4579	-0.6732	0.3775	-0.8478	0.0871	-0.8444	0.074	-0.1671	1	-0.1673	0.999	1
Sobic.003G109800	1.7	10	3.3	13.3	12.7	12.6	18.6	14.3	16.1	23.1	20	14	1.2679	0.0409	1.2769	0.123	1.5956	0.0008	1.6117	0.0136	1.7876	0.0001	1.8166	0.0049	0.3342	1	0.338	0.993	0.5223	0.3973	0.5252	0.3125	0.1903	1	0.1908	0.999	2
Sobic.003G112200	113.3	253.1	123.8	90.1	39.1	38.6	32.6	35.1	44.4	22.8	46.8	32.4	-1.6046	0.0002	-1.5941	0.0088	-2.2277	0	-2.2113	0	-2.4126	0	-2.3863	0	-0.6135	0.3794	-0.6091	0.8323	-0.8024	0.0419	-0.7997	0.2418	-0.1869	1	-0.1855	0.999	1
Sobic.003G112700	2.4	1.4	1.7	1.4	1.2	0.6	0.9	0.7	0.9	0.8	0.3	0.6	-0.7798	0.9165	-0.7708	0.5773	-1.1423	0.5959	-1.1201	0.1762	-1.7685	0.2416	-1.7389	0.0365	-0.3559	1	-0.3457	0.9998	-0.9903	0.6109	-0.9818	0.4829	-0.6302	1	-0.6329	0.999	1
Sobic.003G115200	2.8	0.3	0.6	0.2	0.1	0	0	0.2	0.2	0.1	0.2	0.2	-3.6764	0.0748	-3.5913	0.018	-3.2563	0.0834	-3.1658	0.0174	-2.9422	0.1053	-2.8593	0.0201	0.4299	1	0.4324	0.9998	0.735	0.9903	0.737	0.8573	0.3081	1	0.3047	0.999	1
Sobic.003G115300	8.3	10	7.2	8.9	4.1	4.9	5.2	2.7	3.9	4.1	2.7	4.2	-0.5571	0.857	-0.5473	0.5693	-1.1928	0.1527	-1.1742	0.0239	-1.3265	0.0949	-1.2985	0.0098	-0.6278	0.9952	-0.6216	0.9666	-0.7672	0.4055	-0.761	0.3672	-0.1357	1	-0.1347	0.999	1
Sobic.003G115900	50.9	36.7	52.1	17	23.8	22.9	17.5	33.6	33.2	21.3	22.3	22.7	-1.1853	0.0121	-1.1785	0.0032	-0.7938	0.1115	-0.7764	0.0853	-1.1741	0.0056	-1.1502	0.0007	0.3958	1	0.3988	0.9998	0.0096	1	0.0137	0.9943	-0.3833	0.9423	-0.3836	0.9868	1
Sobic.003G117000	331.3	370.4	832.4	1448.8	735.3	532.8	711.4	211.7	464	1174.5	368.5	603.4	0.8149	0.3841	0.8222	0.3143	-0.1931	0.9159	-0.178	0.8734	0.421	0.7163	0.4457	0.5923	-1.0001	0.0435	-0.9958	0.5327	-0.3922	0.7769	-0.3891	0.836	0.6119	0.4805	0.6135	0.999	0
Sobic.003G117500	29.3	60.3	30.2	15.8	22.7	21.6	12.6	20.6	17.3	10	14.2	15.6	-1.0805	0.0442	-1.0724	0.0385	-1.3467	0.0019	-1.3295	0.0025	-1.728	0	-1.7002	0	-0.2611	1	-0.258	0.9998	-0.6459	0.1949	-0.641	0.135	-0.3824	1	-0.3815	0.9769	1
Sobic.003G119200	2.4	2.4	2.2	0.3	0.6	0.6	0.4	0.6	0.3	0.3	0.2	0.2	-2.2257	0.0384	-2.2087	0.0008	-2.4703	0.0089	-2.4422	0	-3.3494	0.0003	-3.3134	0	-0.2406	1	-0.2371	0.9998	-1.1274	0.5263	-1.1215	0.3229	-0.8837	1	-0.8838	0.9134	5
Sobic.003G119900	6.2	5.2	5.3	11.6	8.5	10.5	12.9	13.1	14.3	15.3	13.8	12.6	0.8169	0.579	0.8244	0.1862	1.1959	0.0792	1.2123	0.0021	1.2148	0.0716	1.238	0.0021	0.3851	1	0.3891	0.993	0.3971	0.7521	0.4009	0.5846	0.0151	1	0.0151	0.999	2
Sobic.003G120500	2.4	1	0.7	0.6	0.3	0.4	0.2	0.3	0.2	0.3	0.3	0.1	-1.685	0.4781	-1.666	0.1391	-2.6362	0.0827	-2.5893	0.0051	-2.7354	0.0573	-2.6891	0.0035	-0.9435	1	-0.9194	0.9939	-1.0544	0.7448	-1.0352	0.5035	-0.1078	1	-0.1128	0.999	1
Sobic.003G121100	109.4	25.1	56	4.9	4.4	9.1	4	2.5	4.4	3.5	1.9	4	-3.425	0	-3.4135	0	-4.1643	0	-4.1426	0	-4.4051	0	-4.3783	0	-0.7366	0.8234	-0.7332	0.8194	-0.9856	0.2156	-0.979	0.2092	-0.245	1	-0.2444	0.999	0
Sobic.003G121400	0.6	4.1	4.3	6.5	3.2	11.8	20.5	6.1	5.2	17.3	15.8	14	1.2	0.2178	1.2035	0.2859	1.7569	0.0031	1.7698	0.0367	2.2928	0	2.3172	0.0002	0.562	0.8312	0.566	0.9998	1.0948	0.0064	1.0995	0.0526	0.5347	0.5728	0.5379	0.999	2
Sobic.003G122200	231.1	155.6	79.8	79.6	18.4	51.2	56.9	45.3	86.8	45.7	108.2	94.9	-1.6967	0.0001	-1.6842	0.0152	-1.3838	0.0008	-1.3655	0.0071	-1.0398	0.0244	-1.0153	0.0627	0.3212	1	0.3259	0.9998	0.6588	0.0823	0.6631	0.5411	0.3402	1	0.3414	0.999	0
Sobic.003G122900	2.1	3.3	1.7	5.9	4	5.3	7	4.9	6	6.8	6.4	6.9	1.0167	0.8014	1.0249	0.3655	1.2378	0.4579	1.2544	0.1011	1.3685	0.3186	1.3946	0.0473	0.2276	1	0.2315	0.9998	0.3532	0.9466	0.3574	0.7968	0.1284	1	0.1291	0.999	2
Sobic.003G123300	130	82.4	136	115.4	45.4	68.3	21.9	9.2	18.9	17	6.3	11.8	-0.6325	0.3942	-0.6236	0.3895	-2.8588	0	-2.8415	0	-3.3905	0	-3.3662	0	-2.219	0	-2.2136	0	-2.7584	0	-2.7535	0	-0.5348	0.8699	-0.5345	0.999	1
Sobic.003G123400	68.3	21.2	29.3	44.6	18.6	14.6	5.7	3.9	5.2	3.7	1.7	4.4	-0.627	0.4484	-0.6149	0.5633	-3.0568	0	-3.0356	0	-3.6921	0	-3.6645	0	-2.4214	0	-2.4145	0	-3.0653	0	-3.0579	0	-0.6392	0.979	-0.6382	0.9513	1
Sobic.003G123600	18.6	17.2	7.7	10.3	13.7	7.4	4.4	9.7	8.5	4.7	4.3	6.4	-0.5413	0.7981	-0.5309	0.5713	-1.0477	0.1251	-1.028	0.0703	-1.6205	0.0071	-1.5919	0.0012	-0.5007	1	-0.4968	0.9998	-1.0794	0.0419	-1.0741	0.0374	-0.5754	0.8547	-0.5752	0.9134	1
Sobic.003G124000	4.9	5.7	5.4	8.1	7.7	11.5	14.7	13.7	15.3	15.7	18.3	17.2	0.6986	0.6146	0.706	0.2476	1.3694	0.0093	1.386	0.0001	1.5617	0.0015	1.5863	0	0.6756	0.3622	0.6784	0.2534	0.8627	0.0403	0.8666	0.0112	0.1895	1	0.1906	0.999	2
Sobic.003G124100	2.6	3.1	2.6	4.7	8.2	4.5	6.6	7.9	6.4	7.1	8	7.7	1.0156	0.5584	1.0221	0.192	1.2516	0.1823	1.2682	0.0133	1.346	0.1197	1.3704	0.0054	0.2404	1	0.2436	0.9998	0.3303	0.9035	0.3332	0.7834	0.0915	1	0.0921	0.999	2
Sobic.003G125800	65.4	66	78.9	48.7	139.5	92	198.1	120.5	60.3	276.7	122.9	68.7	0.3493	0.8819	0.3548	0.7097	0.7769	0.1303	0.7937	0.1575	1.0792	0.021	1.1036	0.0589	0.4297	0.9255	0.4326	0.9998	0.7243	0.0895	0.7269	0.5245	0.2962	1	0.2978	0.999	0
Sobic.003G127100	58.7	14	14.9	7.9	18.9	3.3	8.9	4.5	8.1	7.7	4.1	5.9	-1.5758	0.0013	-1.5646	0.091	-2.0891	0	-2.0683	0.0006	-2.3934	0	-2.3688	0.0001	-0.5114	1	-0.5081	0.9998	-0.8239	0.1877	-0.822	0.5065	-0.3111	1	-0.3109	0.999	3
Sobic.003G128700	26.2	49	16.6	4.2	6.5	11.2	7.2	8.1	11.2	7.8	8.8	5.5	-2.1811	0	-2.1708	0.0001	-1.8944	0	-1.8765	0.0001	-2.1919	0	-2.164	0	0.29	1	0.2915	0.9998	-0.013	1	-0.01	0.9955	-0.3009	1	-0.3006	0.999	1
Sobic.003G129400	1.4	0.6	0.3	0.5	0.6	0.3	1	1.1	0.6	1.2	2	2.9	-0.7867	0.9839	-0.769	0.7279	0.1521	1	0.1724	0.9347	1.2897	0.4711	1.3096	0.1828	0.9445	1	0.9455	0.9008	2.0753	0.0127	2.0722	0.0058	1.1327	0.3859	1.1299	0.3834	0
Sobic.003G131500	20.1	6.2	3	1.8	4.5	0.9	5.6	5	5.3	3.3	2	3.3	-2.0667	0.0129	-2.052	0.0466	-0.9526	0.326	-0.9311	0.2856	-1.8501	0.0143	-1.8228	0.0183	1.1164	0.2578	1.118	0.5326	0.2108	1	0.2129	0.9453	-0.9037	0.3785	-0.9033	0.3159	3
Sobic.003G131600	3.8	2.4	6.7	0.2	0.6	2.5	0.4	1	1.1	1	0.8	0.9	-2.0392	0.1297	-2.0225	0.0722	-2.4209	0.0265	-2.3945	0.0014	-2.3781	0.0252	-2.3477	0.0007	-0.381	1	-0.381	0.9998	-0.3447	0.9855	-0.3418	0.9326	0.0408	1	0.0374	0.999	1
Sobic.003G131800	6.8	16.1	11.8	25.7	53.9	93.5	62.4	131.4	144.9	77.4	193.4	193.1	2.2179	0	2.2226	0.0001	3.1967	0	3.2125	0	3.5972	0	3.6228	0	0.9817	0.0079	0.9849	0.3921	1.3802	0	1.3864	0.0178	0.4006	0.8692	0.4006	0.999	2
Sobic.003G132100	217.1	278.1	275.8	205.9	210.6	193.6	189.1	130	176.1	146.4	128	122.5	-0.3946	0.8555	-0.3873	0.5666	-0.713	0.2015	-0.6968	0.0999	-1.0645	0.0216	-1.0394	0.0056	-0.3132	1	-0.3096	0.9998	-0.6697	0.1141	-0.6661	0.077	-0.3542	1	-0.3531	0.9749	1
Sobic.003G133700	1.8	3.2	4.9	6.8	6.1	7.6	7.6	6.1	7.1	8.4	7.8	7.9	0.997	0.4193	1.0005	0.1473	1.0031	0.2582	1.0166	0.0625	1.1849	0.1165	1.2072	0.0183	0.0115	1	0.0151	0.9998	0.1893	0.9834	0.1933	0.8742	0.1805	1	0.1811	0.999	2
Sobic.003G135400	417.1	267.7	165.3	198.4	66.9	108.5	155.6	120.4	192.3	188.9	191	211.3	-1.23	0.012	-1.2177	0.0667	-0.938	0.055	-0.9197	0.0653	-0.6379	0.3062	-0.6128	0.2528	0.3003	1	0.3047	0.9998	0.5926	0.1893	0.5966	0.4563	0.2959	1	0.2967	0.999	0
Sobic.003G135700	65.3	18.5	37.9	90.4	58.9	45	40.4	38.5	36.8	30.1	29.1	37.8	0.653	0.5034	0.6629	0.4264	-0.1309	0.9694	-0.1125	0.9095	-0.4165	0.6207	-0.3936	0.5511	-0.7771	0.115	-0.7727	0.2689	-1.0705	0.0022	-1.0663	0.0104	-0.2903	1	-0.2892	0.999	4
Sobic.003G136000	4.9	7	5	3.9	2.6	2.6	2.4	2.7	4.5	3	3.1	2.7	-0.9513	0.4549	-0.9418	0.1652	-0.8929	0.3571	-0.875	0.1173	-1.0495	0.2225	-1.0222	0.0358	0.0655	1	0.0703	0.9998	-0.0964	1	-0.0914	0.9665	-0.1589	1	-0.1585	0.999	1
Sobic.003G136200	15.6	19.2	13	3.7	1.7	2.9	2.6	1.6	1.8	1.6	2.9	6.1	-2.5976	0.0001	-2.5855	0	-3.0799	0	-3.0562	0	-2.3193	0.0003	-2.2859	0	-0.4749	1	-0.4674	0.9998	0.2829	0.9768	0.2915	0.9101	0.761	0.9094	0.7629	0.967	1
Sobic.003G136400	1.6	0.4	0.8	1.9	3.5	4.3	4.8	4.6	4.4	3.1	5.7	5.1	1.7436	0.4268	1.738	0.0973	2.2653	0.0697	2.267	0.0021	2.2224	0.0692	2.2284	0.0031	0.5236	1	0.5225	0.9998	0.4739	0.8772	0.476	0.73	-0.0486	1	-0.0448	0.999	2
Sobic.003G136500	1.9	3.3	3.6	0.8	0.9	1.3	1.1	1.4	1.8	1.2	3	2.6	-1.6557	0.2592	-1.6424	0.0384	-1.1301	0.4265	-1.1112	0.1094	-0.4846	0.8392	-0.4573	0.6101	0.5299	1	0.5276	0.9998	1.1731	0.2112	1.1728	0.1352	0.6448	1	0.6467	0.9536	1
Sobic.003G136900	18	28.6	39.6	53.9	31.4	62.1	78	41.6	47.9	81.1	76.1	87.3	0.7202	0.3005	0.7261	0.2596	0.8913	0.0651	0.9066	0.0574	1.4012	0.0006	1.4257	0.0002	0.1769	1	0.1812	0.9998	0.6826	0.0854	0.6879	0.1217	0.5084	0.4995	0.5104	0.7205	2
Sobic.003G138400	5.7	13.4	9.9	26.4	15.4	13.1	25.3	19.8	16.9	36.2	23.9	22.7	0.8703	0.2465	0.8789	0.1932	1.0119	0.0512	1.0282	0.021	1.4057	0.0016	1.4322	0.001	0.15	1	0.1545	0.9998	0.5381	0.3136	0.5412	0.469	0.3914	0.9953	0.3919	0.9831	2
Sobic.003G139300	9.1	5.3	13.6	6.8	8.7	6.7	3.9	4.1	4.1	3	3.9	6.1	-0.372	0.8659	-0.3667	0.6524	-1.2668	0.0079	-1.2501	0.0017	-1.1994	0.014	-1.1754	0.0093	-0.8903	0.069	-0.8865	0.0409	-0.8264	0.0691	-0.8206	0.0756	0.0664	1	0.0682	0.999	4
Sobic.003G140000	10.6	15.1	12.4	27.3	33.1	23.3	48.7	45	41.1	58.9	72.5	49.9	1.0743	0.064	1.082	0.0098	1.7399	0	1.7568	0	2.1321	0	2.1569	0	0.671	0.209	0.6744	0.2049	1.0584	0.0008	1.0608	0.0008	0.3888	0.93	0.3898	0.829	2
Sobic.003G141800	2.5	1.2	23.1	0.4	1.7	0.7	0.2	0.1	0.4	0.1	0.5	0.1	-3.2239	0	-3.2175	0.0058	-5.1838	0	-5.142	0	-5.2451	0	-5.1923	0	-1.9597	0.1434	-1.9368	0.2218	-2.0207	0.0771	-1.9905	0.1146	-0.0645	1	-0.0507	0.999	1
Sobic.003G143700	90.4	96	76.6	54.3	33.9	39	44.6	44	52.5	46.3	48.8	58.4	-1.1014	0.025	-1.0921	0.016	-0.9787	0.0346	-0.9616	0.0089	-0.8938	0.0647	-0.8682	0.0201	0.1297	1	0.1337	0.9998	0.2091	0.9128	0.2135	0.8307	0.0826	1	0.0834	0.999	1
Sobic.003G144600	18.1	20.2	6.5	15.5	7.3	21.3	21	21.8	32.5	26.4	38.5	62.3	-0.1077	1	-0.0968	0.9619	0.6573	0.339	0.6756	0.2819	1.3629	0.0017	1.3907	0.0081	0.7709	0.1931	0.7744	0.5325	1.4716	0	1.4781	0.0029	0.7045	0.0979	0.7054	0.4767	2
[truncated: 2,054 more rows]

## Sheet: DataS3_WGCNA.R9188
Sorghum gene ID	RPKM	RPKM	RPKM	RPKM	RPKM	RPKM	RPKM	RPKM	RPKM	RPKM	RPKM	RPKM	T1 vs T2				T1 vs T3				T1 vs T4				T2 vs T3				T2 vs T4				T3 vs T4
[truncated: 8,337 more rows]

[truncated: 7 more sheets: DataS3_WGCNA.BTx406, DataS4, DataS4_explanation, DataS5, DataS5_references, DataS6, DataS7]
